# Supplementary material for: Transcriptomic and Ultrastructural Signatures of K+-Induced Aggregation in Phytophthora parasitica Zoospores
Source: Microorganisms. 2020 Jul 7;8(7):1012. doi: 10.3390/microorganisms8071012 (PMC7409359; doi:10.3390/microorganisms8071012)
Supplement: Supplementary file 1 [file microorganisms-08-01012-s001.zip]

Archive with 5 entries (5 files):
- VideoS1.avi
- VideoS2.avi
- VideoS3.avi
- Data sets S1-S8.xlsx
- Supplementary File_microorganisms-834967_revised.doc
