# Supplementary material for: Transcriptomic and Ultrastructural Signatures of K+-Induced Aggregation in Phytophthora parasitica Zoospores
Source: Microorganisms. 2020 Jul 7;8(7):1012. doi: 10.3390/microorganisms8071012 (PMC7409359; doi:10.3390/microorganisms8071012)
Supplement: Supplementary file 1 [file microorganisms-08-01012-s001.zip › Data sets S1-S8.xlsx]

## Sheet: Data set S1
Data set S1: List of P. parasitica zoospore annotated genes and relative expression levels, as number of reads (normalized using edgeR package) and Fragment Per Kilo base of exon per Million reads (FPKM), in control (C) and treated samples, at different times after K+ application (K5, K10, K15). Sample data comprise all biological replicates, while summarized data present only average or median v…
Summarized Data											Sample Data
			M Number of reads				Mdn FPKM					Number of reads												C_1		C_2		C_3		K5_1		K5_2		K5_3		K10_1		K10_2		K10_3		K15_1		K15_2		K15_3
ID	Pfam annotation	Lenght (b)	C	K5	K10	K15	C	K5	K10	K15	Gene ID	C_1	C_2	C_3	K5_1	K5_2	K5_3	K10_1	K10_2	K10_3	K15_1	K15_2	K15_3	norm num of reads	FPKM	norm num of reads	FPKM	norm num of reads	FPKM	norm num of reads	FPKM	norm num of reads	FPKM	norm num of reads	FPKM	norm num of reads	FPKM	norm num of reads	FPKM	norm num of reads	FPKM	norm num of reads	FPKM	norm num of reads	FPKM	norm num of reads	FPKM
PPTG_00001		573	NA	NA	NA	NA	0	0	0	0	PPTG_00001:185249100:231-803:+:hypothetical protein	0	0	0	0	0	0	0	0	0	0	0	0	NA	0	NA	0	NA	0	NA	0	NA	0	NA	0	NA	0	NA	0	NA	0	NA	0	NA	0	NA	0
PPTG_00002		846	NA	NA	NA	NA	0	0	0	0	PPTG_00002:185249100:9046-9951:+:hypothetical protein	0	0	0	0	0	0	0	0	0	0	0	0	NA	0	NA	0	NA	0	NA	0	NA	0	NA	0	NA	0	NA	0	NA	0	NA	0	NA	0	NA	0
PPTG_00003	AI-2E_transport	357	NA	NA	NA	NA	0	0	0	0	PPTG_00003:185249100:30876-31285:-:hypothetical protein	0	0	0	0	0	0	0	0	1	0	0	0	NA	0	NA	0	NA	0	NA	0	NA	0	NA	0	NA	0	NA	0	NA	0	NA	0	NA	0	NA	0
PPTG_00004		444	NA	NA	NA	NA	0	0	0	0	PPTG_00004:185249100:35208-35651:-:hypothetical protein	0	0	0	0	0	0	0	0	0	0	0	0	NA	0	NA	0	NA	0	NA	0	NA	0	NA	0	NA	0	NA	0	NA	0	NA	0	NA	0	NA	0
PPTG_00005	Aa_trans	1582	NA	NA	NA	NA	0	0	0	0	PPTG_00005:185249100:38326-39907:-:hypothetical protein	0	1	0	0	4	0	4	3	0	0	0	0	NA	0	NA	0	NA	0	NA	0	NA	0	NA	0	NA	0	NA	0	NA	0	NA	0	NA	0	NA	0
PPTG_00007		492	NA	NA	NA	NA	0	0	0	0	PPTG_00007:185249100:50536-51027:+:hypothetical protein	0	0	0	0	0	0	0	0	0	0	0	0	NA	0	NA	0	NA	0	NA	0	NA	0	NA	0	NA	0	NA	0	NA	0	NA	0	NA	0	NA	0
PPTG_00008		408	NA	NA	NA	NA	0	0	0	0	PPTG_00008:185249100:58847-59254:+:hypothetical protein	0	0	0	0	0	0	0	0	0	0	0	0	NA	0	NA	0	NA	0	NA	0	NA	0	NA	0	NA	0	NA	0	NA	0	NA	0	NA	0	NA	0
PPTG_00011	Aa_trans	1479	424	422	452	299	7.96121	8.09335	10.008	6.16171	PPTG_00011:185249100:74252-75730:-:hypothetical protein	586	439	400	648	264	329	436	304	536	312	329	207	515	10.875	367	7.96121	390	7.53567	569	12.6118	369	8.09335	328	6.40681	456	10.008	350	7.46759	549	11.2486	423	9.23983	273	6.16171	200	4.10198
PPTG_00012	Aa_trans	1597	69	72	117	124	1.34602	1.90938	1.95619	2.17388	PPTG_00012:185249100:77430-79026:+:hypothetical protein	123	80	32	121	67	15	178	86	64	142	126	79	108	2.11208	67	1.34602	31	0.55473	106	2.17588	94	1.90938	15	0.271345	186	3.78059	99	1.95619	66	1.25238	192	3.88408	104	2.17388	76	1.44358
PPTG_00013	Aa_trans	1899	175	177	213	182	3.17412	3.50186	3.06388	3.12897	PPTG_00013:185249100:78957-80855:-:hypothetical protein	219	240	133	235	147	120	281	134	187	161	215	157	193	3.17412	201	3.39588	130	1.95634	206	3.55612	205	3.50186	120	1.82554	294	5.02544	154	2.55904	192	3.06388	218	3.70871	178	3.12897	151	2.41203
PPTG_00014	MloMlo	1872	NA	NA	NA	NA	0	0	0	0	PPTG_00014:185249100:82606-84477:-:hypothetical protein	9	6	11	24	7	12	9	0	4	4	7	15	NA	0	NA	0	NA	0	NA	0	NA	0	NA	0	NA	0	NA	0	NA	0	NA	0	NA	0	NA	0
PPTG_00015	Aa_trans	1461	NA	NA	NA	NA	0	0	0	0	PPTG_00015:185249100:84638-86098:-:hypothetical protein	0	1	0	0	0	1	0	0	0	0	1	0	NA	0	NA	0	NA	0	NA	0	NA	0	NA	0	NA	0	NA	0	NA	0	NA	0	NA	0	NA	0
PPTG_00016		327	NA	NA	NA	NA	0	0	0	0	PPTG_00016:185249100:94947-95273:+:hypothetical protein	0	0	0	0	0	0	0	0	0	0	0	0	NA	0	NA	0	NA	0	NA	0	NA	0	NA	0	NA	0	NA	0	NA	0	NA	0	NA	0	NA	0
PPTG_00017	Aa_trans	2118	NA	NA	NA	NA	0	0	0	0	PPTG_00017:185249100:124741-126858:+:hypothetical protein	25	11	13	9	25	15	15	0	7	21	9	12	NA	0	NA	0	NA	0	NA	0	NA	0	NA	0	NA	0	NA	0	NA	0	NA	0	NA	0	NA	0
PPTG_00018		957	NA	NA	NA	NA	0	0	0	0	PPTG_00018:185249100:127868-128962:+:hypothetical protein	0	0	0	0	0	0	0	0	0	0	0	0	NA	0	NA	0	NA	0	NA	0	NA	0	NA	0	NA	0	NA	0	NA	0	NA	0	NA	0	NA	0
PPTG_00019	Aa_trans	1720	NA	NA	NA	NA	0	0	0	0	PPTG_00019:185249100:150131-151850:+:hypothetical protein	24	9	15	20	10	25	6	18	5	13	6	17	NA	0	NA	0	NA	0	NA	0	NA	0	NA	0	NA	0	NA	0	NA	0	NA	0	NA	0	NA	0
PPTG_00022		207	NA	NA	NA	NA	0	0	0	0	PPTG_00022:185249100:164331-164596:-:hypothetical protein	0	0	0	0	0	0	0	0	0	0	0	0	NA	0	NA	0	NA	0	NA	0	NA	0	NA	0	NA	0	NA	0	NA	0	NA	0	NA	0	NA	0
PPTG_00023	Retrotran_gag_2	711	NA	NA	NA	NA	0	0	0	0	PPTG_00023:185249100:170965-171836:+:hypothetical protein	0	0	0	0	0	0	0	0	0	0	0	0	NA	0	NA	0	NA	0	NA	0	NA	0	NA	0	NA	0	NA	0	NA	0	NA	0	NA	0	NA	0
PPTG_00024		423	NA	NA	NA	NA	0	0	0	0	PPTG_00024:185249100:183521-183943:-:hypothetical protein	0	0	0	0	0	0	0	0	0	0	0	0	NA	0	NA	0	NA	0	NA	0	NA	0	NA	0	NA	0	NA	0	NA	0	NA	0	NA	0	NA	0
PPTG_00025	Aa_trans	1557	44	52	59	45	0.886056	1.04172	1.10938	0.879027	PPTG_00025:185249100:190946-192502:+:hypothetical protein	54	51	44	58	36	54	47	62	56	36	50	47	47	0.942759	43	0.886056	43	0.789233	51	1.07378	50	1.04172	54	1.00194	49	1.02155	71	1.43897	57	1.10938	49	1.01672	41	0.879027	45	0.876708
PPTG_00026	F-box-like	918	158	158	187	168	5.62684	5.53507	6.80018	6.08829	PPTG_00026:185249100:192643-193802:+:hypothetical protein	201	192	140	177	125	144	219	109	201	128	177	192	177	6.02174	161	5.62684	136	4.23371	155	5.53507	175	6.18394	144	4.53164	229	8.09738	125	4.29683	206	6.80018	173	6.08829	147	5.34542	185	6.11308
PPTG_00027		1551	541	616	578	554	10.491	14.9643	12.0941	10.7763	PPTG_00027:185249100:193897-195447:+:hypothetical protein	592	753	485	807	526	406	491	523	604	372	731	571	521	10.491	630	13.032	472	8.69672	708	14.9643	735	15.3725	405	7.54361	514	10.7573	601	12.2277	619	12.0941	504	10.4981	606	13.0427	551	10.7763
PPTG_00028	UCHHAD_2	8535	243	266	296	341	0.958557	1.17531	1.15723	1.37403	PPTG_00028:185249100:195469-204194:-:hypothetical protein	324	305	193	349	230	172	365	272	189	268	428	316	285	1.04288	255	0.958557	188	0.629477	306	1.17531	321	1.22003	171	0.5788	382	1.45282	313	1.15723	194	0.688801	363	1.37403	355	1.38845	305	1.084
PPTG_00031		2157	305	356	296	345	3.63425	4.95452	4.07822	4.73292	PPTG_00031:185249100:206337-208493:+:hypothetical protein	286	483	266	371	325	290	259	346	214	233	485	329	251	3.63425	404	6.00914	259	3.43143	326	4.95452	454	6.82772	289	3.87065	271	4.07822	398	5.82255	219	3.07673	316	4.73292	402	6.22132	317	4.458
PPTG_00032	Methyltr_RsmB-FMethyltr_RsmB-F	1515	321	311	274	255	6.71526	6.21017	6.00073	5.3951	PPTG_00032:185249100:208443-210050:-:hypothetical protein	321	389	365	327	207	357	269	210	293	187	310	265	282	5.81337	326	6.90377	356	6.71526	287	6.21017	289	6.18807	356	6.78849	281	6.02068	241	5.01978	300	6.00073	253	5.3951	257	5.66275	256	5.12576
PPTG_00033	Ribosomal_S21	469	527	610	595	608	35.8262	39.9115	37.1666	39.8839	PPTG_00033:185249100:209916-210457:+:hypothetical protein	612	749	427	651	523	530	513	700	432	427	867	545	538	35.8262	627	42.892	416	25.3481	571	39.9115	731	50.5609	528	32.5235	537	37.1666	805	54.1631	443	28.6237	579	39.8839	719	51.1756	526	34.0208
PPTG_00034	Lyase_1ASL_C2	1577	1779	1308	1412	1439	34.304	25.4042	27.834	28.8338	PPTG_00034:185249100:210385-211961:-:argininosuccinate lyase	2246	1754	1943	1253	884	1594	1219	1210	1532	1104	1593	1555	1975	39.1135	1468	29.8659	1893	34.304	1099	22.8455	1235	25.4042	1589	29.1091	1275	26.244	1391	27.834	1570	30.1692	1496	30.6473	1321	27.9626	1499	28.8338
PPTG_00036	ArsA_ATPase	1357	9266	10129	9839	10356	206.974	236.189	232.46	238.074	PPTG_00036:185249100:228034-229465:+:hypothetical protein	10228	12277	8758	11143	7319	10417	9288	9761	8370	7380	12681	10944	8993	206.974	10274	242.907	8531	179.657	9777	236.189	10229	244.525	10382	221.023	9718	232.46	11224	261.005	8575	191.492	10000	238.074	10515	258.664	10553	235.9
PPTG_00037	DUF572	1193	191	195	182	231	5.86269	4.50648	5.42243	6.46366	PPTG_00037:185249100:228936-230128:-:hypothetical protein	262	261	128	187	218	115	196	178	132	200	278	198	230	6.02114	218	5.86269	125	2.9943	164	4.50648	305	8.29334	115	2.7848	205	5.57783	205	5.42243	135	3.42917	271	7.33873	231	6.46366	191	4.85651
PPTG_00038	Aminotran_1_2	1988	3307	2741	2815	2794	49.8163	40.2519	42.0612	45.1189	PPTG_00038:185249100:231820-233807:+:5-aminolevulinic acid synthase	3607	2981	4368	2782	1604	3551	2462	2239	3214	2087	3241	2973	3171	49.8163	2495	40.2657	4255	61.1658	2441	40.2519	2242	36.5838	3539	51.4281	2576	42.0612	2575	40.8735	3293	50.1962	2828	45.9573	2687	45.1189	2867	43.7464
PPTG_00039		633	NA	NA	NA	NA	0	0	0	0	PPTG_00039:185249100:235837-236469:-:hypothetical protein	4	15	3	13	7	0	3	8	0	7	4	2	NA	0	NA	0	NA	0	NA	0	NA	0	NA	0	NA	0	NA	0	NA	0	NA	0	NA	0	NA	0
PPTG_00040	Fe-S_biosyn	1574	333	326	385	423	6.31885	7.43999	7.83885	8.78016	PPTG_00040:185249100:236860-238519:+:hypothetical protein	493	371	263	429	258	243	486	340	250	375	499	359	433	8.59161	310	6.31885	256	4.64794	376	7.83101	361	7.43999	242	4.44167	509	10.497	391	7.83885	256	4.92868	508	10.4268	414	8.78016	346	6.66811
PPTG_00041	WD40ATG16WD40WD40WD40WD40WD40	2096	32	27	64	75	0.551318	0.479778	1.35498	1.46522	PPTG_00041:185249100:237086-239181:-:hypothetical protein	42	66	3	50	22	7	89	78	9	74	111	35	37	0.551318	55	0.841885	3	0.040903	44	0.68817	31	0.479778	7	0.0964812	93	1.44027	90	1.35498	9	0.130121	100	1.54135	92	1.46522	34	0.492061
PPTG_00042	PUA	826	370	382	380	423	13.8008	15.6766	14.5282	15.571	PPTG_00042:185249100:239306-240288:+:hypothetical protein	415	491	343	450	211	458	354	324	387	345	457	440	365	13.8008	411	15.964	334	11.5556	395	15.6766	295	11.5854	456	15.9485	370	14.5403	373	14.2498	396	14.5282	467	18.2654	379	15.3167	424	15.571
PPTG_00043		1112	167	162	209	198	4.67726	4.05281	5.99534	6.07202	PPTG_00043:185249100:240119-241230:-:hypothetical protein	194	177	187	225	95	157	218	155	215	154	187	238	171	4.80267	148	4.2701	182	4.67726	197	5.80759	133	3.87987	156	4.05281	228	6.65552	178	5.05121	220	5.99534	209	6.07202	155	4.65301	229	6.24686
PPTG_00044	Pkinase	1755	383	351	329	287	5.7658	5.13677	5.62906	5.36388	PPTG_00044:185249100:241182-242936:+:CAMK protein kinase	369	319	572	313	165	548	356	251	318	183	340	343	324	5.7658	267	4.88107	557	9.06992	275	5.13677	231	4.26977	546	8.98776	372	6.88046	289	5.19638	326	5.62906	248	4.56527	282	5.36388	331	5.72113
PPTG_00045	DUSP	1812	1729	1619	1165	864	20.3974	18.1173	18.425	16.3389	PPTG_00045:185249100:242974-244785:+:hypothetical protein	1177	1377	3079	1103	724	2887	737	920	1627	470	1179	1012	1035	17.8391	1152	20.3974	2999	47.2981	968	17.5126	1012	18.1173	2877	45.8688	771	13.8117	1058	18.425	1667	27.8787	637	11.3572	978	18.0172	976	16.3389
PPTG_00046		2046	624	693	612	664	10.7886	12.3213	9.21769	10.5478	PPTG_00046:185249100:246535-248580:-:hypothetical protein	811	822	485	876	563	526	555	597	553	493	785	698	713	10.8837	688	10.7886	472	6.59267	769	12.3213	787	12.4778	524	7.39881	581	9.21769	687	10.5957	567	8.39795	668	10.5478	651	10.6214	673	9.97793
PPTG_00047	T3SS_needle_E	892	NA	NA	NA	NA	0	0	0	0	PPTG_00047:185249100:248663-249554:+:hypothetical protein	21	7	11	14	3	16	17	28	7	15	12	23	NA	0	NA	0	NA	0	NA	0	NA	0	NA	0	NA	0	NA	0	NA	0	NA	0	NA	0	NA	0
PPTG_00048	zf-CWzf-CWzf-CWPHDPHDPHD	6029	5227	5034	5204	4913	26.7195	26.7193	26.6697	24.4993	PPTG_00048:185249100:252215-258317:+:hypothetical protein	5123	6619	5787	5601	3891	4765	4506	4863	5179	3374	6982	4540	4504	23.3316	5539	29.4759	5637	26.7195	4914	26.7193	5438	29.2593	4749	22.7558	4715	25.3856	5592	29.2686	5306	26.6697	4572	24.4993	5789	32.0527	4378	22.0273
PPTG_00049		2265	NA	NA	NA	NA	0	0	0	0	PPTG_00049:185249100:255907-258360:-:hypothetical protein	6	8	7	10	9	4	12	0	10	9	2	10	NA	0	NA	0	NA	0	NA	0	NA	0	NA	0	NA	0	NA	0	NA	0	NA	0	NA	0	NA	0
PPTG_00052	adh_short	1036	36	28	17	43	1.26889	1.08753	0.313323	1.15381	PPTG_00052:185249100:263020-264055:+:hypothetical protein	55	16	47	42	6	39	10	7	33	27	22	77	48	1.44701	13	0.402592	46	1.26889	37	1.17078	8	0.250496	39	1.08753	10	0.313323	8	0.243675	34	0.994523	37	1.15381	18	0.579989	74	2.16672
PPTG_00053	DUSPPDZPDZ	2369	4062	3850	4104	4071	54.2805	54.2168	54.0821	54.4672	PPTG_00053:185249100:264040-266408:+:hypothetical protein	4715	4789	4139	4465	2841	3673	3772	3516	4218	2948	4864	4341	4146	54.6582	4008	54.2805	4032	48.6386	3918	54.2168	3970	54.362	3661	44.6448	3947	54.0821	4043	53.8542	4322	55.286	3994	54.4672	4033	56.829	4186	53.6001
PPTG_00054		132	NA	NA	NA	NA	0	0	0	0	PPTG_00054:185249100:270084-270721:+:hypothetical protein	0	0	0	0	0	0	0	0	0	0	0	0	NA	0	NA	0	NA	0	NA	0	NA	0	NA	0	NA	0	NA	0	NA	0	NA	0	NA	0	NA	0
PPTG_00055	Carb_anhydrase	716	26	103	33	101	0.358474	0.81551	0.997382	3.40343	PPTG_00055:185249100:273816-274531:+:hypothetical protein	9	9	63	19	13	274	21	9	65	38	88	185	8	0.348954	8	0.358474	61	2.43468	17	0.778342	18	0.81551	273	11.015	22	0.997382	10	0.440725	67	2.83568	51	2.30117	73	3.40343	178	7.54116
PPTG_00056	zf-RING_2	2278	1033	995	1060	1147	12.1686	13.9696	13.8083	14.9939	PPTG_00056:185249100:276253-278797:-:hypothetical protein	1555	1033	892	1389	702	788	1181	788	1013	1026	1114	1168	1367	18.7416	864	12.1686	869	10.9016	1219	17.5422	981	13.9696	785	9.95525	1236	17.6123	906	12.5503	1038	13.8083	1390	19.713	924	13.5402	1126	14.9939
PPTG_00057	PX	2509	190	159	207	245	2.48955	2.01212	2.80744	3.3794	PPTG_00057:185249100:278885-281393:-:hypothetical protein	228	325	102	176	165	91	207	270	91	254	306	143	200	2.48955	272	3.47816	99	1.12761	154	2.01212	231	2.98663	91	1.0478	217	2.80744	310	3.8989	93	1.12325	344	4.42945	254	3.3794	138	1.66844
PPTG_00058	Patatin	1437	26	29	17	30	0.543344	0.632079	0.439191	0.743361	PPTG_00058:185249100:281947-283383:-:hypothetical protein	29	54	8	47	20	17	28	17	3	26	39	24	25	0.543344	45	1.0047	8	0.159096	41	0.935323	28	0.632079	17	0.341765	29	0.655078	20	0.439191	3	0.0632645	35	0.78687	32	0.743361	23	0.485515
PPTG_00059	LRR_4LRR_8LRR_4LRR_4LRR_4	2109	648	633	649	694	10.7858	11.5491	9.53111	11.7128	PPTG_00059:185249100:283629-285737:-:hypothetical protein	847	847	504	847	543	398	673	554	592	573	893	588	745	11.0324	709	10.7858	491	6.65319	743	11.5491	759	11.6744	397	5.43813	704	10.8355	637	9.53111	607	8.72183	776	11.8871	740	11.7128	567	8.15526
PPTG_00060		897	NA	NA	NA	NA	0	0	0	0	PPTG_00060:185249100:286079-287104:+:hypothetical protein	0	0	0	0	0	0	0	0	0	0	0	0	NA	0	NA	0	NA	0	NA	0	NA	0	NA	0	NA	0	NA	0	NA	0	NA	0	NA	0	NA	0
PPTG_00061		288	NA	NA	NA	NA	0	0	0	0	PPTG_00061:185249100:287171-287530:+:hypothetical protein	0	0	0	0	0	0	0	0	0	0	0	0	NA	0	NA	0	NA	0	NA	0	NA	0	NA	0	NA	0	NA	0	NA	0	NA	0	NA	0	NA	0
PPTG_00065		1146	NA	NA	NA	NA	0	0	0	0	PPTG_00065:185249100:294343-295488:-:hypothetical protein	3	2	0	3	1	0	0	0	0	4	0	6	NA	0	NA	0	NA	0	NA	0	NA	0	NA	0	NA	0	NA	0	NA	0	NA	0	NA	0	NA	0
PPTG_00066		990	247	261	167	270	9.55472	6.324	4.13232	9.13087	PPTG_00066:185249100:296149-297138:+:hypothetical protein	116	368	340	176	138	438	62	261	132	95	463	309	102	3.21778	308	9.98152	331	9.55472	154	5.09941	193	6.324	437	12.7521	65	2.13123	300	9.56239	135	4.13232	129	4.20965	384	12.948	298	9.13087
PPTG_00067		1514	158	167	152	175	3.15615	3.48606	3.54326	3.24114	PPTG_00067:185249100:298738-300251:+:hypothetical protein	174	177	178	183	137	149	167	148	109	165	177	160	153	3.15615	148	3.1363	173	3.26547	161	3.48606	191	4.0924	149	2.84313	175	3.75201	170	3.54326	112	2.24175	224	4.77985	147	3.24114	154	3.0855
PPTG_00068	PkinaseLRR_8LRR_8	2522	104	126	94	105	1.06499	1.38915	1.3263	1.35785	PPTG_00068:185249100:302206-305148:-:TKL protein kinase	98	89	157	119	77	168	63	92	108	78	127	109	86	1.06499	74	0.941386	153	1.73369	104	1.35183	108	1.38915	167	1.91297	66	0.849475	106	1.3263	111	1.33375	106	1.35785	105	1.3898	105	1.26292
PPTG_00069	Pkinase_TyrLRR_8LRR_4	2366	11959	12952	12878	13252	156.363	168.769	165.923	183.881	PPTG_00069:185249100:305275-308092:-:TKL protein kinase	11864	13779	14286	14898	8560	13868	11558	10242	14410	8395	15718	15918	10431	137.69	11531	156.363	13916	168.083	13072	181.118	11963	164.019	13822	168.769	12094	165.923	11777	157.073	14764	189.097	11375	155.32	13033	183.881	15349	196.787
PPTG_00072	Carb_anhydrase	918	50	125	114	1455	1.68103	2.65026	4.26245	50.8542	PPTG_00072:185249100:315380-316456:+:hypothetical protein	30	82	55	83	54	228	66	108	146	586	2451	1596	26	0.884549	69	2.4115	54	1.68103	73	2.60684	75	2.65026	227	7.14363	69	2.43982	124	4.26245	150	4.95158	794	27.9428	2032	73.8904	1539	50.8542
PPTG_00073	Carb_anhydrase	273	NA	NA	NA	NA	0	0	0	0	PPTG_00073:185249100:316662-317009:-:hypothetical protein	1	0	1	0	0	3	0	0	0	2	2	11	NA	0	NA	0	NA	0	NA	0	NA	0	NA	0	NA	0	NA	0	NA	0	NA	0	NA	0	NA	0
PPTG_00074	Carb_anhydrase	816	NA	NA	NA	NA	0	0	0	0	PPTG_00074:185249100:317429-318371:-:hypothetical protein	0	0	0	0	0	0	0	0	0	0	0	0	NA	0	NA	0	NA	0	NA	0	NA	0	NA	0	NA	0	NA	0	NA	0	NA	0	NA	0	NA	0
PPTG_00075	Carb_anhydrase	807	NA	NA	NA	NA	0	0	0	0	PPTG_00075:185249100:319960-320900:-:hypothetical protein	0	0	0	0	0	0	0	0	3	0	0	0	NA	0	NA	0	NA	0	NA	0	NA	0	NA	0	NA	0	NA	0	NA	0	NA	0	NA	0	NA	0
PPTG_00076	PkinaseLRR_4LRR_8	2235	1280	1508	1483	1463	15.6646	22.8373	20.3476	20.5485	PPTG_00076:185249100:322589-325319:+:TKL protein kinase	1275	1887	1170	1774	1207	1284	1339	1427	1373	865	2054	1570	1121	15.6646	1579	22.6666	1140	14.5765	1557	22.8373	1687	24.4854	1280	16.5451	1401	20.3476	1641	23.1692	1407	19.0771	1172	16.9411	1703	25.4357	1514	20.5485
PPTG_00077		996	2443	2903	3006	2986	75.8522	113.848	108.196	92.7992	PPTG_00077:185249100:325446-326581:+:hypothetical protein	2751	3933	1663	3942	2589	1637	3229	2970	2170	1749	4270	3160	2419	75.8522	3291	106.011	1620	46.4816	3459	113.848	3618	117.836	1632	47.3366	3379	110.124	3415	108.196	2223	67.6357	2370	76.8742	3541	118.679	3047	92.7992
PPTG_00078		941	48	40	36	42	1.5931	1.42833	1.19154	1.41839	PPTG_00078:185249100:326779-327719:+:hypothetical protein	55	67	42	47	30	37	38	27	36	38	38	46	48	1.5931	56	1.90932	41	1.24514	41	1.42833	42	1.44787	37	1.13592	40	1.37982	31	1.03957	37	1.19154	51	1.75094	32	1.13519	44	1.41839
PPTG_00079	Lectin_legB	1335	NA	NA	NA	NA	0	0	0	0	PPTG_00079:185249100:327767-329459:+:hypothetical protein	12	16	33	53	13	28	8	10	14	31	10	16	NA	0	NA	0	NA	0	NA	0	NA	0	NA	0	NA	0	NA	0	NA	0	NA	0	NA	0	NA	0
PPTG_00080	Carb_anhydrase	813	49	46	43	47	1.73637	1.67583	1.55713	1.70872	PPTG_00080:185249100:329649-330602:-:hypothetical protein	62	53	50	46	30	57	37	29	56	32	47	61	55	2.11283	44	1.73637	49	1.72239	40	1.61289	42	1.67583	57	2.02544	39	1.55713	33	1.28087	57	2.12461	43	1.70872	39	1.60133	59	2.20137
PPTG_00081		342	NA	NA	NA	NA	0	0	0	0	PPTG_00081:185249100:344467-344808:-:hypothetical protein	0	0	0	0	0	0	0	0	0	0	0	0	NA	0	NA	0	NA	0	NA	0	NA	0	NA	0	NA	0	NA	0	NA	0	NA	0	NA	0	NA	0
PPTG_00082		654	NA	NA	NA	NA	0	0	0	0	PPTG_00082:185249100:344994-345647:-:hypothetical protein	0	0	0	0	0	0	0	0	0	0	0	0	NA	0	NA	0	NA	0	NA	0	NA	0	NA	0	NA	0	NA	0	NA	0	NA	0	NA	0	NA	0
PPTG_00083	Carb_anhydrase	901	456	545	470	664	15.6685	19.2259	17.4065	19.8645	PPTG_00083:185249100:347334-348376:-:hypothetical protein	395	629	507	529	382	640	503	432	378	409	1097	548	347	12.0281	526	18.7302	494	15.6685	464	16.8821	534	19.2259	638	20.4565	526	18.9502	497	17.4065	387	13.0161	554	19.8645	910	33.715	528	17.7763
PPTG_00084	YjgF_endoribonc	890	106	136	71	81	3.01787	3.46236	2.3401	2.32546	PPTG_00084:185249100:350516-351529:+:hypothetical protein	98	62	186	107	53	241	41	57	101	46	75	124	86	3.01787	52	1.87454	181	5.81184	94	3.46236	74	2.69719	240	7.79036	43	1.5683	66	2.3401	103	3.50706	62	2.25058	62	2.32546	120	4.08999
PPTG_00085	ABC2_membraneABC_tran	2360	NA	NA	NA	NA	0	0	0	0	PPTG_00085:185249100:351020-353379:-:hypothetical protein	3	7	14	9	7	24	0	0	5	4	0	17	NA	0	NA	0	NA	0	NA	0	NA	0	NA	0	NA	0	NA	0	NA	0	NA	0	NA	0	NA	0
PPTG_00086		3420	104	113	57	39	0.41277	0.322495	0.424436	0.381394	PPTG_00086:185249100:353607-357395:-:hypothetical protein	43	53	236	37	24	275	32	40	90	17	63	45	38	0.347016	44	0.41277	230	1.92188	32	0.306731	34	0.322495	274	2.31452	33	0.313213	46	0.424436	92	0.815187	23	0.217267	52	0.507556	43	0.381394
PPTG_00087		899	NA	NA	NA	NA	0	0	0	0	PPTG_00087:185249100:357742-358640:-:hypothetical protein	3	3	0	4	0	0	1	0	0	1	6	3	NA	0	NA	0	NA	0	NA	0	NA	0	NA	0	NA	0	NA	0	NA	0	NA	0	NA	0	NA	0
PPTG_00088	DUF4509	1630	343	481	472	484	6.68697	11.4435	9.91204	9.01811	PPTG_00088:185249100:359565-361499:+:hypothetical protein	397	504	265	648	426	279	561	445	310	336	662	464	349	6.68697	422	8.30627	258	4.52332	569	11.4435	595	11.8413	278	4.92712	587	11.6897	512	9.91204	318	5.91201	455	9.01811	549	11.2432	447	8.31862
PPTG_00089		1539	2330	2003	2143	2311	46.5337	41.7979	44.0871	46.5951	PPTG_00089:185249100:360928-362466:-:hypothetical protein	2768	2449	2573	1979	1419	2298	1854	1956	2185	1841	2502	2452	2434	49.3939	2049	42.7154	2506	46.5337	1736	36.9782	1983	41.7979	2290	42.9866	1940	40.918	2249	46.1139	2239	44.0871	2495	52.375	2075	45.0076	2364	46.5951
PPTG_00090	Coprogen_oxidas	1359	51	73	97	121	1.60535	2.41086	2.86625	3.53712	PPTG_00090:185249100:362831-364189:+:hypothetical protein	89	81	7	118	72	14	115	135	15	150	174	18	78	1.79253	68	1.60535	7	0.147199	104	2.5087	101	2.41086	14	0.297608	120	2.86625	155	3.59909	15	0.334478	203	4.82579	144	3.53712	17	0.379455
PPTG_00091	Coprogen_oxidas	1609	287	329	324	352	5.5832	6.93542	6.04053	6.95667	PPTG_00091:185249100:364397-366005:+:hypothetical protein	373	335	259	417	246	279	412	268	227	300	338	383	328	6.36662	280	5.5832	252	4.47579	366	7.45692	344	6.93542	278	4.99143	431	8.69507	308	6.04053	233	4.38829	406	8.15196	280	5.8091	369	6.95667
PPTG_00092	Nup160WD40	1449	3058	2742	3037	2908	68.6056	60.6771	65.3909	63.5839	PPTG_00092:185249100:365704-367227:-:hypothetical protein	3620	3921	2781	3057	2204	2473	2790	2964	2718	2314	3328	2935	3183	68.6056	3281	72.6472	2709	53.4276	2682	60.6771	3080	68.9529	2465	49.1456	2919	65.3909	3408	74.2184	2785	58.2442	3135	69.8974	2760	63.5839	2830	59.2447
PPTG_00093	tRNA-synt_2tRNA_anti-codon	2086	313	282	283	293	4.40174	4.16764	4.29484	5.20376	PPTG_00093:185249100:367300-369446:+:aspartate-tRNA ligase	334	444	280	284	192	330	264	308	214	248	441	183	294	4.40174	372	5.7215	273	3.74002	249	3.91309	268	4.16764	329	4.55636	276	4.29484	354	5.35512	219	3.18145	336	5.20376	366	5.85698	176	2.55935
PPTG_00094		1311	25	31	34	38	0.64321	0.825174	0.742797	1.01851	PPTG_00094:185249100:369845-371214:-:hypothetical protein	31	44	11	38	33	15	29	48	18	34	48	28	27	0.64321	37	0.905483	11	0.239781	33	0.825174	46	1.13822	15	0.33054	30	0.742797	55	1.32386	18	0.416069	46	1.13357	40	1.01851	27	0.62473
PPTG_00095	Acetyltransf_1	576	318	285	328	384	15.3307	14.0795	14.7836	19.2748	PPTG_00095:185249100:372822-373397:-:hypothetical protein	441	307	317	400	179	255	460	193	274	353	371	380	388	21.0378	257	14.315	309	15.3307	351	19.9765	250	14.0795	254	12.7394	481	27.1066	222	12.1622	281	14.7836	478	26.81	308	17.8499	366	19.2748
PPTG_00096	GFO_IDH_MocAGFO_IDH_MocA_C	1179	NA	NA	NA	NA	0	0	0	0	PPTG_00096:185249100:373575-374753:-:hypothetical protein	9	4	24	8	3	17	6	1	19	3	7	8	NA	0	NA	0	NA	0	NA	0	NA	0	NA	0	NA	0	NA	0	NA	0	NA	0	NA	0	NA	0
PPTG_00097	ABC_tranABC_tranABC_tran_XtnABC_tran_Xtn	2128	1108	898	929	866	15.9362	13.2928	13.2099	13.6939	PPTG_00097:185249100:375016-377143:+:hypothetical protein	1128	1263	1309	820	624	1106	828	882	884	666	1129	788	992	14.559	1057	15.9362	1275	17.1224	719	11.0762	872	13.2928	1102	14.9605	866	13.2099	1014	15.0365	906	12.9019	902	13.6939	936	14.6829	760	10.8336
PPTG_00098	FLgD_tudor	1112	2817	2235	2428	2465	77.4677	66.6375	70.527	73.1548	PPTG_00098:185249100:377003-378114:-:hypothetical protein	3380	3208	2869	2055	1672	2574	2004	2261	2526	1858	3215	2294	2972	83.471	2685	77.4677	2795	71.8294	1803	53.1527	2337	68.1748	2565	66.6375	2097	61.2132	2600	73.7818	2588	70.527	2518	73.1548	2666	80.0317	2212	60.3409
PPTG_00099		1526	679	606	1010	1346	12.7914	11.0419	20.3993	27.2045	PPTG_00099:185249100:380333-382033:+:hypothetical protein	711	1324	312	586	728	287	917	1437	408	948	2484	720	625	12.7914	1108	23.2952	304	5.69304	514	11.0419	1017	21.619	286	5.41437	959	20.3993	1652	34.1614	418	8.30075	1285	27.2045	2060	45.0629	694	13.7955
PPTG_00100	DSPnDSPc	1179	NA	NA	NA	NA	0	0	0	0	PPTG_00100:185249100:382023-383272:-:hypothetical protein	1	0	1	1	0	7	4	0	0	2	1	2	NA	0	NA	0	NA	0	NA	0	NA	0	NA	0	NA	0	NA	0	NA	0	NA	0	NA	0	NA	0
PPTG_00101		1098	NA	NA	NA	NA	0	0	0	0	PPTG_00101:185249100:383598-384878:+:hypothetical protein	3	5	32	6	0	28	18	1	23	14	21	23	NA	0	NA	0	NA	0	NA	0	NA	0	NA	0	NA	0	NA	0	NA	0	NA	0	NA	0	NA	0
PPTG_00102	Ras	723	NA	NA	NA	NA	0	0	0	0	PPTG_00102:185249100:387546-388327:-:hypothetical protein	23	3	1	27	0	0	10	0	7	11	4	20	NA	0	NA	0	NA	0	NA	0	NA	0	NA	0	NA	0	NA	0	NA	0	NA	0	NA	0	NA	0
PPTG_00103	PH	927	874	847	862	1070	29.8501	29.6047	26.5074	37.9909	PPTG_00103:185249100:388939-390176:+:hypothetical protein	1008	1157	787	725	605	1062	723	928	743	820	1272	1083	886	29.8501	968	33.5025	767	23.6451	636	22.4912	846	29.6047	1058	32.9717	757	26.5074	1067	36.3216	761	24.8771	1111	38.7192	1055	37.9909	1044	34.1627
PPTG_00104	DDE_Tnp_IS1595	969	NA	NA	NA	NA	0	0	0	0	PPTG_00104:185249100:390789-391884:-:hypothetical protein	0	0	0	0	0	0	0	0	0	0	0	0	NA	0	NA	0	NA	0	NA	0	NA	0	NA	0	NA	0	NA	0	NA	0	NA	0	NA	0	NA	0
PPTG_00105		459	NA	NA	NA	NA	0	0	0	0	PPTG_00105:185249100:393970-394428:-:hypothetical protein	0	0	0	0	0	0	0	0	0	0	0	0	NA	0	NA	0	NA	0	NA	0	NA	0	NA	0	NA	0	NA	0	NA	0	NA	0	NA	0	NA	0
PPTG_00106		767	162	184	148	171	7.19473	7.23221	6.13016	5.52733	PPTG_00106:185249100:394763-395529:+:hypothetical protein	255	206	91	316	122	103	195	130	88	186	153	138	224	9.12103	172	7.19473	89	3.31604	277	11.8391	171	7.23221	103	3.87952	204	8.63349	149	6.13016	90	3.55584	252	10.6144	127	5.52733	133	5.26002
PPTG_00107	LigB	629	NA	NA	NA	NA	0	0	0	0	PPTG_00107:185249100:397879-398507:+:hypothetical protein	0	7	0	0	0	2	0	1	1	1	4	0	NA	0	NA	0	NA	0	NA	0	NA	0	NA	0	NA	0	NA	0	NA	0	NA	0	NA	0	NA	0
PPTG_00108	GSHPx	1168	1837	1435	1532	1499	46.3391	30.8453	36.6891	38.9727	PPTG_00108:185249100:398692-399859:+:hypothetical protein	1971	1618	2487	1253	784	2116	1086	1181	2052	1040	1468	1941	1733	46.3391	1354	37.1926	2423	59.2838	1099	30.8453	1096	30.4395	2109	52.1639	1136	31.5709	1358	36.6891	2102	54.5363	1409	38.9727	1217	34.782	1872	48.6177
PPTG_00109	FYVE	1922	340	349	354	365	6.25603	7.02713	6.60014	6.05119	PPTG_00109:185249100:400033-401950:+:hypothetical protein	438	527	200	470	340	160	408	350	228	266	492	338	385	6.25603	441	7.3615	195	2.89939	412	7.02713	475	8.01697	159	2.3899	427	7.21151	402	6.60014	234	3.68942	360	6.05119	408	7.0862	326	5.14512
PPTG_00110	GSHPx	1919	849	916	919	1347	11.9205	11.9983	12.7769	17.2039	PPTG_00110:185249100:403314-405232:+:hypothetical protein	1392	852	626	1533	434	800	1255	676	651	1544	1193	997	1224	19.9204	713	11.9205	610	9.08406	1345	22.9764	607	10.2609	797	11.9983	1313	22.2096	777	12.7769	667	10.5329	2092	35.2191	989	17.2039	961	15.1908
PPTG_00111	GSHPx	1804	NA	NA	NA	NA	0	0	0	0	PPTG_00111:185249100:405268-407071:+:hypothetical protein	1	0	0	0	0	0	0	0	0	1	0	1	NA	0	NA	0	NA	0	NA	0	NA	0	NA	0	NA	0	NA	0	NA	0	NA	0	NA	0	NA	0
PPTG_00112	Mito_carrMito_carrMito_carr	1269	6256	5743	4216	3306	104.088	98.698	94.1455	86.0187	PPTG_00112:185249100:407037-408305:-:hypothetical protein	4642	4920	10850	3897	2763	9981	2625	3292	5968	1974	3943	4119	4081	100.438	4117	104.088	10569	238.011	3419	88.3226	3861	98.698	9948	226.47	2747	70.2666	3786	94.1455	6114	146.002	2675	68.1011	3270	86.0187	3972	94.9465
PPTG_00115		351	NA	NA	NA	NA	0	0	0	0	PPTG_00115:185249100:427512-427862:+:hypothetical protein	0	0	0	0	0	0	0	0	0	0	0	0	NA	0	NA	0	NA	0	NA	0	NA	0	NA	0	NA	0	NA	0	NA	0	NA	0	NA	0	NA	0
PPTG_00117		453	NA	NA	NA	NA	0	0	0	0	PPTG_00117:185249100:436350-436802:-:hypothetical protein	0	0	0	0	0	0	0	0	0	0	0	0	NA	0	NA	0	NA	0	NA	0	NA	0	NA	0	NA	0	NA	0	NA	0	NA	0	NA	0	NA	0
PPTG_00118		582	NA	NA	NA	NA	0	0	0	0	PPTG_00118:185249100:467866-468447:+:hypothetical protein	0	0	0	0	0	0	0	0	0	0	1	0	NA	0	NA	0	NA	0	NA	0	NA	0	NA	0	NA	0	NA	0	NA	0	NA	0	NA	0	NA	0
PPTG_00119		786	NA	NA	NA	NA	0	0	0	0	PPTG_00119:185249100:474541-475326:+:hypothetical protein	0	0	0	0	0	0	0	0	0	0	0	0	NA	0	NA	0	NA	0	NA	0	NA	0	NA	0	NA	0	NA	0	NA	0	NA	0	NA	0	NA	0
PPTG_00120		186	NA	NA	NA	NA	0	0	0	0	PPTG_00120:185249100:481354-481677:-:hypothetical protein	11	11	3	30	12	0	12	0	9	19	14	3	NA	0	NA	0	NA	0	NA	0	NA	0	NA	0	NA	0	NA	0	NA	0	NA	0	NA	0	NA	0
PPTG_00121	RXLR	505	28	55	25	28	1.1132	3.18082	2.06207	2.04917	PPTG_00121:185249100:485865-486369:+:hypothetical protein	21	19	50	56	27	77	2	29	39	12	37	38	18	1.1132	16	1.01651	49	2.77287	49	3.18082	38	2.44097	77	4.40489	2	0.128555	33	2.06207	40	2.40029	16	1.02358	31	2.04917	37	2.2225
PPTG_00122		783	NA	NA	NA	NA	0	0	0	0	PPTG_00122:185249100:490161-490965:+:hypothetical protein	0	0	0	0	0	0	0	0	0	0	0	3	NA	0	NA	0	NA	0	NA	0	NA	0	NA	0	NA	0	NA	0	NA	0	NA	0	NA	0	NA	0
PPTG_00123	Pkinase_Tyr	978	NA	NA	NA	NA	0	0	0	0	PPTG_00123:185249100:494781-495758:+:hypothetical protein	9	5	3	0	6	7	11	1	0	3	5	1	NA	0	NA	0	NA	0	NA	0	NA	0	NA	0	NA	0	NA	0	NA	0	NA	0	NA	0	NA	0
PPTG_00124		783	NA	NA	NA	NA	0	0	0	0	PPTG_00124:185249100:499054-499905:-:hypothetical protein	0	0	0	0	0	0	0	0	9	0	0	0	NA	0	NA	0	NA	0	NA	0	NA	0	NA	0	NA	0	NA	0	NA	0	NA	0	NA	0	NA	0
PPTG_00125		417	NA	NA	NA	NA	0	0	0	0	PPTG_00125:185249100:502395-503024:-:hypothetical protein	0	0	0	0	0	0	0	0	0	0	0	0	NA	0	NA	0	NA	0	NA	0	NA	0	NA	0	NA	0	NA	0	NA	0	NA	0	NA	0	NA	0
PPTG_00126	HSF_DNA-bind	1633	NA	NA	NA	NA	0	0	0	0	PPTG_00126:185249100:533491-535123:+:hypothetical protein	6	1	4	18	0	4	6	0	0	22	2	9	NA	0	NA	0	NA	0	NA	0	NA	0	NA	0	NA	0	NA	0	NA	0	NA	0	NA	0	NA	0
PPTG_00127		387	NA	NA	NA	NA	0	0	0	0	PPTG_00127:185249100:538026-538412:+:hypothetical protein	2	0	4	0	0	0	0	0	4	1	0	4	NA	0	NA	0	NA	0	NA	0	NA	0	NA	0	NA	0	NA	0	NA	0	NA	0	NA	0	NA	0
PPTG_00128	Aminotran_1_2	1335	253	208	229	221	5.96007	4.67421	5.55478	5.24882	PPTG_00128:185249100:542078-543476:+:8-amino-7-oxononanoate synthase	232	296	314	210	161	217	226	204	210	173	240	240	204	4.77244	248	5.96007	306	6.55036	184	4.51826	225	5.46728	216	4.67421	236	5.73829	235	5.55478	215	4.88037	234	5.66274	199	4.97598	231	5.24882
PPTG_00129	Ank_2	910	497	484	534	622	17.572	17.0038	19.8685	21.643	PPTG_00129:185249100:543395-544304:-:hypothetical protein	582	695	408	577	341	471	532	579	369	498	712	623	512	17.572	582	20.5193	397	12.4674	506	18.2282	477	17.0038	469	14.8891	557	19.8685	666	23.0948	378	12.5877	675	23.9637	590	21.643	601	20.0338
PPTG_00130		888	110	139	148	139	3.48188	4.90991	5.11887	5.18768	PPTG_00130:185249100:545034-546018:+:hypothetical protein	113	153	107	152	128	105	126	140	146	116	166	127	99	3.48188	128	4.62464	104	3.34692	133	4.90991	179	6.53898	105	3.41596	132	4.82517	161	5.72128	150	5.11887	157	5.71187	138	5.18768	122	4.16752
PPTG_00131	NUDIXMRP-L46	894	1983	1756	1985	2319	72.8876	63.7898	73.0304	85.5367	PPTG_00131:185249100:546205-547098:+:hypothetical protein	2629	2427	1650	2205	1258	1580	2114	1799	1635	1747	2855	2304	2312	80.7684	2031	72.8876	1607	51.3693	1935	70.9542	1758	63.7898	1575	50.8955	2212	80.3155	2069	73.0304	1675	56.7771	2367	85.5367	2367	88.3828	2222	75.3942
PPTG_00132	PX	2187	2033	1854	1939	2149	28.7387	28.48	27.4581	31.9315	PPTG_00132:185249100:547383-549569:-:hypothetical protein	2567	2341	1933	2165	1402	1709	2009	1655	1769	1624	2523	2235	2257	32.231	1959	28.7387	1883	24.6052	1900	28.48	1959	29.0573	1703	22.4958	2102	31.1986	1903	27.4581	1812	25.1076	2200	32.4987	2092	31.9315	2155	29.8903
PPTG_00133		675	NA	NA	NA	NA	0	0	0	0	PPTG_00133:185249100:551078-551862:+:hypothetical protein	0	0	0	0	0	0	0	0	0	0	0	0	NA	0	NA	0	NA	0	NA	0	NA	0	NA	0	NA	0	NA	0	NA	0	NA	0	NA	0	NA	0
PPTG_00134	DDE_3	474	NA	NA	NA	NA	0	0	0	0	PPTG_00134:185249100:552105-552578:-:hypothetical protein	0	0	0	0	0	0	0	0	0	0	0	0	NA	0	NA	0	NA	0	NA	0	NA	0	NA	0	NA	0	NA	0	NA	0	NA	0	NA	0	NA	0
PPTG_00135	HTH_23	315	NA	NA	NA	NA	0	0	0	0	PPTG_00135:185249100:552842-553156:-:hypothetical protein	0	0	0	0	0	0	0	0	0	0	0	0	NA	0	NA	0	NA	0	NA	0	NA	0	NA	0	NA	0	NA	0	NA	0	NA	0	NA	0	NA	0
PPTG_00136	Glyco_hydro_6	1373	NA	NA	NA	NA	0	0	0	0	PPTG_00136:185249100:555098-556470:+:hypothetical protein	0	0	2	0	0	0	0	0	0	0	0	0	NA	0	NA	0	NA	0	NA	0	NA	0	NA	0	NA	0	NA	0	NA	0	NA	0	NA	0	NA	0
PPTG_00137		2166	NA	NA	NA	NA	0	0	0	0	PPTG_00137:185249100:557057-559222:+:hypothetical protein	16	17	0	5	2	0	12	2	0	8	14	1	NA	0	NA	0	NA	0	NA	0	NA	0	NA	0	NA	0	NA	0	NA	0	NA	0	NA	0	NA	0
PPTG_00138	Glyco_hydro_6PRIMA1	1687	NA	NA	NA	NA	0	0	0	0	PPTG_00138:185249100:559593-561340:+:hypothetical protein	0	1	3	0	0	3	7	0	0	0	0	1	NA	0	NA	0	NA	0	NA	0	NA	0	NA	0	NA	0	NA	0	NA	0	NA	0	NA	0	NA	0
PPTG_00139	ADH_zinc_N_2ADH_N	1246	NA	NA	NA	NA	0	0	0	0	PPTG_00139:185249100:561357-562602:+:hypothetical protein	2	3	4	1	1	6	5	0	5	0	0	1	NA	0	NA	0	NA	0	NA	0	NA	0	NA	0	NA	0	NA	0	NA	0	NA	0	NA	0	NA	0
PPTG_00140	Glyco_hydro_6	1425	12880	9686	9714	10671	282.661	195.518	212.484	256.299	PPTG_00140:185249100:562594-564018:-:hypothetical protein	14668	10960	17013	9686	5446	12991	8915	6703	11815	8343	10196	12706	12897	282.661	9172	206.505	16572	332.342	8499	195.518	7611	173.259	12948	262.497	9328	212.484	7708	170.69	12105	257.422	11305	256.299	8455	198.064	12252	260.809
PPTG_00141	Glyco_hydro_6	1748	67	71	105	95	0.982681	1.17342	2.16631	1.87151	PPTG_00141:185249100:564696-566443:-:hypothetical protein	63	108	59	65	60	71	142	104	46	101	118	52	55	0.982681	90	1.65189	57	0.931877	57	1.06898	84	1.55886	71	1.17342	149	2.76692	120	2.16631	47	0.814802	137	2.53204	98	1.87151	50	0.86768
PPTG_00142	Glyco_hydro_6	1589	91	79	84	87	1.74451	1.4181	1.75682	1.97474	PPTG_00142:185249100:572013-573671:-:hypothetical protein	117	87	100	112	44	78	82	54	102	38	113	119	103	2.02444	73	1.47394	97	1.74451	98	2.02179	61	1.24531	78	1.4181	86	1.75682	62	1.23126	105	2.00245	51	1.0369	94	1.97474	115	2.19536
PPTG_00143		756	2664	2389	2574	2140	97.7427	95.9175	99.2699	91.8435	PPTG_00143:185249100:574957-575741:-:hypothetical protein	2691	2443	3678	2521	1438	2956	2210	1674	3402	1379	2508	2562	2366	97.7427	2044	86.7442	3583	135.441	2212	95.9175	2010	86.2471	2946	112.576	2312	99.2699	1925	80.3507	3485	139.694	1869	79.8692	2080	91.8435	2470	99.1075
PPTG_00145	ADH_zinc_N_2ADH_NEno-Rase_NADH_b	2617	NA	NA	NA	NA	0	0	0	0	PPTG_00145:185249100:595821-598437:+:hypothetical protein	7	6	8	6	0	7	0	10	7	0	5	2	NA	0	NA	0	NA	0	NA	0	NA	0	NA	0	NA	0	NA	0	NA	0	NA	0	NA	0	NA	0
PPTG_00146	ADH_zinc_N_2ADH_N	1190	342	297	344	330	9.27455	9.40464	10.9518	10.4352	PPTG_00146:185249100:597065-598254:-:hypothetical protein	249	411	475	145	247	420	154	359	446	132	449	455	219	5.74763	344	9.27455	463	11.1188	127	3.49858	345	9.40464	419	10.1719	161	4.39168	413	10.9518	457	11.6376	179	4.85957	372	10.4352	439	11.1905
PPTG_00147	ADH_zinc_N_2ADH_N	1270	5122	4746	4932	4390	112.191	98.5947	125.602	114.759	PPTG_00147:185249100:598452-599721:+:hypothetical protein	3728	5307	7851	3044	2762	7733	2764	4396	6684	2288	5265	5914	3278	80.6114	4441	112.191	7648	172.095	2671	68.9453	3860	98.5947	7707	175.314	2892	73.9173	5055	125.602	6848	163.401	3100	78.8587	4366	114.759	5703	136.217
PPTG_00148	ADH_zinc_N_2ADH_N	1296	616	500	609	607	15.1505	11.4639	16.3623	15.1711	PPTG_00148:185249100:601378-602673:+:hypothetical protein	299	731	998	186	328	883	178	584	945	198	710	999	263	6.33785	612	15.1505	972	21.4332	163	4.12304	458	11.4639	880	19.6161	186	4.65865	672	16.3623	968	22.6342	268	6.6807	589	15.1711	963	22.5399
PPTG_00149	WW	3633	311	332	311	292	2.47582	2.92872	2.75193	2.74702	PPTG_00149:185249100:604403-608035:+:hypothetical protein	327	400	319	480	235	249	294	255	323	174	376	341	288	2.47582	335	2.95843	311	2.44636	421	3.79884	328	2.92872	248	1.97207	308	2.75193	293	2.54497	331	2.76095	236	2.09864	312	2.86679	329	2.74702
PPTG_00150	FAD_binding_2Succ_DH_flav_C	2209	9243	8514	8731	9077	124.039	118.97	117.113	122.819	PPTG_00150:185249100:608891-611162:+:succinate dehydrogenase [ubiquinone] flavoprotein subunit 1, mitochondrial	11798	9281	9843	9949	5520	9127	9200	6984	8333	7605	9626	9276	10373	146.656	7767	112.808	9588	124.039	8729	129.54	7715	113.295	9097	118.97	9626	141.45	8031	114.724	8537	117.113	10305	150.711	7982	120.621	8944	122.819
PPTG_00151	Carb_anhydrase	228	32	33	49	42	4.65731	5.03231	5.69478	7.08479	PPTG_00151:185249100:611790-612107:-:hypothetical protein	39	49	23	40	16	42	38	62	34	37	59	29	34	4.65731	41	5.76939	22	2.75748	35	5.03231	22	3.1301	42	5.3217	40	5.69478	71	9.82662	35	4.65188	50	7.08479	49	7.17411	28	3.72524
PPTG_00152	Carb_anhydrase	291	NA	NA	NA	NA	0	0	0	0	PPTG_00152:185249100:613014-613411:+:hypothetical protein	3	2	1	3	2	8	0	0	4	0	4	3	NA	0	NA	0	NA	0	NA	0	NA	0	NA	0	NA	0	NA	0	NA	0	NA	0	NA	0	NA	0
PPTG_00153	Bromo_TPTAF8_C	1396	664	646	621	704	15.0075	13.6635	14.2769	16.5236	PPTG_00153:185249100:614068-615540:-:hypothetical protein	827	780	629	830	421	624	587	568	583	527	710	838	727	16.2645	653	15.0075	613	12.5487	728	17.0954	588	13.6635	622	12.8719	614	14.2769	653	14.7607	597	12.9594	714	16.5236	589	14.0843	808	17.5573
PPTG_00154	Carb_anhydrase	189	NA	NA	NA	NA	0	0	0	0	PPTG_00154:185249100:616192-616380:+:hypothetical protein	0	0	0	0	0	0	0	0	0	0	0	0	NA	0	NA	0	NA	0	NA	0	NA	0	NA	0	NA	0	NA	0	NA	0	NA	0	NA	0	NA	0
PPTG_00159		357	NA	NA	NA	NA	0	0	0	0	PPTG_00159:185249100:645524-645880:+:hypothetical protein	0	0	0	0	0	0	0	0	0	0	0	0	NA	0	NA	0	NA	0	NA	0	NA	0	NA	0	NA	0	NA	0	NA	0	NA	0	NA	0	NA	0
PPTG_00161		525	NA	NA	NA	NA	0	0	0	0	PPTG_00161:185249100:653964-654488:-:hypothetical protein	0	0	0	0	0	0	0	0	0	0	0	0	NA	0	NA	0	NA	0	NA	0	NA	0	NA	0	NA	0	NA	0	NA	0	NA	0	NA	0	NA	0
PPTG_00162	RXLR	384	NA	NA	NA	NA	0	0	0	0	PPTG_00162:185249100:662275-662658:+:hypothetical protein	0	0	0	0	0	0	0	0	0	0	0	0	NA	0	NA	0	NA	0	NA	0	NA	0	NA	0	NA	0	NA	0	NA	0	NA	0	NA	0	NA	0
PPTG_00163		327	NA	NA	NA	NA	0	0	0	0	PPTG_00163:185249100:678612-678938:-:hypothetical protein	0	0	0	0	0	0	0	0	0	0	0	0	NA	0	NA	0	NA	0	NA	0	NA	0	NA	0	NA	0	NA	0	NA	0	NA	0	NA	0	NA	0
PPTG_00164	Actin	201	NA	NA	NA	NA	0	0	0	0	PPTG_00164:185249100:683342-683766:-:actin-11	0	0	0	0	0	0	0	0	0	0	0	0	NA	0	NA	0	NA	0	NA	0	NA	0	NA	0	NA	0	NA	0	NA	0	NA	0	NA	0	NA	0
PPTG_00165	SKN1SKN1SKN1	2757	19	24	7	34	0.221105	0.303877	0.0659493	0.440103	PPTG_00165:185249100:694143-696899:-:hypothetical protein	18	23	24	41	5	29	11	3	6	30	26	41	16	0.181249	19	0.221105	23	0.238406	36	0.428056	7	0.0823628	29	0.303877	12	0.141285	3	0.0343372	6	0.0659493	41	0.48044	22	0.266375	40	0.440103
PPTG_00166	EF-hand_7	2043	NA	NA	NA	NA	0	0	0	0	PPTG_00166:185249100:696970-699012:+:hypothetical protein	4	10	1	10	1	0	0	13	4	5	2	8	NA	0	NA	0	NA	0	NA	0	NA	0	NA	0	NA	0	NA	0	NA	0	NA	0	NA	0	NA	0
PPTG_00167		2145	399	507	362	424	5.96797	7.63646	5.1707	6.1941	PPTG_00167:185249100:698415-700626:-:hypothetical protein	358	477	495	590	311	569	376	284	357	266	572	454	315	4.58643	399	5.96797	482	6.42163	518	7.91657	435	6.57858	567	7.63646	393	5.94726	327	4.81062	366	5.1707	360	5.42209	474	7.37663	438	6.1941
PPTG_00168	UCHzf-UBP	2397	1107	1158	1073	1008	14.414	14.6555	13.9347	12.9714	PPTG_00168:185249100:700849-703362:-:hypothetical protein	1106	1362	1241	1215	853	1220	983	916	1111	710	1250	1063	972	12.6645	1140	15.2587	1209	14.414	1066	14.5789	1192	16.1316	1216	14.6555	1029	13.9347	1053	13.8625	1138	14.387	962	12.9658	1036	14.4277	1025	12.9714
PPTG_00169	cNMP_bindingcNMP_binding	1468	3461	3108	2659	2244	60.8459	55.4869	56.706	47.4917	PPTG_00169:185249100:704099-705566:+:hypothetical protein	3253	3236	4943	2221	1797	4880	2030	2294	3139	1593	2784	2350	2860	60.8459	2708	59.1839	4815	93.7336	1949	43.5231	2511	55.4869	4864	95.7202	2124	46.9656	2638	56.706	3216	66.3874	2158	47.4917	2308	52.4827	2266	46.8236
PPTG_00170	ADH_N	597	NA	NA	NA	NA	0	0	0	0	PPTG_00170:185249100:705893-706489:+:hypothetical protein	10	11	17	19	2	4	2	10	7	10	11	25	NA	0	NA	0	NA	0	NA	0	NA	0	NA	0	NA	0	NA	0	NA	0	NA	0	NA	0	NA	0
PPTG_00171	PhyH	1408	NA	NA	NA	NA	0	0	0	0	PPTG_00171:185249100:727649-729139:+:hypothetical protein	31	49	15	27	19	32	28	23	15	13	38	19	NA	0	NA	0	NA	0	NA	0	NA	0	NA	0	NA	0	NA	0	NA	0	NA	0	NA	0	NA	0
PPTG_00172		1309	NA	NA	NA	NA	0	0	0	0	PPTG_00172:185249100:729481-730846:+:hypothetical protein	0	0	0	0	0	0	0	1	0	0	0	0	NA	0	NA	0	NA	0	NA	0	NA	0	NA	0	NA	0	NA	0	NA	0	NA	0	NA	0	NA	0
PPTG_00173		968	NA	NA	NA	NA	0	0	0	0	PPTG_00173:185249100:731544-732511:-:hypothetical protein	13	17	10	20	7	14	1	22	3	14	14	6	NA	0	NA	0	NA	0	NA	0	NA	0	NA	0	NA	0	NA	0	NA	0	NA	0	NA	0	NA	0
PPTG_00174	DUF1664DUF1664	1342	NA	NA	NA	NA	0	0	0	0	PPTG_00174:185249100:733790-735160:+:hypothetical protein	7	7	5	11	1	18	22	8	5	32	3	4	NA	0	NA	0	NA	0	NA	0	NA	0	NA	0	NA	0	NA	0	NA	0	NA	0	NA	0	NA	0
PPTG_00175	Tetraspannin	1226	68	65	63	49	1.63035	1.76477	1.53249	1.26186	PPTG_00175:185249100:734821-736253:-:hypothetical protein	73	48	104	75	32	84	49	67	61	44	42	53	64	1.63035	40	1.04677	101	2.35427	66	1.76477	45	1.19067	84	1.97936	51	1.3503	77	1.9819	62	1.53249	60	1.58108	35	0.952981	51	1.26186
PPTG_00176		1121	NA	NA	NA	NA	0	0	0	0	PPTG_00176:185249100:736327-737447:-:hypothetical protein	5	2	0	2	0	4	0	0	2	7	2	2	NA	0	NA	0	NA	0	NA	0	NA	0	NA	0	NA	0	NA	0	NA	0	NA	0	NA	0	NA	0
PPTG_00177	Tetraspannin	1646	NA	NA	NA	NA	0	0	0	0	PPTG_00177:185249100:737582-739291:+:hypothetical protein	29	19	27	23	12	26	20	26	18	38	21	19	NA	0	NA	0	NA	0	NA	0	NA	0	NA	0	NA	0	NA	0	NA	0	NA	0	NA	0	NA	0
PPTG_00178	ADKADK	3575	6560	5913	5692	5394	50.4682	50.3787	46.9607	46.9863	PPTG_00178:185249100:738423-742059:-:hypothetical protein	6571	6380	8791	6262	3602	7235	4943	4117	6998	3624	6069	6470	5777	50.4682	5339	47.9143	8563	68.4503	5494	50.3787	5034	45.678	7211	58.2714	5172	46.9607	4734	41.7862	7170	60.7769	4910	44.3708	5032	46.9863	6239	52.9383
PPTG_00179	Thioredoxin	1457	55	72	69	56	1.12303	1.46247	1.45591	1.29081	PPTG_00179:185249100:741795-743393:+:hypothetical protein	66	61	58	74	38	99	44	80	68	34	72	64	58	1.24325	51	1.12303	56	1.09838	65	1.46247	53	1.18001	99	1.96296	46	1.02483	92	1.99255	70	1.45591	46	1.01998	60	1.37467	62	1.29081
PPTG_00180	UDPG_MGDP_dh_NUDPG_MGDP_dh_CUDPG_MGDP_dh	1862	97	86	54	83	1.66053	1.97043	0.943939	1.22184	PPTG_00180:185249100:744140-746001:+:hypothetical protein	113	39	162	133	10	127	77	19	57	104	40	78	99	1.66053	33	0.568611	158	2.42495	117	2.05987	14	0.243904	127	1.97043	81	1.41207	22	0.372841	58	0.943939	141	2.44642	33	0.591618	75	1.22184
PPTG_00181	AcyltransferaseEF-hand_7EF-hand_6	1686	271	236	289	296	5.30918	5.07478	5.05344	5.97938	PPTG_00181:185249100:746754-748439:+:hypothetical protein	410	334	179	297	221	137	310	235	266	242	364	267	360	6.66863	279	5.30918	174	2.94929	261	5.07478	309	5.94526	137	2.34746	324	6.23791	270	5.05344	273	4.90683	328	6.28504	302	5.97938	257	4.62388
PPTG_00182	DUF4821ADKADKPyr_redox_2DUF4821	5181	1706	1846	1963	2118	12.3274	15.3649	14.1974	13.737	PPTG_00182:185249100:748539-753788:+:hypothetical protein	2326	2848	709	2799	1756	630	2361	2027	1063	1626	2981	1741	2045	12.3274	2383	14.7568	691	3.81145	2456	15.5399	2454	15.3649	628	3.50173	2470	15.4752	2331	14.1974	1089	6.36957	2203	13.737	2472	15.9273	1679	9.83034
PPTG_00183	Myotub-relatedFYVEC2	5095	2693	2577	2480	2373	16.0528	15.1524	14.8317	14.2035	PPTG_00183:185249100:755045-760139:+:hypothetical protein	2758	3337	2938	2684	2028	2550	2225	2294	2414	1653	3246	2267	2425	14.8648	2792	17.5814	2862	16.0528	2355	15.1524	2834	18.0437	2541	14.4078	2328	14.8317	2638	16.3385	2473	14.7087	2240	14.2035	2692	17.6375	2186	13.0148
PPTG_00184		735	NA	NA	NA	NA	0	0	0	0	PPTG_00184:185249100:759322-760178:-:hypothetical protein	22	7	12	10	15	18	20	0	7	13	41	16	NA	0	NA	0	NA	0	NA	0	NA	0	NA	0	NA	0	NA	0	NA	0	NA	0	NA	0	NA	0
PPTG_00185	EF-hand_7LRR_6LRR_6LRR_6LRR_6LRR_6	3338	29	34	15	34	0.290046	0.285604	0.0998624	0.319389	PPTG_00185:185249100:773442-776844:-:hypothetical protein	35	43	21	45	21	33	6	24	11	24	60	20	31	0.290046	36	0.346017	20	0.171226	39	0.383012	29	0.281826	33	0.285604	6	0.0583467	28	0.264699	11	0.0998624	33	0.319389	50	0.500024	19	0.172663
PPTG_00186	TIR_2Ank_2TIR_2Ank_2Ank_4Ank_2	4106	3415	3496	3896	4317	28.4399	32.0873	34.5868	35.5562	PPTG_00186:185249100:777866-781971:+:hypothetical protein	4253	5318	2110	4580	3192	2015	4181	4120	2513	3335	5897	3672	3739	28.4399	4450	34.7714	2055	14.3027	4019	32.0873	4461	35.2438	2008	14.128	4375	34.5868	4738	36.413	2575	19.0044	4519	35.5562	4890	39.7555	3541	26.16
PPTG_00187		700	443	465	419	206	21.474	24.3055	22.3048	9.96692	PPTG_00187:185249100:782019-782718:-:hypothetical protein	588	340	540	591	156	660	460	199	535	198	145	239	517	23.0666	285	13.0626	526	21.474	519	24.3055	218	10.1025	658	27.1559	481	22.3048	229	10.3233	548	23.7235	268	12.3688	120	5.72256	230	9.96692
PPTG_00188		1794	13858	11812	12192	10570	218.533	189.857	204.785	183.915	PPTG_00188:185249100:785346-787139:+:hypothetical protein	14277	13726	18003	11842	7335	14846	10817	8693	14896	7480	11920	12125	12553	218.533	11486	205.413	17536	279.34	10390	189.857	10251	185.359	14796	238.264	11318	204.785	9996	175.827	15262	257.801	10135	182.513	9884	183.915	11692	197.696
PPTG_00189		1702	NA	NA	NA	NA	0	0	0	0	PPTG_00189:185249100:787976-789677:+:hypothetical protein	14	25	12	18	13	21	11	22	19	21	42	11	NA	0	NA	0	NA	0	NA	0	NA	0	NA	0	NA	0	NA	0	NA	0	NA	0	NA	0	NA	0
PPTG_00190	RWP-RK	1904	NA	NA	NA	NA	0	0	0	0	PPTG_00190:185249100:789915-791818:-:hypothetical protein	7	2	10	7	2	11	9	7	10	8	7	2	NA	0	NA	0	NA	0	NA	0	NA	0	NA	0	NA	0	NA	0	NA	0	NA	0	NA	0	NA	0
PPTG_00191	RWP-RK	1714	NA	NA	NA	NA	0	0	0	0	PPTG_00191:185249100:793326-795039:-:hypothetical protein	8	14	16	4	0	29	0	0	9	11	4	9	NA	0	NA	0	NA	0	NA	0	NA	0	NA	0	NA	0	NA	0	NA	0	NA	0	NA	0	NA	0
PPTG_00192		795	185	149	160	179	7.46411	5.93786	7.18617	8.16541	PPTG_00192:185249100:797307-798101:-:hypothetical protein	216	139	257	164	62	216	168	78	208	169	114	222	190	7.46411	116	4.68136	250	8.98666	144	5.93786	87	3.54995	215	7.81281	176	7.18617	90	3.57237	213	8.1191	229	9.30594	95	3.98899	214	8.16541
PPTG_00193	LRRNTLRR_8LRR_8	550	138	197	72	61	1.98745	2.44374	1.94761	3.75932	PPTG_00193:185249100:798850-799746:+:hypothetical protein	40	30	363	47	13	534	32	6	171	47	42	86	35	1.98745	25	1.45834	354	18.3936	41	2.44374	18	1.06165	532	27.9438	33	1.94761	7	0.401621	175	9.64209	64	3.75932	35	2.12428	83	4.57769
PPTG_00194	Methyltransf_16	1007	356	356	334	307	10.8963	11.6936	10.5085	9.81711	PPTG_00194:185249100:801708-802714:-:hypothetical protein	453	409	336	421	260	338	312	307	316	226	411	285	398	12.3437	342	10.8963	327	9.27991	369	12.0124	363	11.6936	337	9.668	326	10.5085	353	11.0618	324	9.75015	306	9.81711	341	11.304	275	8.28389
PPTG_00195	TPR_12TPR_12TPR_12	1164	NA	NA	NA	NA	0	0	0	0	PPTG_00195:185249100:802847-804010:+:hypothetical protein	0	0	2	2	0	8	0	0	0	2	1	5	NA	0	NA	0	NA	0	NA	0	NA	0	NA	0	NA	0	NA	0	NA	0	NA	0	NA	0	NA	0
PPTG_00197	DUF659	477	NA	NA	NA	NA	0	0	0	0	PPTG_00197:185249100:812769-813245:-:hypothetical protein	0	0	0	0	0	0	0	0	0	0	0	0	NA	0	NA	0	NA	0	NA	0	NA	0	NA	0	NA	0	NA	0	NA	0	NA	0	NA	0	NA	0
PPTG_00199	Mon1	777	83	66	56	44	3.29598	2.75136	1.99001	1.87392	PPTG_00199:185249100:834085-834991:-:hypothetical protein	93	84	101	55	55	74	31	43	86	35	45	50	82	3.29598	70	2.8904	98	3.60438	48	2.02514	77	3.21469	74	2.75136	32	1.33684	49	1.99001	88	3.43208	47	1.9542	37	1.5896	48	1.87392
PPTG_00200	Trypsin	888	NA	NA	NA	NA	0	0	0	0	PPTG_00200:185249100:835544-836431:-:hypothetical protein	7	10	9	18	8	4	10	20	13	13	35	8	NA	0	NA	0	NA	0	NA	0	NA	0	NA	0	NA	0	NA	0	NA	0	NA	0	NA	0	NA	0
PPTG_00201	Glycos_transf_1	1567	NA	NA	NA	NA	0	0	0	0	PPTG_00201:185249100:836953-838580:+:hypothetical protein	3	3	1	0	0	2	0	0	0	0	0	1	NA	0	NA	0	NA	0	NA	0	NA	0	NA	0	NA	0	NA	0	NA	0	NA	0	NA	0	NA	0
PPTG_00202		1276	5330	5744	5256	5147	126.051	138.989	131.011	130.087	PPTG_00202:185249100:857185-858599:+:hypothetical protein	5857	7448	4730	6166	4735	5222	4922	5492	4200	3792	6802	4835	5150	126.051	6233	156.721	4607	103.179	5410	138.989	6617	168.221	5205	117.844	5150	131.011	6315	156.172	4303	102.192	5138	130.087	5640	147.549	4662	110.829
PPTG_00203	RXLR	679	35	38	53	47	1.56387	1.86322	2.00785	2.42657	PPTG_00203:185249100:858643-859321:+:hypothetical protein	39	70	13	54	28	27	40	72	33	38	82	24	34	1.56387	59	2.78781	13	0.54714	47	2.26915	39	1.86322	27	1.14876	42	2.00785	83	3.85735	34	1.51742	51	2.42657	68	3.34307	23	1.02752
PPTG_00204		258	NA	NA	NA	NA	0	0	0	0	PPTG_00204:185249100:861128-861560:-:hypothetical protein	0	0	0	0	0	0	0	0	0	0	0	0	NA	0	NA	0	NA	0	NA	0	NA	0	NA	0	NA	0	NA	0	NA	0	NA	0	NA	0	NA	0
PPTG_00205		967	27	16	23	26	0.80743	0.335462	1.01162	0.902047	PPTG_00205:185249100:864199-865245:+:hypothetical protein	28	39	25	40	7	4	32	27	6	20	25	32	25	0.80743	33	1.09489	24	0.709267	35	1.18652	10	0.335462	4	0.1195	33	1.10774	31	1.01162	6	0.188027	27	0.902047	21	0.724936	31	0.972448
PPTG_00206		906	1684	1514	1730	2165	59.4217	49.7329	57.539	77.3077	PPTG_00206:185249100:865572-866679:+:hypothetical protein	2438	2005	1264	2024	994	1381	1896	1437	1516	1600	2228	2572	2144	73.9074	1678	59.4217	1231	38.8289	1776	64.2613	1389	49.7329	1376	43.8759	1984	71.0829	1652	57.539	1553	51.9444	2168	77.3077	1847	68.0527	2480	83.0338
PPTG_00207	TIR_2Ank_2TIR_2Ank_5Ank_4Ank_2	5173	628	574	545	486	3.64608	3.56146	3.18678	3.0227	PPTG_00207:185249100:866483-871655:-:hypothetical protein	666	764	678	641	445	540	458	532	531	357	614	483	586	3.53791	639	3.96314	660	3.64608	562	3.56146	622	3.90048	538	3.00453	479	3.00569	612	3.73327	544	3.18678	484	3.0227	509	3.2846	466	2.73259
PPTG_00208	UDPGT	2156	128	151	194	162	2.17263	2.46755	2.92726	2.32247	PPTG_00208:185249100:872302-874596:-:hypothetical protein	191	175	72	235	117	84	221	174	148	130	181	165	168	2.43362	146	2.17263	70	0.927843	206	3.13222	164	2.46755	84	1.12555	231	3.47788	200	2.92726	152	2.13644	176	2.63728	150	2.32247	159	2.23707
PPTG_00209	CullinCullin_Nedd8	2181	292	263	265	312	4.6396	3.7727	3.83986	4.91311	PPTG_00209:185249100:874752-877009:-:hypothetical protein	369	432	196	286	253	185	247	282	209	255	387	278	324	4.6396	362	5.32518	191	2.50267	251	3.7727	354	5.26523	184	2.43724	258	3.83986	324	4.68781	214	2.9734	346	5.12522	321	4.91311	268	3.72744
PPTG_00210	TIR_2Ank_2Ank_2TIR_2AnkAnk_4	5206	5472	5010	4889	4625	32.2115	29.9294	29.6344	26.8497	PPTG_00210:185249100:877362-882567:+:hypothetical protein	5562	6763	6024	5417	4087	4580	4226	4252	5227	3054	6187	4779	4890	29.3357	5659	34.8752	5868	32.2115	4753	29.9294	5712	35.5921	4565	25.3322	4422	27.5719	4889	29.6344	5355	31.171	4138	25.679	5130	32.8942	4608	26.8497
PPTG_00211	TUDOR	3431	626	617	649	704	6.29326	6.45758	6.01503	6.22404	PPTG_00211:185249100:880157-883727:-:hypothetical protein	822	804	496	795	489	471	665	569	582	488	962	676	723	6.58126	673	6.29326	483	4.02302	698	6.66913	683	6.45758	469	3.94901	696	6.58476	654	6.01503	596	5.26406	661	6.22404	798	7.76406	652	5.76445
PPTG_00212	PAC4	643	NA	NA	NA	NA	0	0	0	0	PPTG_00212:185249100:883801-884580:+:hypothetical protein	5	5	13	5	5	23	3	0	5	7	12	1	NA	0	NA	0	NA	0	NA	0	NA	0	NA	0	NA	0	NA	0	NA	0	NA	0	NA	0	NA	0
PPTG_00213		882	NA	NA	NA	NA	0	0	0	0	PPTG_00213:185249100:884768-885909:+:hypothetical protein	13	4	20	12	6	11	10	0	29	6	3	10	NA	0	NA	0	NA	0	NA	0	NA	0	NA	0	NA	0	NA	0	NA	0	NA	0	NA	0	NA	0
PPTG_00214		777	NA	NA	NA	NA	0	0	0	0	PPTG_00214:185249100:886031-886807:+:hypothetical protein	8	10	7	21	10	5	3	0	7	13	9	13	NA	0	NA	0	NA	0	NA	0	NA	0	NA	0	NA	0	NA	0	NA	0	NA	0	NA	0	NA	0
PPTG_00215	SMC_N	4363	466	466	544	446	3.39301	3.75471	3.84775	3.19882	PPTG_00215:185249100:886398-890822:-:hypothetical protein	539	646	394	580	361	384	541	463	520	319	625	402	474	3.39301	541	3.97826	384	2.51519	509	3.82443	505	3.75471	383	2.536	566	4.21098	532	3.84775	533	3.70201	432	3.19882	518	3.96325	388	2.6976
PPTG_00216		960	NA	NA	NA	NA	0	0	0	0	PPTG_00216:185249100:905316-906500:-:hypothetical protein	1	0	0	0	0	0	0	0	0	0	0	0	NA	0	NA	0	NA	0	NA	0	NA	0	NA	0	NA	0	NA	0	NA	0	NA	0	NA	0	NA	0
PPTG_00217	Alanine_zipper	1044	NA	NA	NA	NA	0	0	0	0	PPTG_00217:185249100:915698-916844:+:hypothetical protein	0	0	0	0	0	0	0	0	0	0	0	0	NA	0	NA	0	NA	0	NA	0	NA	0	NA	0	NA	0	NA	0	NA	0	NA	0	NA	0	NA	0
PPTG_00218		150	NA	NA	NA	NA	0	0	0	0	PPTG_00218:185249100:917189-917338:-:hypothetical protein	0	0	0	0	0	0	0	0	0	0	0	0	NA	0	NA	0	NA	0	NA	0	NA	0	NA	0	NA	0	NA	0	NA	0	NA	0	NA	0	NA	0
PPTG_00220		228	NA	NA	NA	NA	0	0	0	0	PPTG_00220:185249100:924434-924726:+:hypothetical protein	0	0	0	0	0	0	0	0	0	0	0	0	NA	0	NA	0	NA	0	NA	0	NA	0	NA	0	NA	0	NA	0	NA	0	NA	0	NA	0	NA	0
PPTG_00221	ChromoChromo	474	NA	NA	NA	NA	0	0	0	0	PPTG_00221:185249100:927079-927552:+:hypothetical protein	0	0	0	0	0	0	0	0	0	0	0	0	NA	0	NA	0	NA	0	NA	0	NA	0	NA	0	NA	0	NA	0	NA	0	NA	0	NA	0	NA	0
PPTG_00222	SOG2	1696	97	101	105	131	1.77821	1.74055	1.67455	2.61778	PPTG_00222:185249100:938119-939833:+:hypothetical protein	143	112	74	141	65	87	140	78	77	124	160	94	126	2.32026	94	1.77821	72	1.2132	124	2.39679	91	1.74055	87	1.48194	146	2.79434	90	1.67455	79	1.41155	168	3.20019	133	2.61778	91	1.6276
PPTG_00223	Ceramidase_alkCeramidse_alk_C	3675	NA	NA	NA	NA	0	0	0	0	PPTG_00223:185249100:939775-944475:-:hypothetical protein	20	11	34	16	9	12	0	0	14	2	21	17	NA	0	NA	0	NA	0	NA	0	NA	0	NA	0	NA	0	NA	0	NA	0	NA	0	NA	0	NA	0
PPTG_00224		399	NA	NA	NA	NA	0	0	0	0	PPTG_00224:185249100:945807-946343:+:hypothetical protein	1	0	0	2	0	0	10	0	0	0	0	0	NA	0	NA	0	NA	0	NA	0	NA	0	NA	0	NA	0	NA	0	NA	0	NA	0	NA	0	NA	0
PPTG_00225		1349	NA	NA	NA	NA	0	0	0	0	PPTG_00225:185249100:949906-951498:-:hypothetical protein	0	0	3	3	0	0	0	0	0	0	0	0	NA	0	NA	0	NA	0	NA	0	NA	0	NA	0	NA	0	NA	0	NA	0	NA	0	NA	0	NA	0
PPTG_00226		732	NA	NA	NA	NA	0	0	0	0	PPTG_00226:185249100:954053-955251:-:hypothetical protein	0	0	0	0	0	0	0	0	0	0	0	0	NA	0	NA	0	NA	0	NA	0	NA	0	NA	0	NA	0	NA	0	NA	0	NA	0	NA	0	NA	0
PPTG_00227		760	80	64	71	78	3.37721	2.62284	2.67151	2.9331	PPTG_00227:185249100:956918-957677:+:hypothetical protein	71	96	101	82	37	69	79	54	65	51	75	108	62	2.54782	80	3.37721	98	3.685	72	3.10566	52	2.21952	69	2.62284	83	3.545	62	2.5743	67	2.67151	69	2.9331	62	2.72323	104	4.15098
PPTG_00228	WD40WD40WD40WD40WD40WD40WD40	2023	1140	1000	1042	1012	17.1827	14.9082	17.1067	13.84	PPTG_00228:185249100:957502-959639:-:hypothetical protein	1266	808	1675	1049	430	1483	1148	680	1115	945	1005	957	1113	17.1827	676	10.7209	1632	23.0542	920	14.9082	601	9.63715	1478	21.1064	1201	19.2708	782	12.1981	1142	17.1067	1280	20.4412	833	13.7454	923	13.84
PPTG_00229	Ceramidase_alkCeramidase_alkCeramidse_alk_C	1896	NA	NA	NA	NA	0	0	0	0	PPTG_00229:185249100:959759-961790:-:hypothetical protein	0	2	0	3	0	0	0	4	0	3	0	0	NA	0	NA	0	NA	0	NA	0	NA	0	NA	0	NA	0	NA	0	NA	0	NA	0	NA	0	NA	0
PPTG_00230	WD40WD40WD40PQQ_3WD40	1640	120	112	112	144	2.20905	2.37869	2.35535	2.24571	PPTG_00230:185249100:961965-963604:-:hypothetical protein	132	259	29	136	133	30	114	163	30	84	295	75	116	2.20905	217	4.24519	28	0.48791	119	2.37869	186	3.67908	30	0.528462	119	2.35535	187	3.59814	31	0.572814	114	2.24571	245	4.98688	72	1.33174
PPTG_00231	PkinasePkinase	3746	4751	4418	4663	4804	41.9843	42.5624	37.8064	42.774	PPTG_00231:185249100:964846-968591:+:PEK protein kinase	5908	5858	4266	5706	3517	3344	4649	3903	4526	3712	5789	4752	5195	43.3121	4902	41.9843	4155	31.6978	5007	43.8172	4915	42.5624	3333	25.7042	4864	42.1481	4488	37.8064	4637	37.5115	5030	43.3803	4800	42.774	4582	37.1038
PPTG_00232	Eapp_C	1303	169	186	216	175	4.41027	4.88081	5.61855	4.51252	PPTG_00232:185249100:967843-969269:-:hypothetical protein	209	261	107	221	156	147	243	202	159	134	224	162	184	4.41027	218	5.36776	104	2.28094	194	4.88081	218	5.42728	147	3.25918	254	6.32763	232	5.61855	163	3.79087	182	4.51252	186	4.76514	156	3.63171
PPTG_00234	SLC35F	1833	91	126	101	109	1.46552	2.27131	1.85927	1.93875	PPTG_00234:185249100:971727-973631:+:hypothetical protein	111	98	97	145	71	152	106	94	82	81	158	88	98	1.66976	82	1.43527	94	1.46552	127	2.27131	99	1.75204	151	2.37986	111	1.96568	108	1.85927	84	1.38871	110	1.93875	131	2.3857	85	1.40666
PPTG_00235		990	49	33	51	44	1.57734	1.12584	1.90171	1.59902	PPTG_00235:185249100:973947-974994:-:hypothetical protein	57	47	60	39	18	39	55	55	30	36	69	28	50	1.57734	39	1.26389	58	1.67424	34	1.12584	25	0.819172	39	1.13806	58	1.90171	63	2.0081	31	0.948904	49	1.59902	57	1.92197	27	0.827294
PPTG_00236		1182	NA	NA	NA	NA	0	0	0	0	PPTG_00236:185249100:975096-976277:-:hypothetical protein	18	37	4	12	17	0	16	22	14	13	42	10	NA	0	NA	0	NA	0	NA	0	NA	0	NA	0	NA	0	NA	0	NA	0	NA	0	NA	0	NA	0
PPTG_00237	Methyltransf_8	994	505	478	468	400	15.2348	15.0121	14.3287	13.0974	PPTG_00237:185249100:976459-977603:+:hypothetical protein	524	564	597	487	329	550	414	435	459	279	470	447	461	14.4846	472	15.2348	582	16.7325	427	14.0824	460	15.0121	548	15.9269	433	14.1401	500	15.8732	470	14.3287	378	12.2856	390	13.0974	431	13.1529
PPTG_00238		1606	292	300	359	276	6.02848	6.38901	7.68051	6.51765	PPTG_00238:185249100:977075-978680:-:hypothetical protein	353	411	228	357	229	269	363	412	217	239	390	189	310	6.02848	344	6.87217	222	3.95032	313	6.38901	320	6.4636	268	4.82087	380	7.68051	474	9.31351	222	4.18893	324	6.51765	323	6.71373	182	3.43761
PPTG_00239		1216	304	315	335	379	8.75963	8.53663	8.35609	9.38857	PPTG_00239:185249100:979191-980464:-:hypothetical protein	406	397	228	410	229	266	385	280	274	321	412	374	357	9.16909	332	8.75963	222	5.21729	360	9.70518	320	8.53663	265	6.29576	403	10.7578	322	8.35609	281	7.00275	435	11.5571	342	9.38857	361	9.00544
PPTG_00240	Pkinase_Tyr	2483	337	314	360	336	4.43199	4.01081	4.09223	4.5172	PPTG_00240:185249100:980583-983065:+:TKL/DRK protein kinase	458	410	271	374	220	308	415	280	316	282	405	301	403	5.06897	343	4.43199	264	3.03845	328	4.33044	307	4.01081	307	3.57189	434	5.67368	322	4.09223	324	3.95425	382	4.97025	336	4.5172	290	3.54285
PPTG_00241	PHPH	1493	7536	9187	8806	8964	155.132	183.339	184.195	190.68	PPTG_00241:185249100:983454-984946:-:hypothetical protein	8435	9658	7299	9476	6992	9507	8097	8231	8277	6189	10998	9733	7416	155.132	8082	173.676	7110	136.093	8314	182.551	9772	212.321	9475	183.339	8472	184.195	9465	200.051	8480	172.12	8386	181.463	9120	203.912	9385	190.68
PPTG_00242		1326	1933	2249	1730	1266	47.5445	56.0714	44.1687	28.6184	PPTG_00242:185249100:985922-987453:+:hypothetical protein	1551	2348	2536	1894	1640	2802	1220	1614	2007	748	1850	1297	1364	32.1264	1965	47.5445	2470	53.2327	1662	41.0887	2292	56.0714	2793	60.8504	1277	31.2607	1856	44.1687	2056	46.9867	1014	24.7051	1534	38.6179	1251	28.6184
PPTG_00243	gag-asp_proteasAsp_protease_2	699	NA	NA	NA	NA	0	0	0	0	PPTG_00243:185249100:993446-994323:-:hypothetical protein	0	0	0	0	0	0	0	0	0	0	0	0	NA	0	NA	0	NA	0	NA	0	NA	0	NA	0	NA	0	NA	0	NA	0	NA	0	NA	0	NA	0
PPTG_00244	Tetraspannin	1331	31	35	40	53	0.938584	0.788145	1.04868	1.27908	PPTG_00244:185249100:1011940-1013270:+:hypothetical protein	45	53	9	36	36	23	41	50	19	51	62	41	40	0.938584	44	1.06061	9	0.193237	32	0.788145	50	1.2186	23	0.499213	43	1.04868	57	1.35138	19	0.432585	69	1.6748	51	1.27908	40	0.911619
PPTG_00245	PALP	1444	19004	15716	13757	12156	353.732	277.957	246.959	264.986	PPTG_00245:185249100:1013117-1014560:-:tryptophan synthase, beta subunit	18601	16162	27855	12736	8853	23680	10499	9552	18839	8741	12214	15034	16355	353.732	13525	300.505	27133	536.977	11175	253.697	12373	277.957	23601	472.171	10986	246.959	10984	240.035	19301	405.05	11844	264.986	10128	234.133	14497	304.538
PPTG_00246	Adap_comp_subClat_adaptor_s	1524	1011	1336	908	649	16.9049	26.0061	16.5496	12.1256	PPTG_00246:185249100:1015152-1016818:+:hypothetical protein	870	960	1503	1378	641	1909	743	648	1173	422	638	876	765	15.6772	803	16.9049	1464	27.4525	1209	26.0061	896	19.0719	1903	36.0736	777	16.5496	745	15.4259	1202	23.9009	572	12.1256	529	11.5872	845	16.8191
PPTG_00247		987	22605	23397	23922	17235	691.046	757.87	805.619	500.25	PPTG_00247:185249100:1016917-1020234:-:hypothetical protein	24839	29097	22201	26006	18498	21593	16419	21913	28684	11192	17838	22555	21839	691.046	24349	791.489	21626	626.159	22818	757.87	25852	849.664	21521	629.914	17180	565.012	25198	805.619	29388	902.295	15165	496.383	14791	500.25	21749	668.426
PPTG_00248		687	NA	NA	NA	NA	0	0	0	0	PPTG_00248:185249100:1023274-1023960:-:hypothetical protein	6	7	5	18	8	22	24	8	9	14	13	7	NA	0	NA	0	NA	0	NA	0	NA	0	NA	0	NA	0	NA	0	NA	0	NA	0	NA	0	NA	0
PPTG_00249		1650	NA	NA	NA	NA	0	0	0	0	PPTG_00249:185249100:1024551-1026078:-:hypothetical protein	14	14	35	15	23	24	28	4	10	4	9	20	NA	0	NA	0	NA	0	NA	0	NA	0	NA	0	NA	0	NA	0	NA	0	NA	0	NA	0	NA	0
PPTG_00250		1964	NA	NA	NA	NA	0	0	0	0	PPTG_00250:185249100:1027031-1028994:-:hypothetical protein	9	6	2	3	10	0	12	16	6	2	32	7	NA	0	NA	0	NA	0	NA	0	NA	0	NA	0	NA	0	NA	0	NA	0	NA	0	NA	0	NA	0
PPTG_00251		2430	NA	NA	NA	NA	0	0	0	0	PPTG_00251:185249100:1030206-1032635:+:hypothetical protein	0	3	4	0	4	15	1	10	0	3	5	4	NA	0	NA	0	NA	0	NA	0	NA	0	NA	0	NA	0	NA	0	NA	0	NA	0	NA	0	NA	0
PPTG_00252		3823	243	227	264	218	2.21389	2.25708	2.45383	1.76618	PPTG_00252:185249100:1030056-1034033:-:hypothetical protein	308	345	173	341	190	115	276	284	173	154	301	203	271	2.21389	289	2.42535	169	1.2633	299	2.5639	266	2.25708	115	0.86902	289	2.45383	327	2.69913	177	1.40302	209	1.76618	250	2.18294	196	1.55519
PPTG_00253	FHA	1961	185	178	198	204	3.04192	2.80845	3.04428	3.31139	PPTG_00253:185249100:1034126-1036160:+:hypothetical protein	217	264	147	191	129	186	173	188	192	148	242	218	191	3.04192	221	3.61573	143	2.08393	168	2.80845	180	2.97759	185	2.7254	181	2.99608	216	3.47582	197	3.04428	201	3.31139	201	3.42157	210	3.24843
PPTG_00254		420	NA	NA	NA	NA	0	0	0	0	PPTG_00254:185249100:1048202-1048759:-:hypothetical protein	0	0	0	0	0	0	0	0	0	0	0	0	NA	0	NA	0	NA	0	NA	0	NA	0	NA	0	NA	0	NA	0	NA	0	NA	0	NA	0	NA	0
PPTG_00255		411	NA	NA	NA	NA	0	0	0	0	PPTG_00255:185249100:1057354-1057796:+:hypothetical protein	1	1	0	0	5	0	0	0	0	0	1	0	NA	0	NA	0	NA	0	NA	0	NA	0	NA	0	NA	0	NA	0	NA	0	NA	0	NA	0	NA	0
PPTG_00256		483	NA	NA	NA	NA	0	0	0	0	PPTG_00256:185249100:1059985-1060535:+:hypothetical protein	7	16	20	13	7	15	3	3	15	9	5	10	NA	0	NA	0	NA	0	NA	0	NA	0	NA	0	NA	0	NA	0	NA	0	NA	0	NA	0	NA	0
PPTG_00257	MULE	1596	NA	NA	NA	NA	0	0	0	0	PPTG_00257:185249100:1079590-1081439:+:hypothetical protein	0	0	0	0	0	0	0	0	0	0	0	0	NA	0	NA	0	NA	0	NA	0	NA	0	NA	0	NA	0	NA	0	NA	0	NA	0	NA	0	NA	0
PPTG_00261	Fra10Ac1	1103	228	260	207	276	6.20098	6.50883	5.76809	6.79523	PPTG_00261:185249100:1096663-1097879:+:hypothetical protein	249	338	188	250	267	189	187	269	112	171	453	229	219	6.20098	283	8.23175	183	4.74134	219	6.50883	373	10.9699	188	4.924	196	5.76809	309	8.84023	115	3.1595	232	6.79523	376	11.3794	221	6.07782
PPTG_00262	Asp_Arg_Hydrox	1187	717	739	818	937	21.9962	21.4257	22.3842	25.1698	PPTG_00262:185249100:1097361-1098681:-:hypothetical protein	951	1022	471	917	561	631	981	732	573	847	1079	796	836	21.9962	855	23.1098	459	11.0506	805	22.2321	784	21.4257	629	15.3086	1026	28.0575	842	22.3842	587	14.9859	1148	31.2452	895	25.1698	768	19.6264
PPTG_00263	BTB_2	1969	40	34	28	34	0.634462	0.51612	0.416685	0.462175	PPTG_00263:185249100:1099868-1101836:+:hypothetical protein	45	51	39	35	28	33	37	23	20	34	33	31	40	0.634462	43	0.700654	38	0.551522	31	0.51612	39	0.642523	33	0.484177	39	0.64294	26	0.416685	20	0.307808	46	0.754752	27	0.457746	30	0.462175
PPTG_00264		918	128	128	66	82	2.34746	3.28533	1.90943	3.23634	PPTG_00264:185249100:1101671-1102588:-:hypothetical protein	78	76	258	105	29	252	52	41	96	38	107	111	69	2.34746	64	2.23676	251	7.81369	92	3.28533	41	1.44881	251	7.89891	54	1.90943	47	1.61561	98	3.23504	51	1.79481	89	3.23634	107	3.53567
PPTG_00265		1582	NA	NA	NA	NA	0	0	0	0	PPTG_00265:185249100:1102546-1104210:-:hypothetical protein	13	6	17	5	1	6	7	12	4	11	13	7	NA	0	NA	0	NA	0	NA	0	NA	0	NA	0	NA	0	NA	0	NA	0	NA	0	NA	0	NA	0
PPTG_00266	HTH_Tnp_Tc5	1584	1548	1654	1712	1745	29.6541	38.8287	34.8031	38.201	PPTG_00266:185249100:1104234-1105817:+:hypothetical protein	1711	2323	1227	2223	1357	1119	1945	1519	1321	1382	2266	1537	1504	29.6541	1944	39.3752	1195	21.5595	1950	40.3565	1896	38.8287	1115	20.3355	2035	41.7024	1747	34.8031	1353	25.8844	1873	38.201	1879	39.5985	1482	28.3808
PPTG_00267		1395	NA	NA	NA	NA	0	0	0	0	PPTG_00267:185249100:1111159-1112553:-:hypothetical protein	8	13	13	7	7	17	15	0	5	4	20	5	NA	0	NA	0	NA	0	NA	0	NA	0	NA	0	NA	0	NA	0	NA	0	NA	0	NA	0	NA	0
PPTG_00268	Ank_2Ank_2TPR_11Ank_3TPR_2	1872	1469	1218	1131	958	20.2203	16.6182	18.0536	15.6011	PPTG_00268:185249100:1113947-1115889:-:hypothetical protein	1378	1327	2140	1025	686	1802	761	931	1490	667	1042	1146	1212	20.2203	1110	19.0238	2085	31.8292	899	15.743	959	16.6182	1796	27.7164	796	13.8025	1071	18.0536	1527	24.7189	904	15.6011	864	15.4069	1105	17.9055
PPTG_00269	DJ-1_PfpI	1092	51	66	95	102	1.46552	1.83122	2.91863	2.75123	PPTG_00269:185249100:1115997-1117145:+:hypothetical protein	80	31	57	70	27	100	140	88	37	90	108	98	70	2.00201	26	0.763892	56	1.46552	61	1.83122	38	1.12884	100	2.64553	146	4.33992	101	2.91863	38	1.05452	122	3.60935	90	2.75123	94	2.61118
PPTG_00270		850	751	786	844	955	29.9454	34.0932	37.0047	39.5661	PPTG_00270:185249100:1117049-1117898:-:hypothetical protein	927	1203	443	1007	664	548	926	873	546	768	1360	723	815	29.9454	1007	38.0095	432	14.5241	884	34.0932	928	35.416	546	18.5571	969	37.0047	1004	37.2731	559	19.9291	1041	39.5661	1128	44.2993	697	24.874
PPTG_00271	PseudoU_synth_2	1933	14	16	23	30	0.226197	0.194289	0.326497	0.621695	PPTG_00271:185249100:1118579-1120511:+:hypothetical protein	16	26	7	13	18	13	37	17	10	28	43	17	14	0.226197	22	0.365151	7	0.103488	11	0.18655	25	0.419545	13	0.194289	39	0.654914	20	0.326497	10	0.15677	38	0.635102	36	0.621695	16	0.251084
PPTG_00272	HTH_Tnp_Tc5	2364	127	98	129	130	1.63197	1.45455	1.74385	1.89219	PPTG_00272:185249100:1118700-1121063:-:hypothetical protein	120	166	139	127	76	78	121	103	139	107	162	115	106	1.40039	139	1.88646	135	1.63197	111	1.53925	106	1.45455	78	0.953198	127	1.74385	118	1.57513	142	1.82027	145	1.98158	134	1.89219	111	1.42432
PPTG_00274		1034	321	267	322	462	11.3564	8.32591	11.6782	15.2703	PPTG_00274:185249100:1126581-1127614:-:hypothetical protein	436	437	221	242	208	299	356	355	181	405	570	379	383	11.5683	366	11.3564	215	5.94214	212	6.72125	291	9.12941	298	8.32591	372	11.6782	408	12.4515	185	5.42184	549	17.1531	473	15.2703	365	10.7079
PPTG_00275	Ras	791	126	125	103	108	3.44765	3.97859	2.75266	4.22017	PPTG_00275:185249100:1128951-1129966:+:hypothetical protein	86	101	223	109	54	204	44	60	190	50	120	161	76	3.00074	85	3.44765	217	7.83986	96	3.97859	75	3.07578	203	7.41405	46	1.8877	69	2.75266	195	7.47057	68	2.77731	100	4.22017	155	5.9441
PPTG_00276	AA_kinase	1666	555	435	475	446	11.7727	7.59533	10.0732	10.1963	PPTG_00276:185249100:1129819-1131484:-:hypothetical protein	714	256	844	440	148	713	494	237	621	448	207	581	628	11.7727	214	4.12116	822	14.1001	386	7.59533	207	4.03056	711	12.3291	517	10.0732	273	5.17092	636	11.5685	607	11.7708	172	3.44636	560	10.1963
PPTG_00277		420	NA	NA	NA	NA	0	0	0	0	PPTG_00277:185249100:1131667-1132086:-:hypothetical protein	8	2	6	2	1	2	0	0	7	0	2	3	NA	0	NA	0	NA	0	NA	0	NA	0	NA	0	NA	0	NA	0	NA	0	NA	0	NA	0	NA	0
PPTG_00279	Jacalin	525	NA	NA	NA	NA	0	0	0	0	PPTG_00279:185249100:1156132-1156656:+:hypothetical protein	0	0	1	0	0	0	0	0	0	0	0	0	NA	0	NA	0	NA	0	NA	0	NA	0	NA	0	NA	0	NA	0	NA	0	NA	0	NA	0	NA	0
PPTG_00280		585	NA	NA	NA	NA	0	0	0	0	PPTG_00280:185249100:1159806-1160390:+:hypothetical protein	1	0	1	1	0	5	0	0	0	1	2	0	NA	0	NA	0	NA	0	NA	0	NA	0	NA	0	NA	0	NA	0	NA	0	NA	0	NA	0	NA	0
PPTG_00281		456	NA	NA	NA	NA	0	0	0	0	PPTG_00281:185249100:1173330-1173785:+:hypothetical protein	0	0	0	5	0	0	0	0	0	0	0	0	NA	0	NA	0	NA	0	NA	0	NA	0	NA	0	NA	0	NA	0	NA	0	NA	0	NA	0	NA	0
PPTG_00282	Retrotran_gag_2	486	NA	NA	NA	NA	0	0	0	0	PPTG_00282:185249100:1181695-1182180:+:hypothetical protein	0	0	0	0	0	0	0	0	0	0	0	0	NA	0	NA	0	NA	0	NA	0	NA	0	NA	0	NA	0	NA	0	NA	0	NA	0	NA	0	NA	0
PPTG_00283		159	NA	NA	NA	NA	0	0	0	0	PPTG_00283:185249100:1183396-1183628:+:hypothetical protein	0	0	0	0	0	3	0	0	0	0	0	0	NA	0	NA	0	NA	0	NA	0	NA	0	NA	0	NA	0	NA	0	NA	0	NA	0	NA	0	NA	0
PPTG_00284	UCR_TMRieske	1167	2083	1975	2073	2128	57.0568	52.4455	59.6078	60.9591	PPTG_00284:185249100:1188550-1189774:-:ubiquinol-cytochrome c reductase, iron-sulfur subunit	2425	2747	1866	2128	1535	1920	2048	2066	1658	1625	2625	2080	2132	57.0568	2299	63.2047	1818	44.5193	1867	52.4455	2145	59.6247	1914	47.3813	2143	59.6078	2376	64.2475	1699	44.1182	2202	60.9591	2177	62.2722	2006	52.1424
PPTG_00285	Mrx7	542	3452	3986	3871	4083	221.328	253.485	234.648	238.699	PPTG_00285:185249100:1189983-1190524:+:hypothetical protein	4369	4506	2818	4776	3058	3505	3744	3862	3176	3071	4612	4423	3841	221.328	3771	223.223	2745	144.733	4191	253.485	4274	255.803	3493	186.181	3918	234.648	4441	258.56	3254	181.934	4161	248.022	3824	235.519	4265	238.699
PPTG_00287		2184	94	127	90	61	1.33681	1.60414	1.43042	0.754413	PPTG_00287:185249100:1192883-1195066:-:hypothetical protein	63	109	141	71	77	212	58	86	106	38	46	96	55	0.786505	91	1.33681	137	1.79264	62	0.930622	108	1.60414	211	2.79104	61	0.906628	99	1.43042	109	1.51241	51	0.754413	38	0.580815	93	1.2917
PPTG_00288	Spo7	2229	63	50	38	32	0.849226	0.529452	0.736163	0.435483	PPTG_00288:185249100:1195574-1197802:+:hypothetical protein	42	71	95	41	23	83	7	45	55	13	54	33	37	0.518422	59	0.849226	93	1.19233	36	0.529452	32	0.465704	83	1.07573	7	0.101939	52	0.736163	56	0.761331	18	0.260888	45	0.673921	32	0.435483
PPTG_00289	Rhodanese	1117	48	61	44	50	1.398	1.71344	1.19147	1.25517	PPTG_00289:185249100:1198000-1199108:+:hypothetical protein	57	65	42	62	42	71	39	49	33	51	51	41	50	1.398	54	1.55104	41	1.04895	54	1.5848	59	1.71344	71	1.83629	41	1.19147	56	1.58203	34	0.922404	69	1.99567	42	1.25517	40	1.08627
PPTG_00290	ABC2_membraneABC2_membraneABC_tranABC_tranPDR_CDRPDR_assoc	4349	119	110	179	219	0.708212	0.760818	0.936011	1.29719	PPTG_00290:185249100:1200013-1204361:+:hypothetical protein	193	115	94	190	73	60	296	112	97	272	204	124	170	1.22082	96	0.708212	92	0.604538	167	1.25881	102	0.760818	60	0.398564	310	2.31379	129	0.936011	99	0.689829	369	2.74112	169	1.29719	120	0.836995
PPTG_00291		780	41	41	44	31	1.60161	1.70514	2.0591	1.12781	PPTG_00291:185249100:1204485-1205264:+:hypothetical protein	45	43	47	65	29	24	48	25	52	30	29	30	40	1.60161	36	1.48077	46	1.68534	57	2.3956	41	1.70514	24	0.8889	50	2.08078	29	1.17323	53	2.0591	41	1.69817	24	1.02713	29	1.12781
PPTG_00292		808	40	29	45	42	1.73305	1.21715	1.48406	1.65186	PPTG_00292:185249100:1205834-1206641:+:hypothetical protein	31	53	50	34	15	35	33	33	60	23	62	46	27	1.04362	44	1.74712	49	1.73305	30	1.21715	21	0.843098	35	1.25139	35	1.40607	38	1.48406	61	2.28778	31	1.23949	51	2.10701	44	1.65186
PPTG_00293		1467	NA	NA	NA	NA	0	0	0	0	PPTG_00293:185249100:1207313-1208935:-:hypothetical protein	6	1	11	3	3	28	4	1	16	0	2	14	NA	0	NA	0	NA	0	NA	0	NA	0	NA	0	NA	0	NA	0	NA	0	NA	0	NA	0	NA	0
PPTG_00294	LRR_8	2282	NA	NA	NA	NA	0	0	0	0	PPTG_00294:185249100:1209837-1212118:+:hypothetical protein	1	2	11	0	3	8	1	0	3	0	4	11	NA	0	NA	0	NA	0	NA	0	NA	0	NA	0	NA	0	NA	0	NA	0	NA	0	NA	0	NA	0
PPTG_00295		831	NA	NA	NA	NA	0	0	0	0	PPTG_00295:185249100:1212727-1213557:+:hypothetical protein	9	10	2	5	4	10	0	0	10	1	0	8	NA	0	NA	0	NA	0	NA	0	NA	0	NA	0	NA	0	NA	0	NA	0	NA	0	NA	0	NA	0
PPTG_00296	Pterin_4a	508	302	335	310	299	16.989	20.5855	21.5944	17.0437	PPTG_00296:185249100:1214086-1214593:-:hypothetical protein	390	312	310	363	206	398	324	200	353	198	311	386	343	21.0873	261	16.4838	302	16.989	319	20.5855	288	18.3907	397	22.5768	339	21.6615	230	14.2871	362	21.5944	268	17.0437	258	16.9536	372	22.2132
PPTG_00297	RNA_pol_L_2	469	243	278	218	253	13.9176	15.7269	16.2153	19.0154	PPTG_00297:185249100:1214664-1215350:-:hypothetical protein	238	238	330	256	152	398	150	210	250	143	328	305	209	13.9176	199	13.6132	321	19.5595	225	15.7269	212	14.6633	397	24.4542	157	10.8662	241	16.2153	256	16.541	194	13.3635	272	19.3599	294	19.0154
PPTG_00298	PkinasePX	3002	246	225	248	212	2.41534	2.46793	2.58586	2.27354	PPTG_00298:185249100:1215372-1218441:+:AGC protein kinase	364	270	198	258	214	152	265	214	216	179	201	233	320	3.32913	226	2.41534	193	1.83727	226	2.46793	299	3.23095	151	1.45312	277	2.99517	246	2.58586	221	2.23089	243	2.61509	167	1.857	225	2.27354
PPTG_00299	Lipase_3	2858	886	919	1014	1011	9.70381	10.7132	12.4026	11.0439	PPTG_00299:185249100:1218818-1221734:+:hypothetical protein	1010	1354	653	1064	836	657	1044	1062	713	721	1423	910	888	9.70381	1133	12.7189	636	6.35946	934	10.7132	1168	13.2572	655	6.62087	1092	12.4026	1221	13.4814	730	7.74027	977	11.0439	1180	13.7825	877	9.30826
PPTG_00300	Peptidase_M20	1346	189	217	205	143	3.57328	4.43448	3.78622	2.75286	PPTG_00300:185249100:1221760-1223306:+:hypothetical protein	175	163	284	207	132	285	150	111	322	79	134	219	154	3.57328	136	3.24172	277	5.88112	182	4.43262	184	4.43448	284	6.0955	157	3.78622	128	3.00086	330	7.42958	107	2.56821	111	2.75286	211	4.7552
PPTG_00301	Pkinase_Tyr	1104	68	69	66	51	1.75394	2.01918	2.11697	1.14127	PPTG_00301:185249100:1223413-1224901:+:TKL protein kinase	70	91	67	78	41	81	69	72	43	29	87	43	62	1.75394	76	2.20864	65	1.68256	68	2.01918	57	1.67485	81	2.11959	72	2.11697	83	2.37241	44	1.20776	39	1.14127	72	2.17706	41	1.12654
PPTG_00302	Apc13p	639	660	892	903	1019	30.9381	47.1612	49.9349	49.0852	PPTG_00302:185249100:1224408-1225254:-:hypothetical protein	720	999	525	1136	665	753	939	897	677	675	1337	1072	633	30.9381	836	41.9746	511	22.8531	997	51.148	929	47.1612	750	33.9076	983	49.9349	1031	50.9141	694	32.912	915	46.2607	1109	57.9345	1034	49.0852
PPTG_00303	PTS_2-RNA	789	232	224	282	292	10.3692	10.5664	12.836	10.765	PPTG_00303:185249100:1225273-1226061:+:hypothetical protein	339	305	146	313	184	141	298	297	187	267	284	290	298	11.7959	255	10.3692	142	5.14324	275	11.4259	257	10.5664	141	5.16272	312	12.836	342	13.6782	192	7.37428	362	14.8226	235	9.94255	280	10.765
PPTG_00304		907	32	27	27	33	0.976742	1.15658	1.06915	1.07022	PPTG_00304:185249100:1225993-1226899:-:hypothetical protein	52	23	32	36	9	37	33	13	31	31	29	33	46	1.58395	19	0.67209	31	0.976742	32	1.15658	13	0.46495	37	1.1785	35	1.2526	15	0.521873	32	1.06915	42	1.49601	24	0.883305	32	1.07022
PPTG_00305	EF-hand_7	462	285	418	251	314	16.2917	24.3381	16.1599	23.5713	PPTG_00305:185249100:1226869-1227576:+:hypothetical protein	274	170	484	391	103	771	220	165	324	293	225	372	241	16.2917	142	9.86115	471	29.1343	343	24.3381	144	10.1109	768	48.0237	230	16.1599	190	12.9775	332	21.7767	397	27.7613	187	13.5116	359	23.5713
PPTG_00306	PkinasePkinaseWWWW	3909	36	46	29	39	0.365536	0.4277	0.234106	0.307428	PPTG_00306:185249100:1227893-1231876:+:CMGC/MAPK protein kinase	14	54	51	58	20	59	29	25	28	22	43	52	12	0.0958754	45	0.369341	50	0.365536	51	0.4277	28	0.232361	59	0.436036	30	0.249119	29	0.234106	29	0.224816	30	0.24794	36	0.307428	50	0.388003
PPTG_00307	Peptidase_M20	1434	2482	2479	3244	3909	66.1217	69.5873	86.7417	96.3792	PPTG_00307:185249100:1232062-1233900:-:hypothetical protein	3453	4036	1060	3469	2328	1144	3662	3606	1712	3157	5463	3028	3036	66.1217	3377	75.555	1033	20.5862	3044	69.5873	3254	73.6103	1140	22.9663	3832	86.7417	4147	91.2568	1754	37.066	4278	96.3792	4530	105.452	2920	61.7682
PPTG_00308	Peptidase_M20	1395	396	503	392	535	7.92797	11.3738	9.35413	11.1626	PPTG_00308:185249100:1233954-1235551:-:hypothetical protein	362	578	397	552	371	509	384	395	311	356	744	526	318	7.11942	484	11.1315	387	7.92797	484	11.3738	518	12.0455	507	10.4995	402	9.35413	454	10.2698	319	6.92966	482	11.1626	617	14.7645	507	11.0247
PPTG_00309	DUF2036	1628	2287	2422	2165	1921	42.2327	47.1644	40.0768	37.0724	PPTG_00309:185249100:1235657-1237412:-:hypothetical protein	2371	2561	2702	2491	1694	2723	1921	1659	2516	1281	2180	2302	2085	39.9984	2143	42.2327	2632	46.2016	2186	44.018	2367	47.1644	2714	48.1606	2010	40.0768	1908	36.9832	2578	47.9871	1736	34.4498	1808	37.0724	2220	41.3647
PPTG_00310		1157	127	122	107	138	3.13348	3.8817	2.80555	3.77959	PPTG_00310:185249100:1237415-1238571:-:hypothetical protein	192	135	103	156	100	88	96	106	97	135	158	103	169	4.56189	113	3.13348	100	2.46997	137	3.8817	140	3.92523	88	2.19728	100	2.80555	122	3.32742	99	2.59297	183	5.10987	131	3.77959	99	2.59557
PPTG_00311		2604	551	503	536	500	6.34523	6.219	6.78622	5.93033	PPTG_00311:185249100:1238592-1241195:+:hypothetical protein	596	615	631	563	393	467	441	487	574	353	627	522	524	6.28466	515	6.34523	615	6.74931	494	6.219	549	6.83914	465	5.15879	461	5.74661	560	6.78622	588	6.84277	478	5.93033	520	6.66606	503	5.85947
PPTG_00312		300	134	133	201	271	13.0131	14.5333	21.0992	26.5991	PPTG_00312:185249100:1242431-1242730:-:hypothetical protein	142	261	60	152	141	70	186	252	115	182	494	163	125	13.0131	218	23.314	58	5.525	133	14.5333	197	21.3017	70	6.74082	195	21.0992	290	30.504	118	11.9195	247	26.5991	410	45.6215	157	15.8748
PPTG_00313		919	319	321	332	396	10.2972	12.0398	11.4752	15.0017	PPTG_00313:185249100:1251518-1252587:+:hypothetical protein	345	388	338	258	253	384	300	291	340	227	498	483	303	10.2972	325	11.3462	329	10.2307	226	8.06171	354	12.4956	383	12.0398	314	11.0909	335	11.503	348	11.4752	308	10.8275	413	15.0017	466	15.3816
PPTG_00314		696	NA	NA	NA	NA	0	0	0	0	PPTG_00314:185249100:1257466-1258161:+:hypothetical protein	0	0	0	0	0	0	0	0	0	0	0	0	NA	0	NA	0	NA	0	NA	0	NA	0	NA	0	NA	0	NA	0	NA	0	NA	0	NA	0	NA	0
PPTG_00315		330	NA	NA	NA	NA	0	0	0	0	PPTG_00315:185249100:1259203-1259532:-:hypothetical protein	2	0	0	0	0	0	0	0	0	0	0	0	NA	0	NA	0	NA	0	NA	0	NA	0	NA	0	NA	0	NA	0	NA	0	NA	0	NA	0	NA	0
PPTG_00316		1926	103	117	76	65	1.63778	1.61697	1.04859	1.09031	PPTG_00316:185249100:1265680-1267605:-:hypothetical protein	115	183	57	108	151	46	97	56	62	48	103	48	101	1.63778	153	2.54869	56	0.830916	95	1.61697	211	3.55383	46	0.689982	101	1.70222	64	1.04859	64	1.00698	65	1.09031	85	1.47323	46	0.724491
PPTG_00317		948	1050	883	991	1032	44.6732	36.7932	36.8773	40.3492	PPTG_00317:185249100:1267848-1268795:-:hypothetical protein	1591	1577	443	1213	872	368	1029	1145	566	874	1414	766	1399	46.0894	1320	44.6732	432	13.0227	1064	36.7932	1219	41.7124	367	11.1839	1077	36.8773	1317	43.8387	580	18.5402	1184	40.3492	1172	41.2692	739	23.6465
PPTG_00318		300	NA	NA	NA	NA	0	0	0	0	PPTG_00318:185249100:1271401-1271700:+:hypothetical protein	0	0	0	0	0	0	0	0	0	0	0	0	NA	0	NA	0	NA	0	NA	0	NA	0	NA	0	NA	0	NA	0	NA	0	NA	0	NA	0	NA	0
PPTG_00319		693	NA	NA	NA	NA	0	0	0	0	PPTG_00319:185249100:1274610-1275490:+:hypothetical protein	0	0	0	0	0	0	0	0	0	0	0	0	NA	0	NA	0	NA	0	NA	0	NA	0	NA	0	NA	0	NA	0	NA	0	NA	0	NA	0	NA	0
PPTG_00320	LRR_8	1806	NA	NA	NA	NA	0	0	0	0	PPTG_00320:185249100:1293124-1295326:+:hypothetical protein	2	9	9	8	7	4	12	5	4	4	5	7	NA	0	NA	0	NA	0	NA	0	NA	0	NA	0	NA	0	NA	0	NA	0	NA	0	NA	0	NA	0
PPTG_00321		420	4831	7410	7119	7475	337.894	574.483	545.767	524.419	PPTG_00321:185249100:1297925-1298344:-:hypothetical protein	5168	7184	4043	10890	5322	5256	7258	6317	6343	4898	10284	7530	4544	337.894	6012	459.252	3938	267.949	9555	745.789	7438	574.483	5238	360.29	7594	586.912	7264	545.767	6499	468.914	6637	510.522	8527	677.725	7261	524.419
PPTG_00325		843	97	103	103	199	3.29726	3.61718	3.50401	7.51139	PPTG_00325:185249100:1302840-1303759:-:hypothetical protein	101	152	78	124	67	105	87	139	56	145	304	154	89	3.29726	127	4.83345	76	2.57639	109	4.23871	94	3.61718	105	3.5983	91	3.50401	160	5.98926	57	2.049	196	7.51139	252	9.97883	148	5.32556
PPTG_00326		1310	780	857	842	755	17.4038	20.2445	20.8365	18.2452	PPTG_00326:185249100:1304901-1306275:+:hypothetical protein	830	834	935	921	605	921	836	752	766	648	864	696	730	17.4038	698	17.0949	911	19.8734	808	20.2197	846	20.9493	918	20.2445	875	21.6815	865	20.8365	785	18.1591	878	21.6529	716	18.2452	671	15.5375
PPTG_00327	BBL5	1178	15	17	14	26	0.242594	0.495675	0.154348	0.643763	PPTG_00327:185249100:1306201-1307378:-:hypothetical protein	30	10	10	37	13	2	35	0	6	31	13	26	26	0.689318	8	0.217884	10	0.242594	32	0.890511	18	0.495675	2	0.0490479	37	1.01955	0	0	6	0.154348	42	1.15185	11	0.311712	25	0.643763
PPTG_00328	Adaptin_NB2-adapt-app_CAlpha_adaptinC2	2748	2038	1704	1521	1282	18.4797	17.2379	13.5487	13.1907	PPTG_00328:185249100:1307516-1310263:-:hypothetical protein	1849	1589	3241	1647	847	2491	1096	943	2276	828	1306	1701	1626	18.4797	1330	15.528	3157	32.8309	1445	17.2379	1184	13.9767	2483	26.1033	1147	13.5487	1084	12.4478	2332	25.7162	1122	13.1907	1083	13.1558	1640	18.1033
PPTG_00329	LRR_6LRR_6LRR_6LRR_6LRR_6LRR_6LRR_6LRR_6LRR_6	3267	800	878	987	1079	8.30734	9.5719	10.6152	10.6778	PPTG_00329:185249100:1310458-1313724:-:hypothetical protein	988	1094	633	1288	690	543	1042	956	754	719	1343	1193	869	8.30734	915	8.98573	617	5.39711	1130	11.3387	964	9.5719	541	4.78392	1090	10.83	1099	10.6152	773	7.17011	974	9.63167	1114	11.3826	1150	10.6778
PPTG_00330	Pro_isomerase	501	414	464	493	593	29.3298	30.4967	33.3195	39.7868	PPTG_00330:185249100:1313897-1314757:-:peptidyl-prolyl cis-trans isomerase-like 1	592	547	271	650	337	352	499	460	417	455	723	584	521	32.4782	458	29.3298	264	15.0588	570	37.2968	471	30.4967	351	20.2398	522	33.8208	529	33.3195	427	25.8277	617	39.7868	600	39.9779	563	34.088
PPTG_00331		684	486	455	458	521	20.9199	20.8961	20.5759	23.9625	PPTG_00331:185249100:1314790-1315473:+:hypothetical protein	616	533	481	497	334	464	494	388	401	420	592	522	542	24.7477	446	20.9199	469	19.5949	436	20.8961	467	22.1478	462	19.5129	517	24.535	446	20.5759	411	18.2088	569	26.875	491	23.9625	503	22.3071
PPTG_00332	MMR_HSR1	3652	527	505	489	481	4.73521	4.39034	4.34628	3.81275	PPTG_00332:185249100:1315452-1319151:+:hypothetical protein	484	644	632	523	358	557	478	437	452	318	671	472	426	3.64309	539	4.73521	616	4.82031	459	4.12018	500	4.44129	555	4.39034	500	4.44417	503	4.34628	463	3.8419	431	3.81275	556	5.08219	455	3.7793
PPTG_00333	adh_short	2273	127	148	130	163	1.69004	2.22104	1.7909	2.2599	PPTG_00333:185249100:1317189-1319272:-:hypothetical protein	140	174	116	175	157	71	127	112	125	117	200	171	123	1.69004	146	2.06079	113	1.42071	154	2.22104	219	3.12547	71	0.902391	133	1.89935	129	1.7909	128	1.7065	159	2.2599	166	2.4379	165	2.20199
PPTG_00334	C2	3645	121	125	174	129	0.959648	0.99676	1.66275	1.24972	PPTG_00334:185249100:1319268-1323581:+:hypothetical protein	127	166	115	174	80	109	180	116	195	104	173	106	112	0.959648	139	1.22348	112	0.878104	153	1.37603	112	0.99676	109	0.863903	188	1.67422	133	1.15142	200	1.66275	141	1.24972	143	1.30962	102	0.848856
PPTG_00335	NUDIX	837	1632	1681	1819	1960	63.6941	66.4647	69.3416	71.7539	PPTG_00335:185249100:1323966-1324802:-:hypothetical protein	1942	2640	1006	1934	1564	1163	1709	1910	1438	1372	2637	1903	1707	63.6941	2209	84.6743	980	33.46	1697	66.4647	2186	84.7217	1159	40.0031	1788	69.3416	2196	82.7918	1473	53.3302	1859	71.7539	2187	87.2228	1835	66.5031
PPTG_00336	Kelch_3Kelch_4Kelch_5Kelch_4KELK	2799	2494	3142	2927	2653	30.6958	41.2009	32.9705	31.8789	PPTG_00336:185249100:1328546-1331706:+:hypothetical protein	3129	3776	1613	4473	2544	1954	2717	2771	2686	1611	3223	3217	2751	30.6958	3160	36.2214	1571	16.0398	3925	45.9697	3555	41.2009	1947	20.0955	2843	32.9705	3186	35.9189	2752	29.7948	2183	25.1966	2673	31.8789	3102	33.6179
PPTG_00337	SGT1	1984	286	256	248	305	4.31768	4.31254	4.10354	4.87731	PPTG_00337:185249100:1331493-1333476:-:hypothetical protein	363	319	278	298	234	181	193	224	276	242	323	331	319	5.02158	267	4.31768	271	3.90349	261	4.31254	327	5.34658	180	2.621	202	3.30492	258	4.10354	283	4.32255	328	5.34102	268	4.5092	319	4.87731
PPTG_00338	Trypsin	855	126	131	121	147	4.89475	4.93228	4.17617	5.53464	PPTG_00338:185249100:1334586-1335440:+:hypothetical protein	152	203	76	207	93	80	105	147	81	102	179	162	134	4.89475	170	6.37917	74	2.47338	182	6.97814	130	4.93228	80	2.70309	110	4.17617	169	6.23737	83	2.94176	138	5.21441	148	5.77833	156	5.53464
PPTG_00339	SLX9	765	1332	1172	1426	1452	56.7437	47.7471	60.3481	56.6832	PPTG_00339:185249100:1335576-1336340:+:hypothetical protein	1754	1617	1130	1407	806	1160	1426	1272	1292	1221	1567	1455	1542	62.9527	1353	56.7437	1101	41.1293	1235	52.9225	1126	47.7471	1156	43.6548	1492	63.3081	1463	60.3481	1324	52.4472	1654	69.8499	1299	56.6832	1403	55.6324
PPTG_00340	Dynein_heavyDHC_N1DHC_N2AAA_6AAA_9AAA_8AAA_7MTAAA_5	13934	102	119	137	151	0.20099	0.221842	0.328377	0.272123	PPTG_00340:185249100:1336261-1350194:-:hypothetical protein	142	99	101	178	68	107	158	126	100	171	116	130	125	0.280173	83	0.19111	98	0.20099	156	0.367015	95	0.221166	107	0.221842	165	0.384379	145	0.328377	102	0.22183	232	0.537903	96	0.229986	125	0.272123
PPTG_00343	Phage_int_SAM_4	1377	NA	NA	NA	NA	0	0	0	0	PPTG_00343:185249100:1351786-1353222:+:hypothetical protein	0	0	0	0	0	0	0	0	0	0	0	0	NA	0	NA	0	NA	0	NA	0	NA	0	NA	0	NA	0	NA	0	NA	0	NA	0	NA	0	NA	0
PPTG_00344		330	NA	NA	NA	NA	0	0	0	0	PPTG_00344:185249100:1357257-1357586:-:hypothetical protein	0	0	0	0	0	0	0	0	0	0	0	0	NA	0	NA	0	NA	0	NA	0	NA	0	NA	0	NA	0	NA	0	NA	0	NA	0	NA	0	NA	0
PPTG_00346		462	NA	NA	NA	NA	0	0	0	0	PPTG_00346:185249100:1377089-1377550:+:hypothetical protein	0	0	0	0	0	0	0	0	0	0	0	0	NA	0	NA	0	NA	0	NA	0	NA	0	NA	0	NA	0	NA	0	NA	0	NA	0	NA	0	NA	0
PPTG_00347		338	NA	NA	NA	NA	0	0	0	0	PPTG_00347:185249100:1380380-1380717:-:hypothetical protein	3	0	4	8	4	4	0	0	4	3	3	5	NA	0	NA	0	NA	0	NA	0	NA	0	NA	0	NA	0	NA	0	NA	0	NA	0	NA	0	NA	0
PPTG_00348		468	NA	NA	NA	NA	0	0	0	0	PPTG_00348:185249100:1386318-1387420:-:hypothetical protein	0	0	0	0	0	0	0	0	0	0	0	0	NA	0	NA	0	NA	0	NA	0	NA	0	NA	0	NA	0	NA	0	NA	0	NA	0	NA	0	NA	0
PPTG_00349		1095	NA	NA	NA	NA	0	0	0	0	PPTG_00349:185249100:1389763-1391057:-:hypothetical protein	0	0	0	0	0	0	0	0	0	0	0	0	NA	0	NA	0	NA	0	NA	0	NA	0	NA	0	NA	0	NA	0	NA	0	NA	0	NA	0	NA	0
PPTG_00350		447	NA	NA	NA	NA	0	0	0	0	PPTG_00350:185249100:1393535-1393981:+:hypothetical protein	0	0	0	0	0	0	0	0	0	0	0	0	NA	0	NA	0	NA	0	NA	0	NA	0	NA	0	NA	0	NA	0	NA	0	NA	0	NA	0	NA	0
PPTG_00351		1447	12376	16586	16498	17752	277.564	370.08	372.019	393.704	PPTG_00351:185249100:1398051-1399640:-:hypothetical protein	14626	16864	10425	21394	11812	14528	15941	14835	15378	12042	20581	20611	12860	277.564	14112	312.897	10155	200.556	18771	425.259	16508	370.08	14480	289.092	16680	374.179	17059	372.019	15755	329.948	16317	364.304	17066	393.704	19874	416.628
PPTG_00352		783	NA	NA	NA	NA	0	0	0	0	PPTG_00352:185249100:1401868-1402737:+:hypothetical protein	9	15	5	11	8	11	19	18	21	17	31	21	NA	0	NA	0	NA	0	NA	0	NA	0	NA	0	NA	0	NA	0	NA	0	NA	0	NA	0	NA	0
PPTG_00353	Ribosomal_S11	757	116173	132212	117933	115723	5152.61	5840.77	4965.52	5074.28	PPTG_00353:185249100:1407160-1407988:+:40S ribosomal protein S14	142677	103465	140121	153719	63174	174053	110671	85868	135922	87750	87052	161872	125447	5175.54	86582	3669.55	136489	5152.61	134875	5840.77	88289	3783.39	173472	6620.18	115800	4965.52	98741	4116.06	139257	5574.64	118899	5074.28	72183	3183.07	156086	6254.6
PPTG_00354	PDZ_2	1882	627	644	649	701	10.6705	11.026	10.9523	11.7662	PPTG_00354:185249100:1407061-1409004:-:hypothetical protein	731	769	611	721	476	637	607	546	669	568	726	757	643	10.6705	644	10.9786	595	9.03488	633	11.026	665	11.4623	635	9.74743	635	10.9523	628	10.5298	685	11.0298	770	13.2179	602	10.6778	730	11.7662
PPTG_00355	GIY-YIGFANCL_C	1915	250	284	332	318	3.86519	4.79318	4.91565	4.83128	PPTG_00355:185249100:1408811-1410780:+:hypothetical protein	270	395	188	319	243	234	277	387	256	208	442	316	237	3.86519	331	5.5455	183	2.73091	280	4.79318	340	5.75944	233	3.51498	290	4.91565	445	7.33283	262	4.14599	282	4.75743	367	6.39741	305	4.83128
PPTG_00356	Kazal_2Kazal_2Kazal_1Kazal_2	1149	281	269	327	328	9.10288	8.331	9.9443	9.67455	PPTG_00356:185249100:1410053-1411201:-:hypothetical protein	400	389	169	333	253	161	336	346	226	298	401	257	352	9.56784	326	9.10288	165	4.10383	292	8.331	354	9.99432	160	4.02287	352	9.9443	398	10.9306	232	6.11876	404	11.3593	333	9.67455	248	6.54731
PPTG_00357		1551	63	66	89	68	1.36347	0.941176	1.72937	1.29081	PPTG_00357:185249100:1412202-1413752:+:hypothetical protein	45	90	76	117	32	49	92	74	85	44	93	68	40	0.805452	75	1.55142	74	1.36347	103	2.17701	45	0.941176	49	0.912684	96	2.00914	85	1.72937	87	1.69982	60	1.24977	77	1.65724	66	1.29081
PPTG_00358		1218	100	98	75	59	2.08095	1.86432	1.52857	1.61882	PPTG_00358:185249100:1414914-1416190:+:hypothetical protein	56	94	177	78	50	158	41	51	120	24	94	67	49	1.25644	79	2.08095	172	4.03558	68	1.83019	70	1.86432	157	3.72382	43	1.14597	59	1.52857	123	3.06023	33	0.875303	78	2.13774	65	1.61882
PPTG_00361	Tnp_zf-ribbon_2	360	NA	NA	NA	NA	0	0	0	0	PPTG_00361:185249100:1420564-1420923:-:hypothetical protein	0	0	0	0	0	0	0	0	0	0	0	0	NA	0	NA	0	NA	0	NA	0	NA	0	NA	0	NA	0	NA	0	NA	0	NA	0	NA	0	NA	0
PPTG_00362		924	NA	NA	NA	NA	0	0	0	0	PPTG_00362:185249100:1422205-1423263:-:hypothetical protein	0	0	0	0	0	0	0	0	0	0	0	0	NA	0	NA	0	NA	0	NA	0	NA	0	NA	0	NA	0	NA	0	NA	0	NA	0	NA	0	NA	0
PPTG_00363	HTH_Tnp_Tc3_2Phage_NinH	543	NA	NA	NA	NA	0	0	0	0	PPTG_00363:185249100:1438315-1438857:+:hypothetical protein	0	0	0	0	0	0	0	0	0	0	0	0	NA	0	NA	0	NA	0	NA	0	NA	0	NA	0	NA	0	NA	0	NA	0	NA	0	NA	0	NA	0
PPTG_00364		690	1790	2051	1974	1863	76.3493	89.3664	92.4043	87.3095	PPTG_00364:185249100:1439032-1439721:+:hypothetical protein	1761	1962	2237	2144	1121	2713	1672	1798	2054	1321	2187	2060	1548	70.067	1642	76.3493	2179	90.2471	1881	89.3664	1567	73.6699	2704	113.212	1749	82.2797	2068	94.5762	2104	92.4043	1790	83.81	1813	87.7113	1986	87.3095
PPTG_00365	ABC_membrane_2ABC_tran	2198	1448	1231	1339	1156	17.0224	16.1753	16.4516	15.4772	PPTG_00365:185249100:1439650-1442008:-:hypothetical protein	1362	1357	2064	1221	784	1530	1065	885	1839	777	1176	1493	1198	17.0224	1136	16.5818	2011	26.1463	1071	15.9734	1096	16.1753	1525	20.0437	1114	16.4516	1018	14.6151	1884	25.9746	1053	15.4772	975	14.8076	1440	19.8731
PPTG_00366		1240	NA	NA	NA	NA	0	0	0	0	PPTG_00366:185249100:1442234-1443473:+:hypothetical protein	23	7	31	35	13	20	6	17	19	22	16	31	NA	0	NA	0	NA	0	NA	0	NA	0	NA	0	NA	0	NA	0	NA	0	NA	0	NA	0	NA	0
PPTG_00367	PMG	562	189	185	157	190	8.78036	10.4412	6.69998	13.8539	PPTG_00367:185249100:1443431-1444083:-:hypothetical protein	180	103	331	204	46	314	111	65	273	178	58	291	158	8.78036	86	4.90957	322	16.3736	179	10.4412	64	3.69414	313	16.0896	116	6.69998	75	4.2112	280	15.0979	241	13.8539	48	2.8511	281	15.1671
PPTG_00368	Phage_int_SAM_4	369	NA	NA	NA	NA	0	0	0	0	PPTG_00368:185249100:1444438-1444806:+:hypothetical protein	0	0	0	0	0	0	0	0	0	0	0	0	NA	0	NA	0	NA	0	NA	0	NA	0	NA	0	NA	0	NA	0	NA	0	NA	0	NA	0	NA	0
PPTG_00369	Chromo	705	NA	NA	NA	NA	0	0	0	0	PPTG_00369:185249100:1450887-1451695:-:hypothetical protein	0	0	0	0	0	0	0	0	0	0	0	0	NA	0	NA	0	NA	0	NA	0	NA	0	NA	0	NA	0	NA	0	NA	0	NA	0	NA	0	NA	0
PPTG_00370		897	94	104	94	93	3.54098	3.2186	3.00672	3.17883	PPTG_00370:185249100:1483883-1484865:+:hypothetical protein	63	118	131	68	64	164	49	124	87	56	132	97	55	1.91497	99	3.54098	128	4.07796	60	2.19277	89	3.2186	163	5.24966	51	1.84557	143	5.03065	89	3.00672	76	2.73724	109	4.0564	94	3.17883
PPTG_00371	Aldo_ket_red	1452	181	169	195	159	3.00506	2.74795	3.4555	2.78122	PPTG_00371:185249100:1484925-1486376:-:hypothetical protein	110	163	317	108	88	291	96	138	317	92	125	256	97	2.08639	136	3.00506	309	6.08159	95	2.14482	123	2.74795	290	5.76989	100	2.23555	159	3.4555	325	6.78285	125	2.78122	104	2.39097	247	5.16014
PPTG_00372	Aldo_ket_red	1605	191	178	224	164	3.308	3.2884	3.82242	3.30112	PPTG_00372:185249100:1486627-1488231:+:hypothetical protein	193	88	338	184	49	305	181	61	404	121	91	262	170	3.308	74	1.47924	329	5.85796	161	3.2884	68	1.37437	304	5.47186	189	3.82242	70	1.37627	414	7.81665	164	3.30112	75	1.55989	253	4.78164
PPTG_00373	NUDIX	2119	1145	1168	1057	1072	17.4359	17.9922	14.9816	16.6031	PPTG_00373:185249100:1489150-1491406:+:hypothetical protein	1345	1112	1356	1325	609	1494	935	837	1201	804	1088	1270	1183	17.4359	931	14.0961	1321	17.8155	1163	17.9922	851	13.0277	1489	20.3002	978	14.9816	962	14.326	1230	17.5902	1089	16.6031	902	14.2096	1225	17.5362
PPTG_00374		1090	2171	2206	2080	1882	58.0465	63.2481	59.2921	55.3362	PPTG_00374:185249100:1492330-1493419:+:hypothetical protein	2245	2778	2273	2397	1516	2403	1903	1995	1908	1378	2275	1963	1974	56.5603	2325	68.4349	2214	58.0465	2103	63.2481	2119	63.063	2395	63.4768	1991	59.2921	2294	66.4121	1955	54.352	1867	55.3362	1886	57.7593	1893	52.6812
PPTG_00375	HECT	5648	908	864	988	1022	5.21998	4.97997	6.07317	6.50137	PPTG_00375:185249100:1493334-1498981:-:hypothetical protein	1074	1131	857	978	717	733	1035	945	775	899	1327	776	944	5.21998	946	5.37375	835	4.22491	858	4.97997	1002	5.75497	731	3.73903	1083	6.22423	1087	6.07317	794	4.26012	1218	6.96698	1100	6.50137	748	4.01734
PPTG_00376	Iso_dh	1478	90	80	85	113	1.28073	1.07545	2.07099	2.03271	PPTG_00376:185249100:1499035-1500512:-:isocitrate dehydrogenase [NADP], mitochondrial	191	71	43	174	35	37	115	84	38	145	109	54	168	3.54998	59	1.28073	42	0.812082	153	3.39353	49	1.07545	37	0.723208	120	2.63547	97	2.07099	39	0.799624	196	4.28424	90	2.03271	52	1.06724
PPTG_00377	Solute_trans_a	1613	6326	5904	6196	6171	117.513	114.984	112.647	121.28	PPTG_00377:185249100:1500840-1502452:-:hypothetical protein	6730	7060	7344	6032	4293	6441	5081	5007	7335	4329	7474	6688	5917	114.567	5908	117.513	7154	126.748	5293	107.573	6000	120.667	6420	114.984	5316	106.98	5758	112.647	7515	141.186	5866	117.49	6197	128.249	6449	121.28
PPTG_00378		912	NA	NA	NA	NA	0	0	0	0	PPTG_00378:185249100:1504013-1504924:+:hypothetical protein	0	2	0	0	0	0	0	0	0	0	0	0	NA	0	NA	0	NA	0	NA	0	NA	0	NA	0	NA	0	NA	0	NA	0	NA	0	NA	0	NA	0
PPTG_00379	Abhydrolase_6	1700	48	58	33	70	0.622797	0.968639	0.687393	1.21336	PPTG_00379:185249100:1505009-1506752:+:hypothetical protein	87	39	37	109	14	57	34	14	47	67	61	71	76	1.39623	33	0.622797	36	0.605172	96	1.85121	20	0.381638	57	0.968639	36	0.687393	16	0.296997	48	0.855634	91	1.72936	51	1.00145	68	1.21336
PPTG_00380		1057	NA	NA	NA	NA	0	0	0	0	PPTG_00380:185249100:1506895-1507951:+:hypothetical protein	0	0	0	0	0	0	0	0	3	1	0	0	NA	0	NA	0	NA	0	NA	0	NA	0	NA	0	NA	0	NA	0	NA	0	NA	0	NA	0	NA	0
PPTG_00381	PkinasePkinase_CPX	1701	5582	5022	4715	4310	85.8542	75.2192	73.8716	70.1782	PPTG_00381:185249100:1510018-1511844:-:AGC protein kinase	5318	4799	8267	4448	2645	7491	3574	3463	6269	2727	4254	5920	4676	85.8542	4016	75.7479	8053	135.294	3903	75.2192	3697	70.5042	7466	126.8	3740	71.3705	3982	73.8716	6423	114.427	3695	70.1782	3527	69.2162	5708	101.791
PPTG_00382	Abhydrolase_6	1351	229	248	317	431	2.89725	3.96186	4.6207	9.69973	PPTG_00382:185249100:1508450-1509800:+:hypothetical protein	504	146	124	524	118	120	602	99	201	523	184	448	443	10.2409	122	2.89725	121	2.5595	460	11.1619	165	3.96186	120	2.56603	630	15.1369	114	2.66275	206	4.6207	709	16.9544	153	3.78044	432	9.69973
PPTG_00383		867	2508	2470	2745	2756	93.0309	89.7222	104.058	95.6906	PPTG_00383:185249100:1512449-1513380:-:hypothetical protein	3510	3004	1974	3398	1716	2039	2878	2486	2308	2324	2875	2836	3086	111.165	2514	93.0309	1923	63.3848	2981	112.714	2398	89.7222	2032	67.7081	3011	112.731	2859	104.058	2365	82.6623	3149	117.34	2384	91.7897	2735	95.6906
PPTG_00384	C2C2C2C2C2C2C2FerIC2	7768	1365	1412	1810	2158	7.43394	7.9177	10.1029	10.9109	PPTG_00384:185249100:1513382-1520100:+:hypothetical protein	2103	2217	400	2272	1357	349	2312	2163	511	2072	3062	1170	1849	7.43394	1855	7.66154	390	1.43476	1993	8.41071	1896	7.9177	348	1.29421	2419	10.1083	2487	10.1029	524	2.04417	2808	11.6783	2539	10.9109	1128	4.40485
PPTG_00385	Aldo_ket_red	685	46	48	48	50	2.12767	2.13104	2.76402	2.43661	PPTG_00385:185249100:1519736-1520420:-:hypothetical protein	62	39	52	48	32	58	56	52	23	32	60	60	55	2.50763	33	1.54563	51	2.12767	42	2.00999	45	2.13104	58	2.4461	59	2.79585	60	2.76402	24	1.06174	43	2.02801	50	2.43661	58	2.56844
PPTG_00386	Aldo_ket_red	987	NA	NA	NA	NA	0	0	0	0	PPTG_00386:185249100:1522823-1523809:-:hypothetical protein	16	5	12	1	2	7	6	4	41	2	1	11	NA	0	NA	0	NA	0	NA	0	NA	0	NA	0	NA	0	NA	0	NA	0	NA	0	NA	0	NA	0
PPTG_00387	Pkinase	1938	30	32	42	45	0.546313	0.569109	0.765288	0.68899	PPTG_00387:185249100:1525184-1527486:+:STE/STE11 protein kinase	56	40	9	62	24	8	58	41	19	52	48	26	49	0.789648	33	0.546313	9	0.132713	54	0.913428	34	0.569109	8	0.119254	61	1.02171	47	0.765288	19	0.297095	70	1.16691	40	0.68899	25	0.391307
PPTG_00388		1014	68	87	84	82	1.97121	2.13373	3.39328	2.29396	PPTG_00388:185249100:1528025-1529038:-:hypothetical protein	73	136	27	75	99	56	101	98	32	53	149	51	64	1.97121	114	3.60702	26	0.732758	66	2.13373	138	4.4148	56	1.59546	106	3.39328	113	3.51658	33	0.986215	72	2.29396	124	4.08216	49	1.46585
PPTG_00389	AnnexinAnnexinAnnexinAnnexin	1195	65	54	70	101	2.22839	1.43873	1.74284	2.54203	PPTG_00389:185249100:1529553-1530747:-:hypothetical protein	106	99	20	87	38	32	104	57	35	107	110	69	93	2.43056	83	2.22839	19	0.454371	76	2.08488	53	1.43873	32	0.773603	109	2.96081	66	1.74284	36	0.912915	145	3.92005	91	2.54203	67	1.70074
PPTG_00390	Pyr_redox_2AIF_C	1680	2439	2272	2462	2657	50.1495	47.807	50.3204	54.0662	PPTG_00390:185249100:1533067-1534746:+:hypothetical protein	3155	3138	1967	2792	1811	1842	2517	2330	2024	2204	3281	2348	2774	51.569	2626	50.1495	1916	32.592	2450	47.807	2531	48.8712	1836	31.5718	2634	50.893	2679	50.3204	2074	37.4106	2986	57.4212	2721	54.0662	2264	40.8788
PPTG_00391	Ank_2WWAnk_2WW	3282	50	45	36	34	0.551926	0.484315	0.346163	0.240307	PPTG_00391:185249100:1534870-1538151:+:hypothetical protein	66	35	66	67	35	27	33	21	47	39	26	27	58	0.551926	29	0.283492	64	0.557271	59	0.589316	49	0.484315	27	0.237663	35	0.346163	24	0.230756	48	0.443199	53	0.52171	22	0.223764	26	0.240307
PPTG_00392	FYVE_2	2305	NA	NA	NA	NA	0	0	0	0	PPTG_00392:185249100:1537982-1540286:-:hypothetical protein	29	37	26	25	11	36	22	41	14	15	28	17	NA	0	NA	0	NA	0	NA	0	NA	0	NA	0	NA	0	NA	0	NA	0	NA	0	NA	0	NA	0
PPTG_00393	FYVE	2127	126	138	145	235	2.21733	2.30292	2.37374	3.37425	PPTG_00393:185249100:1540678-1542804:-:hypothetical protein	216	176	43	235	108	58	200	139	63	275	259	121	190	2.78983	147	2.21733	42	0.564296	206	3.17493	151	2.30292	58	0.787765	209	3.18956	160	2.37374	65	0.926065	373	5.66543	215	3.37425	117	1.66859
PPTG_00394	START	3386	6496	6045	5587	4955	61.6452	53.5466	53.8683	46.827	PPTG_00394:185249100:1543779-1547164:-:hypothetical protein	5830	8434	7498	5647	4941	6297	4323	5409	5875	2983	6748	5421	5126	47.2806	7058	66.8769	7304	61.6452	4955	47.9724	6905	66.1526	6276	53.5466	4523	43.3602	6220	57.9674	6019	53.8683	4042	38.5657	5595	55.1594	5227	46.827
PPTG_00395	COesterase	1778	NA	NA	NA	NA	0	0	0	0	PPTG_00395:185249100:1548348-1550125:-:hypothetical protein	2	1	0	2	0	0	2	0	0	2	0	0	NA	0	NA	0	NA	0	NA	0	NA	0	NA	0	NA	0	NA	0	NA	0	NA	0	NA	0	NA	0
PPTG_00396	COesterase	1686	NA	NA	NA	NA	0	0	0	0	PPTG_00396:185249100:1554440-1556125:-:hypothetical protein	0	1	1	3	0	0	0	0	0	0	0	0	NA	0	NA	0	NA	0	NA	0	NA	0	NA	0	NA	0	NA	0	NA	0	NA	0	NA	0	NA	0
PPTG_00397	Glyco_hydro_3_CGlyco_hydro_3Fn3-like	2632	42	31	17	39	0.532029	0.382073	0.184217	0.391854	PPTG_00397:185249100:1557715-1560346:+:hypothetical protein	58	30	50	51	22	16	21	11	16	48	22	35	51	0.605168	25	0.304744	49	0.532029	45	0.560481	31	0.382073	16	0.175618	22	0.271324	13	0.155861	16	0.184217	65	0.797847	18	0.228293	34	0.391854
PPTG_00398	COesterase	1712	NA	NA	NA	NA	0	0	0	0	PPTG_00398:185249100:1561162-1562873:+:hypothetical protein	0	0	0	0	0	0	0	0	0	0	0	0	NA	0	NA	0	NA	0	NA	0	NA	0	NA	0	NA	0	NA	0	NA	0	NA	0	NA	0	NA	0
PPTG_00399	COesterase	1904	NA	NA	NA	NA	0	0	0	0	PPTG_00399:185249100:1563031-1564934:+:hypothetical protein	0	5	2	3	0	0	0	0	0	0	3	0	NA	0	NA	0	NA	0	NA	0	NA	0	NA	0	NA	0	NA	0	NA	0	NA	0	NA	0	NA	0
PPTG_00400		2115	607	656	544	478	8.85026	10.2456	7.4743	7.04178	PPTG_00400:185249100:1566159-1568273:+:hypothetical protein	698	660	672	789	478	609	465	548	503	340	590	503	614	9.0667	552	8.37356	655	8.85026	692	10.7258	668	10.2456	607	8.29114	487	7.4743	630	9.39963	515	7.37891	461	7.04178	489	7.71801	485	6.95605
PPTG_00401	Motile_Sperm	840	NA	NA	NA	NA	0	0	0	0	PPTG_00401:185249100:1568105-1569004:-:hypothetical protein	1	2	1	2	4	4	0	6	4	1	0	3	NA	0	NA	0	NA	0	NA	0	NA	0	NA	0	NA	0	NA	0	NA	0	NA	0	NA	0	NA	0
PPTG_00402	B56	1956	1258	1252	1331	1115	19.3293	20.7988	20.7146	18.1926	PPTG_00402:185249100:1569128-1571083:+:hypothetical protein	1462	1394	1358	1414	911	1246	1142	1117	1477	825	1286	1203	1285	20.5176	1167	19.1418	1323	19.3293	1241	20.7988	1273	21.112	1242	18.3438	1195	19.8313	1284	20.7146	1513	23.4404	1118	18.4657	1066	18.1926	1160	17.9896
PPTG_00403	SynaptobrevinLongin	2808	195	176	176	191	2.2623	1.85624	1.96519	2.33005	PPTG_00403:185249100:1569000-1571807:-:hypothetical protein	254	237	169	181	145	168	162	184	142	168	236	153	223	2.48027	198	2.2623	165	1.67924	159	1.85624	203	2.34514	167	1.71813	170	1.96519	212	2.38243	145	1.56483	228	2.62319	196	2.33005	148	1.59881
PPTG_00404	AAABromodomainPHD	5633	2537	2515	2330	1847	14.4537	13.96	12.6212	10.7324	PPTG_00404:185249100:1572078-1577448:-:hypothetical protein	2469	3097	2925	2639	1794	2731	1921	1959	2662	1129	2432	2067	2171	12.0368	2592	14.7631	2849	14.4537	2315	13.4724	2507	14.4373	2722	13.96	2010	11.5827	2253	12.6212	2727	14.6704	1530	8.77493	2017	11.9529	1993	10.7324
PPTG_00405	Sugar_tr	1643	930	989	925	1307	17.477	19.0134	17.2088	23.0256	PPTG_00405:185249100:1579874-1581516:+:hypothetical protein	838	1070	1190	910	689	1211	815	779	1000	864	2062	1079	737	14.0095	895	17.477	1159	20.1591	798	15.9221	963	19.0134	1207	21.223	853	16.8525	896	17.2088	1025	18.9052	1171	23.0256	1710	34.7428	1040	19.2011
PPTG_00406		472	NA	NA	NA	NA	0	0	0	0	PPTG_00406:185249100:1585420-1585891:-:hypothetical protein	0	0	1	0	0	0	0	0	0	0	0	0	NA	0	NA	0	NA	0	NA	0	NA	0	NA	0	NA	0	NA	0	NA	0	NA	0	NA	0	NA	0
PPTG_00407	BT1BT1BT1	1639	26	25	51	40	0.606826	0.440026	0.98191	0.906715	PPTG_00407:185249100:1587414-1589616:-:hypothetical protein	36	37	15	25	26	17	75	44	22	34	60	24	32	0.609765	31	0.606826	15	0.26154	22	0.440026	36	0.712514	17	0.299644	78	1.54478	51	0.98191	23	0.42525	46	0.906715	50	1.01835	23	0.425677
PPTG_00408		1413	NA	NA	NA	NA	0	0	0	0	PPTG_00408:185249100:1591973-1593385:+:hypothetical protein	6	0	1	13	4	5	12	8	5	9	7	1	NA	0	NA	0	NA	0	NA	0	NA	0	NA	0	NA	0	NA	0	NA	0	NA	0	NA	0	NA	0
PPTG_00409		588	NA	NA	NA	NA	0	0	0	0	PPTG_00409:185249100:1594371-1595586:-:hypothetical protein	0	0	0	0	0	0	0	0	0	0	0	0	NA	0	NA	0	NA	0	NA	0	NA	0	NA	0	NA	0	NA	0	NA	0	NA	0	NA	0	NA	0
PPTG_00410		363	NA	NA	NA	NA	0	0	0	0	PPTG_00410:185249100:1605073-1605513:-:hypothetical protein	0	0	0	0	0	0	0	0	0	0	0	0	NA	0	NA	0	NA	0	NA	0	NA	0	NA	0	NA	0	NA	0	NA	0	NA	0	NA	0	NA	0
PPTG_00411	Pox_A32	360	NA	NA	NA	NA	0	0	0	0	PPTG_00411:185249100:1607054-1607413:+:hypothetical protein	0	0	0	0	0	0	0	0	0	0	0	0	NA	0	NA	0	NA	0	NA	0	NA	0	NA	0	NA	0	NA	0	NA	0	NA	0	NA	0	NA	0
PPTG_00412		630	NA	NA	NA	NA	0	0	0	0	PPTG_00412:185249100:1608543-1609172:-:hypothetical protein	0	0	2	0	0	0	0	0	0	0	0	1	NA	0	NA	0	NA	0	NA	0	NA	0	NA	0	NA	0	NA	0	NA	0	NA	0	NA	0	NA	0
PPTG_00415	HNH_2	891	92	104	92	86	3.20474	3.31309	3.08122	2.88483	PPTG_00415:185249100:1618334-1619274:-:hypothetical protein	112	106	92	137	65	102	100	76	82	56	93	108	98	3.4351	89	3.20474	90	2.88662	120	4.41507	91	3.31309	102	3.30719	105	3.82528	87	3.08122	84	2.85691	76	2.75567	77	2.88483	104	3.54068
PPTG_00416		1602	54	54	44	59	0.818801	0.736672	0.787913	1.00832	PPTG_00416:185249100:1619677-1621278:+:hypothetical protein	48	40	88	41	21	96	36	35	54	37	49	89	42	0.818801	33	0.660895	86	1.53413	36	0.736672	29	0.587226	96	1.73119	38	0.769968	40	0.787913	55	1.04039	50	1.00832	41	0.854335	86	1.62842
PPTG_00417	PhoLip_ATPase_CPhoLip_ATPase_NCation_ATPaseE1-E2_ATPaseHydrolase	5930	4610	3680	4278	3968	22.5256	19.6003	22.0981	21.3208	PPTG_00417:185249100:1647959-1653958:+:hypothetical protein	4864	4722	5750	3679	2564	4243	3858	3117	5089	2801	4752	4323	4277	22.5256	3951	21.3763	5601	26.9921	3228	17.8449	3583	19.6003	4229	20.6025	4037	22.0981	3584	19.0719	5214	26.6448	3795	20.6752	3940	22.1793	4168	21.3208
PPTG_00418		1459	2124	1733	1965	2166	45.1874	36.6016	41.8104	47.2753	PPTG_00418:185249100:1652390-1653848:-:hypothetical protein	2488	2242	2368	1857	1295	1767	1974	1579	1965	1576	2690	2212	2188	46.8364	1876	41.2533	2307	45.1874	1629	36.6016	1810	40.2433	1761	34.8691	2065	45.9427	1816	39.2773	2013	41.8104	2135	47.2753	2231	51.0447	2133	44.3473
PPTG_00419	Hist_deacetylAnk_2Ank_2Ank_4	2760	372	370	348	298	3.89261	3.86019	3.76155	3.3126	PPTG_00419:185249100:1654514-1657273:+:hypothetical protein	391	530	336	370	331	323	299	286	391	209	401	289	344	3.89261	444	5.16125	327	3.38582	325	3.86019	463	5.44179	322	3.37041	313	3.68118	329	3.76155	401	4.40282	283	3.3126	333	4.02756	279	3.06638
PPTG_00420	HSF_DNA-bind	1576	2132	2488	2568	2378	46.5102	55.6003	55.1628	52.8471	PPTG_00420:185249100:1659176-1660826:+:hypothetical protein	2669	2864	1695	3047	1946	2078	2732	2396	2040	2073	3009	1899	2347	46.5102	2397	48.797	1651	29.9375	2673	55.6003	2720	55.9864	2071	37.9629	2859	58.8857	2755	55.1628	2090	40.187	2809	57.5821	2495	52.8471	1831	35.2422
PPTG_00421	LTV	1754	1994	1900	1792	1615	34.0269	32.3707	28.4795	29.0465	PPTG_00421:185249100:1660964-1662782:-:hypothetical protein	2174	2051	2418	1974	1236	2247	1468	1377	2203	1164	1711	1918	1911	34.0269	1716	31.3884	2355	38.3695	1732	32.3707	1727	31.9398	2240	36.8939	1536	28.4258	1583	28.4795	2257	38.994	1577	29.0465	1419	27.006	1849	31.9771
PPTG_00422	DnaJ	1423	2091	1768	1729	1592	47.1214	35.8228	38.0262	35.7486	PPTG_00422:185249100:1665412-1666834:-:hypothetical protein	2442	1856	2642	1772	968	2405	1593	1289	1989	1293	1625	1739	2147	47.1214	1553	35.0145	2574	51.6927	1555	35.8228	1353	30.8435	2397	48.663	1667	38.0262	1482	32.8643	2038	43.4005	1752	39.776	1347	31.5987	1677	35.7486
PPTG_00423	Aminotran_1_2	502	220	208	236	228	12.9405	13.9095	13.191	14.8649	PPTG_00423:185249100:1667058-1667602:+:hypothetical protein	236	162	323	243	95	278	195	144	329	182	231	255	208	12.9405	136	8.69193	315	17.9321	213	13.9095	133	8.59445	277	15.9409	204	13.191	166	10.4348	337	20.3433	247	15.8959	192	12.7675	246	14.8649
PPTG_00424	AA_permease_2	1662	1217	1055	1140	1403	23.2036	21.4207	19.6133	30.2851	PPTG_00424:185249100:1667458-1669189:-:hypothetical protein	1410	1436	1240	1238	865	873	1310	898	992	1150	2139	909	1240	23.3014	1202	23.2036	1208	20.7712	1086	21.4207	1209	23.5975	870	15.1225	1371	26.7768	1033	19.6133	1016	18.525	1558	30.2851	1774	35.6311	877	16.0066
PPTG_00425		1432	43	38	41	92	0.598692	0.860817	0.656016	1.15059	PPTG_00425:185249100:1670197-1671628:+:hypothetical protein	30	87	31	34	27	47	25	57	30	38	241	27	26	0.567051	73	1.63554	30	0.598692	30	0.686772	38	0.860817	47	0.94818	26	0.589362	66	1.45439	31	0.656016	51	1.15059	200	4.66223	26	0.550759
PPTG_00427		1419	NA	NA	NA	NA	0	0	0	0	PPTG_00427:185249100:1673820-1675238:-:hypothetical protein	22	30	22	34	20	19	8	36	27	13	32	7	NA	0	NA	0	NA	0	NA	0	NA	0	NA	0	NA	0	NA	0	NA	0	NA	0	NA	0	NA	0
PPTG_00428	VPS13Chorein_NSHR-BDVPS13_mid_rptPDZVPS13_CVPS13_mid_rpt	9744	290	310	321	336	1.09974	1.02871	1.12052	1.14424	PPTG_00428:185249100:1675333-1685165:-:hypothetical protein	399	399	190	510	221	174	357	301	237	275	403	312	351	1.12502	334	1.09974	185	0.542575	447	1.50385	309	1.02871	173	0.512914	374	1.24591	346	1.12052	243	0.755726	373	1.2367	334	1.14424	301	0.937045
PPTG_00429	FYVE_2	1782	479	481	409	404	8.03443	8.60841	7.15874	7.1184	PPTG_00429:185249100:1686739-1688520:+:hypothetical protein	579	510	514	564	298	533	376	280	500	261	458	495	509	8.92075	427	7.68779	501	8.03443	495	9.10609	416	7.57279	531	8.60841	393	7.15874	322	5.70202	512	8.70679	354	6.41782	380	7.1184	477	8.11974
PPTG_00430	DUF92	852	124	117	114	132	3.99557	4.54022	3.96228	5.38444	PPTG_00430:185249100:1688794-1689703:+:hypothetical protein	124	89	193	135	52	160	99	72	150	105	61	209	109	3.99557	74	2.78659	188	6.30585	118	4.54022	73	2.77941	159	5.3913	104	3.96228	83	3.07411	154	5.47743	142	5.38444	51	1.99819	202	7.19189
PPTG_00431	FYVE_2	1517	NA	NA	NA	NA	0	0	0	0	PPTG_00431:185249100:1689902-1691473:+:hypothetical protein	4	6	1	1	0	0	11	3	4	3	0	1	NA	0	NA	0	NA	0	NA	0	NA	0	NA	0	NA	0	NA	0	NA	0	NA	0	NA	0	NA	0
PPTG_00432	RXLR	771	NA	NA	NA	NA	0	0	0	0	PPTG_00432:185249100:1692764-1693534:-:hypothetical protein	0	0	0	0	0	0	0	0	0	0	0	0	NA	0	NA	0	NA	0	NA	0	NA	0	NA	0	NA	0	NA	0	NA	0	NA	0	NA	0	NA	0
PPTG_00433	AA_permease_2	1532	37	83	10	24	0.713511	1.30529	0.0847526	0.379582	PPTG_00433:185249100:1695976-1697571:+:hypothetical protein	40	9	69	70	10	176	4	0	24	13	11	46	35	0.713511	8	0.167538	67	1.2498	61	1.30529	14	0.296442	175	3.30001	4	0.0847526	0	0	25	0.494512	18	0.379582	9	0.196106	44	0.871215
PPTG_00435		1788	NA	NA	NA	NA	0	0	0	0	PPTG_00435:185249100:1699736-1701523:+:hypothetical protein	7	12	12	9	4	6	0	9	7	2	4	12	NA	0	NA	0	NA	0	NA	0	NA	0	NA	0	NA	0	NA	0	NA	0	NA	0	NA	0	NA	0
PPTG_00436		2293	NA	NA	NA	NA	0	0	0	0	PPTG_00436:185249100:1702384-1704676:+:hypothetical protein	0	0	0	0	0	6	0	1	0	1	2	3	NA	0	NA	0	NA	0	NA	0	NA	0	NA	0	NA	0	NA	0	NA	0	NA	0	NA	0	NA	0
PPTG_00437	START	2191	199	163	174	152	2.59186	2.23565	2.7247	1.96541	PPTG_00437:185249100:1705078-1707268:+:hypothetical protein	317	212	144	277	108	96	202	100	192	158	155	118	279	3.97698	177	2.59186	140	1.82604	243	3.63579	151	2.23565	96	1.2658	211	3.12602	115	1.65629	197	2.7247	214	3.15546	129	1.96541	114	1.57832
PPTG_00438		1410	69	49	75	72	1.47902	1.28837	1.76803	1.34947	PPTG_00438:185249100:1707839-1709248:+:hypothetical protein	120	78	38	69	40	30	83	69	57	78	69	56	106	2.34789	65	1.47902	37	0.749908	61	1.41823	56	1.28837	30	0.614665	87	2.00287	79	1.76803	58	1.24654	106	2.42873	57	1.34947	54	1.16173
PPTG_00439		1788	NA	NA	NA	NA	0	0	0	0	PPTG_00439:185249100:1709620-1711407:+:hypothetical protein	0	0	0	0	0	0	0	0	0	0	0	0	NA	0	NA	0	NA	0	NA	0	NA	0	NA	0	NA	0	NA	0	NA	0	NA	0	NA	0	NA	0
PPTG_00440		779	NA	NA	NA	NA	0	0	0	0	PPTG_00440:185249100:1712540-1713318:+:hypothetical protein	1	0	4	3	1	2	0	3	1	5	8	4	NA	0	NA	0	NA	0	NA	0	NA	0	NA	0	NA	0	NA	0	NA	0	NA	0	NA	0	NA	0
PPTG_00441		843	69	61	65	87	3.42528	2.73213	2.46436	3.32628	PPTG_00441:185249100:1714484-1715326:+:hypothetical protein	111	108	20	110	51	16	61	80	38	79	101	74	98	3.6307	90	3.42528	19	0.644097	97	3.77206	71	2.73213	16	0.548313	64	2.46436	92	3.44382	39	1.40195	107	4.10061	84	3.32628	71	2.55483
PPTG_00442		888	178	265	214	441	4.3356	4.34714	5.01057	11.4655	PPTG_00442:185249100:1716627-1717514:+:hypothetical protein	405	143	60	676	85	83	423	123	58	638	368	161	356	12.5207	120	4.3356	58	1.86655	593	21.8915	119	4.34714	83	2.70023	443	16.1936	141	5.01057	59	2.01342	864	31.4335	305	11.4655	155	5.2948
PPTG_00443	Helicase_CDEADRecQ_Zn_bind	1872	718	747	774	619	11.2429	12.286	13.6291	10.6826	PPTG_00443:185249100:1717504-1719581:+:hypothetical protein	715	784	892	889	507	754	751	553	878	457	646	727	629	10.4939	656	11.2429	869	13.266	780	13.6591	709	12.286	751	11.5896	786	13.6291	636	10.7209	900	14.5691	619	10.6826	536	9.55797	701	11.3591
PPTG_00444	RXLR	994	NA	NA	NA	NA	0	0	0	0	PPTG_00444:185249100:1730586-1731579:+:hypothetical protein	9	24	25	19	8	32	16	34	20	5	13	12	NA	0	NA	0	NA	0	NA	0	NA	0	NA	0	NA	0	NA	0	NA	0	NA	0	NA	0	NA	0
PPTG_00445		465	29	31	36	37	2.1389	2.25596	2.28092	2.80509	PPTG_00445:185249100:1735251-1735715:+:hypothetical protein	20	37	39	37	14	42	30	36	34	12	62	45	18	1.20896	31	2.1389	38	2.33537	32	2.25596	20	1.39523	42	2.60935	31	2.16402	41	2.78235	35	2.28092	16	1.11163	51	3.6612	43	2.80509
PPTG_00446		234	NA	NA	NA	NA	0	0	0	0	PPTG_00446:185249100:1740421-1740654:-:hypothetical protein	0	0	0	0	0	0	0	0	0	0	0	0	NA	0	NA	0	NA	0	NA	0	NA	0	NA	0	NA	0	NA	0	NA	0	NA	0	NA	0	NA	0
PPTG_00448		1089	NA	NA	NA	NA	0	0	0	0	PPTG_00448:185249100:1775090-1779729:+:hypothetical protein	0	0	0	0	0	0	0	0	0	0	0	0	NA	0	NA	0	NA	0	NA	0	NA	0	NA	0	NA	0	NA	0	NA	0	NA	0	NA	0	NA	0
PPTG_00450	RXLR	872	106	91	114	105	3.76066	3.83169	3.99647	3.86644	PPTG_00450:185249100:1790867-1791738:+:hypothetical protein	119	150	90	123	74	63	115	93	112	68	122	126	105	3.76066	126	4.63591	88	2.88397	108	4.06015	103	3.83169	63	2.08718	120	4.46701	107	3.87211	115	3.99647	92	3.4085	101	3.86644	121	4.20921
PPTG_00451	MFS_1	1701	754	729	795	776	13.2013	12.8906	14.9826	14.3775	PPTG_00451:185249100:1791702-1793666:-:hypothetical protein	818	933	783	921	443	762	790	623	821	559	834	912	719	13.2013	781	14.7309	763	12.8187	808	15.5719	619	11.8047	759	12.8906	827	15.7817	716	13.2828	841	14.9826	757	14.3775	692	13.5803	879	15.6753
PPTG_00452		792	104	110	117	152	4.21939	4.96696	4.94057	6.36343	PPTG_00452:185249100:1794314-1795179:+:hypothetical protein	122	134	96	137	92	82	132	108	88	115	192	145	107	4.21939	112	4.53705	94	3.39178	120	4.96696	129	5.28366	82	2.99106	138	5.65595	124	4.94057	90	3.4436	156	6.36343	159	6.7016	140	5.36209
PPTG_00453		1385	91	54	98	176	2.84929	1.2882	1.50375	5.31835	PPTG_00453:185249100:1795112-1796496:-:hypothetical protein	150	147	19	93	39	25	188	57	31	168	318	38	132	2.97657	123	2.84929	19	0.392039	82	1.94088	55	1.2882	25	0.521466	197	4.61709	66	1.50375	32	0.700158	228	5.31835	264	6.36299	37	0.81037
PPTG_00454		672	NA	NA	NA	NA	0	0	0	0	PPTG_00454:185249100:1799169-1799840:+:hypothetical protein	5	11	5	6	8	0	3	10	1	9	16	1	NA	0	NA	0	NA	0	NA	0	NA	0	NA	0	NA	0	NA	0	NA	0	NA	0	NA	0	NA	0
PPTG_00455		399	NA	NA	NA	NA	0	0	0	0	PPTG_00455:185249100:1800947-1801345:-:hypothetical protein	0	0	0	0	0	0	0	0	0	0	0	0	NA	0	NA	0	NA	0	NA	0	NA	0	NA	0	NA	0	NA	0	NA	0	NA	0	NA	0	NA	0
PPTG_00456		300	NA	NA	NA	NA	0	0	0	0	PPTG_00456:185249100:1801995-1802294:-:hypothetical protein	0	0	0	0	0	0	0	0	0	0	0	0	NA	0	NA	0	NA	0	NA	0	NA	0	NA	0	NA	0	NA	0	NA	0	NA	0	NA	0	NA	0
PPTG_00457		1086	NA	NA	NA	NA	0	0	0	0	PPTG_00457:185249100:1803398-1804483:+:hypothetical protein	0	0	1	0	0	0	0	0	0	0	0	0	NA	0	NA	0	NA	0	NA	0	NA	0	NA	0	NA	0	NA	0	NA	0	NA	0	NA	0	NA	0
PPTG_00458	DUF4618	1200	NA	NA	NA	NA	0	0	0	0	PPTG_00458:185249100:1806107-1807451:+:hypothetical protein	0	0	0	0	0	0	0	0	0	0	0	0	NA	0	NA	0	NA	0	NA	0	NA	0	NA	0	NA	0	NA	0	NA	0	NA	0	NA	0	NA	0
PPTG_00459		739	35	58	36	65	1.16012	1.5246	1.36166	3.1476	PPTG_00459:185249100:1811422-1812226:+:hypothetical protein	69	18	31	146	6	39	30	21	52	53	43	90	61	2.57796	15	0.65122	30	1.16012	128	5.67806	8	0.351169	39	1.5246	31	1.36166	24	1.02482	53	2.17334	72	3.1476	36	1.62617	87	3.57113
PPTG_00460	NPP1	780	NA	NA	NA	NA	0	0	0	0	PPTG_00460:185249100:1824979-1825758:+:hypothetical protein	13	2	1	5	6	9	0	10	5	4	5	5	NA	0	NA	0	NA	0	NA	0	NA	0	NA	0	NA	0	NA	0	NA	0	NA	0	NA	0	NA	0
PPTG_00461		996	NA	NA	NA	NA	0	0	0	0	PPTG_00461:185249100:1827201-1828956:+:hypothetical protein	0	0	0	0	0	0	0	0	0	0	0	0	NA	0	NA	0	NA	0	NA	0	NA	0	NA	0	NA	0	NA	0	NA	0	NA	0	NA	0	NA	0
PPTG_00462		180	NA	NA	NA	NA	0	0	0	0	PPTG_00462:185249100:1830603-1830782:+:hypothetical protein	0	0	0	0	0	0	0	0	0	0	0	0	NA	0	NA	0	NA	0	NA	0	NA	0	NA	0	NA	0	NA	0	NA	0	NA	0	NA	0	NA	0
PPTG_00463	NmrA	1125	87	82	135	146	2.79483	2.24912	3.08547	4.93933	PPTG_00463:185249100:1832287-1833687:-:hypothetical protein	127	117	52	138	56	47	195	96	88	127	217	90	112	3.10926	98	2.79483	51	1.29552	121	3.52588	78	2.24912	47	1.20693	204	5.88612	110	3.08547	90	2.4243	172	4.93933	180	5.34105	87	2.34584
PPTG_00464	FYVEGAF_2	3036	10960	9440	10528	9913	112.747	101.142	109.013	102.102	PPTG_00464:185249100:1835401-1838547:-:hypothetical protein	12613	12750	11418	10676	7591	8372	9744	8313	11546	7081	12884	9813	11090	114.083	10669	112.747	11122	104.69	9367	101.142	10609	113.356	8344	79.3978	10196	109.013	9559	99.3554	11829	118.071	9595	102.102	10683	117.462	9462	94.5393
PPTG_00465		666	NA	NA	NA	NA	0	0	0	0	PPTG_00465:185249100:1840383-1841165:+:hypothetical protein	0	0	0	0	0	0	0	0	0	0	0	0	NA	0	NA	0	NA	0	NA	0	NA	0	NA	0	NA	0	NA	0	NA	0	NA	0	NA	0	NA	0
PPTG_00466		405	NA	NA	NA	NA	0	0	0	0	PPTG_00466:185249100:1847301-1847705:-:hypothetical protein	2	4	3	1	0	3	4	0	1	2	0	5	NA	0	NA	0	NA	0	NA	0	NA	0	NA	0	NA	0	NA	0	NA	0	NA	0	NA	0	NA	0
PPTG_00467		918	NA	NA	NA	NA	0	0	0	0	PPTG_00467:185249100:1854143-1856532:+:hypothetical protein	0	0	0	0	0	0	0	0	0	0	0	0	NA	0	NA	0	NA	0	NA	0	NA	0	NA	0	NA	0	NA	0	NA	0	NA	0	NA	0	NA	0
PPTG_00468		351	NA	NA	NA	NA	0	0	0	0	PPTG_00468:185249100:1858261-1858611:-:hypothetical protein	0	0	0	0	0	0	0	0	0	0	0	0	NA	0	NA	0	NA	0	NA	0	NA	0	NA	0	NA	0	NA	0	NA	0	NA	0	NA	0	NA	0
PPTG_00471	NPP1	720	NA	NA	NA	NA	0	0	0	0	PPTG_00471:185249100:1864292-1865011:-:hypothetical protein	0	0	0	0	0	2	0	0	0	0	0	1	NA	0	NA	0	NA	0	NA	0	NA	0	NA	0	NA	0	NA	0	NA	0	NA	0	NA	0	NA	0
PPTG_00472		603	NA	NA	NA	NA	0	0	0	0	PPTG_00472:185249100:1868981-1869766:+:hypothetical protein	0	0	0	0	0	0	0	0	0	0	0	0	NA	0	NA	0	NA	0	NA	0	NA	0	NA	0	NA	0	NA	0	NA	0	NA	0	NA	0	NA	0
PPTG_00473		689	NA	NA	NA	NA	0	0	0	0	PPTG_00473:185249100:1870097-1871310:+:hypothetical protein	0	0	0	0	0	0	0	0	0	0	0	0	NA	0	NA	0	NA	0	NA	0	NA	0	NA	0	NA	0	NA	0	NA	0	NA	0	NA	0	NA	0
PPTG_00475	Ank_2	408	NA	NA	NA	NA	0	0	0	0	PPTG_00475:185249100:1901774-1902181:-:hypothetical protein	0	0	0	0	0	0	0	0	0	0	2	1	NA	0	NA	0	NA	0	NA	0	NA	0	NA	0	NA	0	NA	0	NA	0	NA	0	NA	0	NA	0
PPTG_00476	Ank_2	249	NA	NA	NA	NA	0	0	0	0	PPTG_00476:185249100:1902221-1902469:-:hypothetical protein	1	1	0	0	0	0	0	0	0	0	0	0	NA	0	NA	0	NA	0	NA	0	NA	0	NA	0	NA	0	NA	0	NA	0	NA	0	NA	0	NA	0
PPTG_00477	RRM_1	572	254	227	300	264	15.0697	12.895	17.1948	14.6848	PPTG_00477:185249100:1903540-1904178:+:pre-mRNA branch site p14-like protein	314	336	211	257	199	179	290	291	256	192	318	278	276	15.0697	281	15.7613	206	10.2919	225	12.895	278	15.7659	178	8.99001	303	17.1948	335	18.4812	262	13.8804	260	14.6848	264	15.4069	268	14.2125
PPTG_00478	DENN	2892	NA	NA	NA	NA	0	0	0	0	PPTG_00478:185249100:1903934-1906825:-:hypothetical protein	22	42	10	19	14	19	27	33	16	12	22	9	NA	0	NA	0	NA	0	NA	0	NA	0	NA	0	NA	0	NA	0	NA	0	NA	0	NA	0	NA	0
PPTG_00479	PAN_4PAN_4PAN_4	1956	23	24	20	43	0.180428	0.354469	0.241993	0.542788	PPTG_00479:185249100:1907071-1909026:+:hypothetical protein	52	13	11	45	6	24	33	13	11	60	15	36	46	0.734481	11	0.180428	11	0.160712	39	0.653627	8	0.132676	24	0.354469	35	0.580833	15	0.241993	11	0.17042	81	1.33785	12	0.204795	35	0.542788
PPTG_00480		846	45	49	56	42	1.91966	1.39498	1.75311	1.64206	PPTG_00480:185249100:1908740-1909641:-:hypothetical protein	59	72	25	41	63	24	70	41	47	32	55	38	52	1.91966	60	2.27542	24	0.810711	36	1.39498	88	3.37429	24	0.819553	73	2.80094	47	1.75311	48	1.71936	43	1.64206	46	1.81507	37	1.32667
PPTG_00481	Ank_2	408	NA	NA	NA	NA	0	0	0	0	PPTG_00481:185249100:1912728-1913135:+:hypothetical protein	5	0	1	3	3	0	1	0	0	1	1	0	NA	0	NA	0	NA	0	NA	0	NA	0	NA	0	NA	0	NA	0	NA	0	NA	0	NA	0	NA	0
PPTG_00482		504	NA	NA	NA	NA	0	0	0	0	PPTG_00482:185249100:1914399-1915114:-:hypothetical protein	0	0	0	0	0	0	0	0	0	0	0	0	NA	0	NA	0	NA	0	NA	0	NA	0	NA	0	NA	0	NA	0	NA	0	NA	0	NA	0	NA	0
PPTG_00483		750	NA	NA	NA	NA	0	0	0	0	PPTG_00483:185249100:1915879-1916757:+:hypothetical protein	0	0	0	0	0	0	0	0	0	0	0	0	NA	0	NA	0	NA	0	NA	0	NA	0	NA	0	NA	0	NA	0	NA	0	NA	0	NA	0	NA	0
PPTG_00484		639	53	64	42	49	2.28084	2.80302	1.82875	2.52791	PPTG_00484:185249100:1929339-1930062:-:hypothetical protein	46	82	52	47	63	62	34	30	55	37	38	68	40	1.95502	69	3.46441	51	2.28084	41	2.10338	88	4.46737	62	2.80302	36	1.82875	34	1.67903	56	2.65572	50	2.52791	32	1.67169	66	3.1331
PPTG_00487	TPR_2TPR_9TPR_17	2016	NA	NA	NA	NA	0	0	0	0	PPTG_00487:185249100:1935513-1937660:+:hypothetical protein	26	1	0	38	0	5	16	0	13	8	0	13	NA	0	NA	0	NA	0	NA	0	NA	0	NA	0	NA	0	NA	0	NA	0	NA	0	NA	0	NA	0
PPTG_00488	ADH_NADH_zinc_N	1403	NA	NA	NA	NA	0	0	0	0	PPTG_00488:185249100:1937616-1939018:-:hypothetical protein	29	13	32	29	11	12	15	1	30	7	9	6	NA	0	NA	0	NA	0	NA	0	NA	0	NA	0	NA	0	NA	0	NA	0	NA	0	NA	0	NA	0
PPTG_00489	RNA_polRPOL_N	3412	2494	1999	2006	2107	22.2037	17.4335	17.8665	19.704	PPTG_00489:185249100:1939564-1943231:-:hypothetical protein	2450	3199	2722	1896	1628	2066	1795	1878	1932	1536	3184	1660	2154	19.7164	2677	25.1722	2651	22.2037	1664	15.9874	2275	21.6293	2059	17.4335	1878	17.8665	2160	19.9768	1979	17.5765	2081	19.704	2640	25.8286	1601	14.2336
PPTG_00490		1119	593	527	572	593	16.9449	14.8822	16.4111	16.9473	PPTG_00490:185249100:1943483-1944601:+:hypothetical protein	692	706	594	579	387	535	615	404	591	433	666	664	608	16.9693	591	16.9449	579	14.7868	508	14.8822	541	15.6833	533	13.7605	644	18.6813	465	13.113	606	16.4111	587	16.9473	552	16.467	640	17.3493
PPTG_00491	Guanylate_cycGuanylate_cycPHFYVEAAA_16	5061	483	437	387	426	2.46601	2.24978	2.40052	2.8917	PPTG_00491:185249100:1945130-1950258:+:hypothetical protein	361	465	762	393	251	618	343	335	407	334	619	323	317	1.9562	389	2.46601	742	4.1898	345	2.23469	351	2.24978	616	3.51626	359	2.30255	385	2.40052	417	2.49687	453	2.8917	513	3.38367	311	1.86404
PPTG_00492	zf-RING_2	2672	1866	1970	1765	1361	20.4492	23.6981	19.3918	14.4295	PPTG_00492:185249100:1950322-1953251:+:hypothetical protein	1891	2419	1963	2285	1397	1959	1209	1428	2330	638	1393	2140	1663	19.4378	2024	24.3027	1912	20.4492	2005	24.5987	1952	23.6981	1952	21.1047	1265	15.3676	1642	19.3918	2387	27.0715	864	10.4465	1155	14.4295	2064	23.4317
PPTG_00493		663	NA	NA	NA	NA	0	0	0	0	PPTG_00493:185249100:1954501-1955912:-:hypothetical protein	0	1	0	0	0	0	0	0	0	0	0	0	NA	0	NA	0	NA	0	NA	0	NA	0	NA	0	NA	0	NA	0	NA	0	NA	0	NA	0	NA	0
PPTG_00494		288	NA	NA	NA	NA	0	0	0	0	PPTG_00494:185249100:1955913-1956200:-:hypothetical protein	0	0	0	0	0	0	0	0	0	0	0	0	NA	0	NA	0	NA	0	NA	0	NA	0	NA	0	NA	0	NA	0	NA	0	NA	0	NA	0	NA	0
PPTG_00496		426	NA	NA	NA	NA	0	0	0	0	PPTG_00496:185249100:1964954-1965379:+:hypothetical protein	0	0	0	0	0	0	0	0	0	0	0	0	NA	0	NA	0	NA	0	NA	0	NA	0	NA	0	NA	0	NA	0	NA	0	NA	0	NA	0	NA	0
PPTG_00498	Snapin_Pallidin	794	76	109	104	109	3.03055	4.12871	3.53712	4.80124	PPTG_00498:185249100:1967342-1968204:+:hypothetical protein	112	90	58	114	82	112	128	77	88	87	145	92	98	3.85476	75	3.03055	56	2.01555	100	4.12871	115	4.69837	112	4.07506	134	5.47818	89	3.53712	90	3.43493	118	4.80124	120	5.04507	89	3.40017
PPTG_00499		651	94	129	118	132	4.41365	5.33776	5.78401	6.19729	PPTG_00499:185249100:1968079-1968807:-:hypothetical protein	105	146	71	121	128	102	111	131	86	81	184	138	92	4.41365	122	6.01257	69	3.02896	106	5.33776	179	8.91953	102	4.52642	116	5.78401	151	7.31942	88	4.09635	110	5.45888	153	7.84544	133	6.19729
PPTG_00500	ETF	1046	168	153	165	175	5.90129	4.60702	5.06993	6.23895	PPTG_00500:185249100:1971758-1972803:-:hypothetical protein	253	79	222	167	49	244	213	84	171	149	126	228	222	6.62846	66	2.02439	216	5.90129	147	4.60702	68	2.10886	243	6.71136	223	6.9203	97	2.92631	175	5.06993	202	6.23895	104	3.31901	220	6.38002
PPTG_00501	Abhydrolase_1	1732	2905	2638	2916	2544	46.2543	45.9992	52.6466	44.1876	PPTG_00501:185249100:1973023-1974754:+:homoserine O-acetyltransferase	3902	2984	2860	3345	1757	2532	3250	2034	2937	2135	2673	2617	3431	61.8677	2497	46.2543	2786	45.9683	2935	55.5514	2456	45.9992	2524	42.0996	3401	63.7398	2339	42.615	3009	52.6466	2893	53.9625	2216	42.7099	2523	44.1876
PPTG_00502	Sulfate_transpSTAS	2855	2329	1998	2207	2186	24.2171	22.804	25.1723	24.4987	PPTG_00502:185249100:1975039-1977893:-:hypothetical protein	2794	2575	2439	2459	1436	1836	2116	1653	2445	1598	2693	2239	2457	26.8776	2155	24.2171	2376	23.7829	2158	24.7788	2007	22.804	1830	18.5174	2214	25.1723	1901	21.0115	2505	26.5887	2165	24.4987	2233	26.1089	2159	22.9392
PPTG_00503		840	1079	1493	1466	1408	40.7495	62.8702	58.3784	55.5367	PPTG_00503:185249100:1978077-1979121:+:hypothetical protein	1247	1617	809	1954	1165	1142	1565	1351	1178	1066	1861	1284	1096	40.7495	1353	51.6773	788	26.8085	1714	66.8907	1628	62.8702	1138	39.138	1638	63.2975	1554	58.3784	1207	43.5435	1444	55.5367	1543	61.3188	1238	44.7067
PPTG_00504	RXLRPhg_2220_CPhg_2220_C	1488	50	38	76	42	1.09963	0.741218	1.44594	0.846747	PPTG_00504:185249100:1979364-1980851:+:hypothetical protein	37	61	67	54	24	34	97	49	69	29	74	26	33	0.692632	51	1.09963	65	1.24835	47	1.03545	34	0.741218	34	0.660104	101	2.20328	56	1.18759	71	1.44594	39	0.846747	61	1.36846	25	0.509646
PPTG_00505	ACOXAcyl-CoA_ox_NAcyl-CoA_dh_M	1995	33	27	27	35	0.530704	0.410801	0.470885	0.550589	PPTG_00505:185249100:1980966-1982960:-:hypothetical protein	26	39	43	28	30	14	41	7	30	25	45	35	23	0.360061	33	0.530704	42	0.601633	25	0.410801	42	0.68293	14	0.202731	43	0.699644	8	0.12654	31	0.470885	34	0.550589	37	0.619107	34	0.516972
PPTG_00506	Transferase	1481	NA	NA	NA	NA	0	0	0	0	PPTG_00506:185249100:1983128-1984608:-:hypothetical protein	0	4	8	0	0	11	0	0	3	0	0	0	NA	0	NA	0	NA	0	NA	0	NA	0	NA	0	NA	0	NA	0	NA	0	NA	0	NA	0	NA	0
PPTG_00507	Transferase	534	NA	NA	NA	NA	0	0	0	0	PPTG_00507:185249100:1986740-1987273:+:hypothetical protein	0	0	0	0	0	4	0	0	0	0	0	0	NA	0	NA	0	NA	0	NA	0	NA	0	NA	0	NA	0	NA	0	NA	0	NA	0	NA	0	NA	0
PPTG_00508		531	1414	1246	1412	1243	73.932	66.7986	69.5053	73.4353	PPTG_00508:185249100:1987323-1988684:-:hypothetical protein	1430	1256	1985	1233	767	1589	1087	958	1949	891	1393	1419	1257	73.932	1051	63.5023	1934	104.085	1082	66.7986	1072	65.4893	1584	86.1781	1137	69.5053	1102	65.4889	1997	113.967	1207	73.4353	1155	72.6096	1368	78.1489
PPTG_00509		717	4761	4195	4475	4629	202.3	181.288	199.277	210.376	PPTG_00509:185249100:1989406-1990182:+:hypothetical protein	5225	5402	5305	4275	2867	4843	4330	3633	4602	3446	5706	4652	4594	200.107	4521	202.3	5168	205.982	3751	171.499	4007	181.288	4827	194.489	4531	205.129	4178	183.878	4715	199.277	4669	210.376	4731	220.263	4486	189.789
PPTG_00510	ACOXAcyl-CoA_ox_NAcyl-CoA_dh_M	2261	1372	1226	1328	1165	18.772	17.0192	19.4388	16.1129	PPTG_00510:185249100:1990247-1992507:+:hypothetical protein	1546	1450	1584	1208	921	1336	1294	1016	1426	814	1435	1245	1359	18.772	1213	17.2124	1543	19.5025	1060	15.3688	1287	18.4649	1332	17.0192	1354	19.4388	1168	16.3013	1461	19.5815	1103	15.7604	1190	17.5692	1201	16.1129
PPTG_00511	Arrestin_CArrestin_N	1017	NA	NA	NA	NA	0	0	0	0	PPTG_00511:185249100:1992504-1993587:-:hypothetical protein	10	2	9	15	0	26	4	5	3	11	4	3	NA	0	NA	0	NA	0	NA	0	NA	0	NA	0	NA	0	NA	0	NA	0	NA	0	NA	0	NA	0
PPTG_00512	Myb_DNA-binding	1225	NA	NA	NA	NA	0	0	0	0	PPTG_00512:185249100:1994709-1995933:-:hypothetical protein	11	6	38	13	9	43	5	14	13	1	2	2	NA	0	NA	0	NA	0	NA	0	NA	0	NA	0	NA	0	NA	0	NA	0	NA	0	NA	0	NA	0
PPTG_00513	Myb_DNA-binding	1239	NA	NA	NA	NA	0	0	0	0	PPTG_00513:185249100:1997417-1998655:-:hypothetical protein	3	0	5	14	2	15	0	5	17	6	0	3	NA	0	NA	0	NA	0	NA	0	NA	0	NA	0	NA	0	NA	0	NA	0	NA	0	NA	0	NA	0
PPTG_00514	Patatin	1294	47	56	47	61	1.08215	1.40386	1.179	1.18667	PPTG_00514:185249100:1999798-2001161:+:hypothetical protein	49	59	50	65	40	55	45	49	36	66	56	49	43	1.03783	49	1.21491	49	1.08215	57	1.44403	56	1.40386	55	1.2279	47	1.179	56	1.36563	37	0.866489	89	2.22202	46	1.18667	47	1.10178
PPTG_00515	Anoctamin	3460	214	234	193	188	1.96581	2.13747	1.91807	1.92957	PPTG_00515:185249100:2002154-2005613:+:hypothetical protein	211	253	252	265	152	257	198	132	214	158	241	157	186	1.67891	212	1.96581	245	2.02356	233	2.20757	212	1.9876	256	2.13747	207	1.94199	152	1.38627	219	1.91807	214	1.99816	200	1.92957	151	1.32383
PPTG_00517	UDPGP	2019	346	379	308	313	4.92614	5.6179	5.18898	5.26443	PPTG_00517:185249100:2008552-2010570:+:hypothetical protein	359	370	422	394	288	390	310	289	261	243	471	228	316	4.88812	310	4.92614	411	5.81742	346	5.6179	402	6.45892	389	5.56608	324	5.20907	332	5.18898	267	4.00747	329	5.26443	391	6.46468	220	3.30535
PPTG_00518	RNase_T	1238	631	627	576	458	13.4502	13.3723	14.7329	11.7024	PPTG_00518:185249100:2011729-2013033:-:hypothetical protein	547	620	916	576	352	888	345	503	771	297	524	557	481	12.1343	519	13.4502	892	20.5906	505	13.3723	492	12.8918	885	20.6518	361	9.46539	578	14.7329	790	19.3376	402	10.4905	434	11.7024	537	13.1578
PPTG_00519	Peptidase_M13_NPeptidase_M13	2606	294	260	247	205	3.0286	2.94358	2.44601	2.49098	PPTG_00519:185249100:2013122-2015727:+:hypothetical protein	252	294	425	267	129	366	187	176	335	129	273	222	222	2.66054	246	3.0286	414	4.53995	234	2.94358	180	2.24062	365	4.04627	196	2.44137	202	2.44601	343	3.98855	175	2.16948	226	2.89495	214	2.49098
PPTG_00520	zf-DHHCAnk_2Ank_3Ank_2	3267	242	178	306	320	2.71045	1.827	3.7756	3.50471	PPTG_00520:185249100:2014215-2017543:-:hypothetical protein	371	330	126	325	132	64	363	351	130	302	414	216	326	3.11645	276	2.71045	123	1.07592	285	2.85976	184	1.827	64	0.565935	380	3.7756	404	3.90223	133	1.23367	409	4.04451	343	3.50471	208	1.93128
PPTG_00521	Oxidored_FMN	1686	1433	1309	1615	1822	26.1373	24.1101	29.2835	37.5186	PPTG_00521:185249100:2017720-2019405:-:hypothetical protein	1605	3364	74	1413	1845	109	1454	2612	311	1445	3301	800	1411	26.1373	2815	53.5676	72	1.22039	1240	24.1101	2578	49.6016	109	1.86769	1521	29.2835	3004	56.2242	319	5.73362	1958	37.5186	2737	54.1906	771	13.8716
PPTG_00522	Oxidored_FMN	1451	3230	2391	3088	3848	83.5348	53.0475	73.7346	100.26	PPTG_00522:185249100:2019602-2021052:+:hypothetical protein	4414	6392	473	2676	3166	401	3150	4276	1027	3323	6044	2104	3881	83.5348	5349	118.273	461	9.07943	2348	53.0475	4425	98.9272	400	7.96395	3296	73.7346	4917	106.933	1052	21.9707	4503	100.26	5012	115.306	2029	42.4176
PPTG_00523	zf-RING_UBOXSPX	1568	3903	3724	5183	4986	92.3796	90.8611	122.43	132.07	PPTG_00523:185249100:2021251-2022818:+:hypothetical protein	5275	6868	1358	4953	3869	1423	5652	6598	2000	4731	7598	2332	4638	92.3796	5747	117.592	1323	24.1123	4346	90.8611	5407	111.861	1418	26.1256	5914	122.43	7587	152.688	2049	39.5997	6410	132.07	6300	134.122	2249	43.5086
PPTG_00524	Metallophos	1670	NA	NA	NA	NA	0	0	0	0	PPTG_00524:185249100:2023157-2024960:+:hypothetical protein	0	7	1	1	0	3	1	0	0	4	1	0	NA	0	NA	0	NA	0	NA	0	NA	0	NA	0	NA	0	NA	0	NA	0	NA	0	NA	0	NA	0
PPTG_00525	GBPGBP_C	2266	4477	4057	4326	4259	60.8227	56.4497	60.3795	61.0062	PPTG_00525:185249100:2024981-2027371:+:hypothetical protein	5019	4409	5470	4447	2548	4723	4028	2995	5191	3158	4488	4954	4413	60.8227	3690	52.2453	5328	67.1939	3902	56.4497	3561	50.9779	4707	60.0095	4215	60.3795	3444	47.9605	5318	71.1187	4279	61.0062	3721	54.8159	4777	63.9479
PPTG_00526	CAP	1223	72	78	72	77	1.96633	1.95673	2.30911	2.21894	PPTG_00526:185249100:2027963-2029185:+:hypothetical protein	88	53	99	83	51	91	83	83	32	62	106	62	77	1.96633	44	1.15427	96	2.24321	73	1.95673	71	1.88322	91	2.14957	87	2.30911	95	2.45119	33	0.81768	84	2.21894	88	2.40194	60	1.48818
PPTG_00527	DUF659Dimer_Tnp_hAT	2667	NA	NA	NA	NA	0	0	0	0	PPTG_00527:185249100:2030274-2033191:+:hypothetical protein	0	0	0	0	0	0	0	0	0	0	0	0	NA	0	NA	0	NA	0	NA	0	NA	0	NA	0	NA	0	NA	0	NA	0	NA	0	NA	0	NA	0
PPTG_00528	BRCT_2BRCTPTCB-BRCT	3095	6884	6472	6059	5587	65.3279	65.9999	57.5755	57.3904	PPTG_00528:185249100:2042014-2045239:-:hypothetical protein	6525	7531	8843	6466	4506	7471	4894	4911	7231	3550	6417	6877	5737	57.8916	6302	65.3279	8614	79.537	5673	60.0878	6297	65.9999	7446	69.5022	5121	53.7089	5647	57.5755	7408	72.5331	4810	50.2084	5321	57.3904	6631	64.9905
PPTG_00529		734	NA	NA	NA	NA	0	0	0	0	PPTG_00529:185249100:2046127-2046860:-:hypothetical protein	0	1	0	0	0	0	0	0	2	0	0	0	NA	0	NA	0	NA	0	NA	0	NA	0	NA	0	NA	0	NA	0	NA	0	NA	0	NA	0	NA	0
PPTG_00530		1205	NA	NA	NA	NA	0	0	0	0	PPTG_00530:185249100:2046954-2048158:-:hypothetical protein	0	0	2	1	3	0	7	0	0	4	7	4	NA	0	NA	0	NA	0	NA	0	NA	0	NA	0	NA	0	NA	0	NA	0	NA	0	NA	0	NA	0
PPTG_00531		1016	NA	NA	NA	NA	0	0	0	0	PPTG_00531:185249100:2047785-2048800:+:hypothetical protein	0	0	0	0	2	0	0	0	0	1	2	0	NA	0	NA	0	NA	0	NA	0	NA	0	NA	0	NA	0	NA	0	NA	0	NA	0	NA	0	NA	0
PPTG_00532		615	NA	NA	NA	NA	0	0	0	0	PPTG_00532:185249100:2056489-2057103:-:hypothetical protein	0	0	0	0	0	0	0	0	0	0	0	0	NA	0	NA	0	NA	0	NA	0	NA	0	NA	0	NA	0	NA	0	NA	0	NA	0	NA	0	NA	0
PPTG_00533		306	NA	NA	NA	NA	0	0	0	0	PPTG_00533:185249100:2057770-2058075:+:hypothetical protein	3	1	1	0	4	4	0	1	1	2	1	2	NA	0	NA	0	NA	0	NA	0	NA	0	NA	0	NA	0	NA	0	NA	0	NA	0	NA	0	NA	0
PPTG_00534		303	NA	NA	NA	NA	0	0	0	0	PPTG_00534:185249100:2058650-2058952:+:hypothetical protein	6	5	1	4	0	1	2	0	1	5	5	2	NA	0	NA	0	NA	0	NA	0	NA	0	NA	0	NA	0	NA	0	NA	0	NA	0	NA	0	NA	0
PPTG_00535		474	NA	NA	NA	NA	0	0	0	0	PPTG_00535:185249100:2059578-2060379:-:hypothetical protein	2	3	3	0	0	7	6	0	0	5	3	10	NA	0	NA	0	NA	0	NA	0	NA	0	NA	0	NA	0	NA	0	NA	0	NA	0	NA	0	NA	0
PPTG_00536		6441	NA	NA	NA	NA	0	0	0	0	PPTG_00536:185249100:2060550-2067056:+:hypothetical protein	8	2	21	28	18	38	0	2	24	8	5	5	NA	0	NA	0	NA	0	NA	0	NA	0	NA	0	NA	0	NA	0	NA	0	NA	0	NA	0	NA	0
PPTG_00537	Maf1	2075	1188	1119	1070	1199	16.6679	16.6651	17.0431	17.9666	PPTG_00537:185249100:2066200-2068274:-:hypothetical protein	1559	1288	1146	1400	763	1067	1101	774	1139	953	1299	1275	1371	20.6353	1078	16.6679	1116	15.3699	1228	19.4006	1066	16.6651	1063	14.7996	1152	18.0213	890	13.5348	1167	17.0431	1291	20.1002	1077	17.3262	1229	17.9666
PPTG_00538	PkinasePkinase	2165	3450	3444	3633	3634	50.3164	50.6644	56.8092	54.9735	PPTG_00538:185249100:2068508-2070868:+:CMGC/CDK/CDK8 protein kinase	3967	4612	3082	3814	2981	2828	3621	3660	2831	2719	4984	3200	3488	50.3164	3859	57.1871	3002	39.6258	3346	50.6644	4166	62.4211	2819	37.6161	3789	56.8092	4209	61.3482	2900	40.5916	3684	54.9735	4133	63.7257	3086	43.2384
PPTG_00539	Carn_acyltransf	2539	437	426	482	537	5.01659	5.37885	6.07506	6.41599	PPTG_00539:185249100:2069902-2072440:-:hypothetical protein	603	474	395	522	301	399	546	318	497	471	588	503	530	6.51935	397	5.01659	385	4.33335	458	5.9134	421	5.37885	398	4.52852	571	7.30004	366	4.54882	509	6.07506	638	8.11802	488	6.41599	485	5.79442
PPTG_00540	FMN_red	606	NA	NA	NA	NA	0	0	0	0	PPTG_00540:185249100:2073549-2074154:+:NAD(P)H:quinone oxidoreductase, type IV	1	0	0	0	0	0	0	0	0	0	0	0	NA	0	NA	0	NA	0	NA	0	NA	0	NA	0	NA	0	NA	0	NA	0	NA	0	NA	0	NA	0
PPTG_00541	Peptidase_A22B	2021	415	438	492	388	6.5059	7.38349	7.69213	6.36222	PPTG_00541:185249100:2075582-2077602:+:hypothetical protein	479	497	420	550	329	372	478	402	501	294	476	386	421	6.5059	416	6.60402	409	5.78339	483	7.83457	460	7.38349	371	5.30327	500	8.03074	462	7.21367	513	7.69213	398	6.36222	395	6.52435	372	5.58352
PPTG_00542	NPP1	717	NA	NA	NA	NA	0	0	0	0	PPTG_00542:185249100:2077657-2078373:-:hypothetical protein	6	5	5	1	0	0	15	6	7	10	19	0	NA	0	NA	0	NA	0	NA	0	NA	0	NA	0	NA	0	NA	0	NA	0	NA	0	NA	0	NA	0
PPTG_00543	Phage_integrase	1809	NA	NA	NA	NA	0	0	0	0	PPTG_00543:185249100:2079095-2081066:+:hypothetical protein	0	0	0	0	0	0	0	0	0	0	0	0	NA	0	NA	0	NA	0	NA	0	NA	0	NA	0	NA	0	NA	0	NA	0	NA	0	NA	0	NA	0
PPTG_00544		1003	NA	NA	NA	NA	0	0	0	0	PPTG_00544:185249100:2081063-2082121:-:hypothetical protein	0	0	0	0	0	0	0	0	0	0	0	0	NA	0	NA	0	NA	0	NA	0	NA	0	NA	0	NA	0	NA	0	NA	0	NA	0	NA	0	NA	0
PPTG_00545	SicP-bindingRXLR	1338	NA	NA	NA	NA	0	0	0	0	PPTG_00545:185249100:2083450-2084894:-:hypothetical protein	0	0	0	0	0	0	0	0	0	0	0	0	NA	0	NA	0	NA	0	NA	0	NA	0	NA	0	NA	0	NA	0	NA	0	NA	0	NA	0	NA	0
PPTG_00546		243	NA	NA	NA	NA	0	0	0	0	PPTG_00546:185249100:2087355-2087597:-:hypothetical protein	0	0	0	0	0	0	0	0	0	0	0	0	NA	0	NA	0	NA	0	NA	0	NA	0	NA	0	NA	0	NA	0	NA	0	NA	0	NA	0	NA	0
PPTG_00547		537	NA	NA	NA	NA	0	0	0	0	PPTG_00547:185249100:2088146-2088887:-:hypothetical protein	0	0	0	0	0	0	0	0	0	0	0	0	NA	0	NA	0	NA	0	NA	0	NA	0	NA	0	NA	0	NA	0	NA	0	NA	0	NA	0	NA	0
PPTG_00548	DDE_Tnp_1_7	2775	NA	NA	NA	NA	0	0	0	0	PPTG_00548:185249100:2090609-2094000:+:hypothetical protein	0	0	0	0	0	0	0	0	0	0	0	0	NA	0	NA	0	NA	0	NA	0	NA	0	NA	0	NA	0	NA	0	NA	0	NA	0	NA	0	NA	0
PPTG_00549	DUF659	1193	NA	NA	NA	NA	0	0	0	0	PPTG_00549:185249100:2094496-2095688:+:hypothetical protein	0	0	0	0	0	0	0	0	0	0	0	0	NA	0	NA	0	NA	0	NA	0	NA	0	NA	0	NA	0	NA	0	NA	0	NA	0	NA	0	NA	0
PPTG_00550	DUF1765C2PH	4837	916	959	959	968	6.28244	7.37712	5.60399	6.51482	PPTG_00550:185249100:2109431-2114417:-:hypothetical protein	1107	1153	832	1297	787	640	1163	747	782	780	1138	936	973	6.28244	965	6.40077	810	4.78558	1138	7.7126	1100	7.37712	638	3.81049	1217	8.16707	859	5.60399	801	5.01825	1057	7.05977	944	6.51482	903	5.66295
PPTG_00551	Glyco_transf_41Methyltransf_11TPR_16	2762	NA	NA	NA	NA	0	0	0	0	PPTG_00551:185249100:2114356-2117207:-:hypothetical protein	8	5	5	20	1	7	0	0	3	10	0	10	NA	0	NA	0	NA	0	NA	0	NA	0	NA	0	NA	0	NA	0	NA	0	NA	0	NA	0	NA	0
PPTG_00552	VPS9DUF4763	2460	NA	NA	NA	NA	0	0	0	0	PPTG_00552:185249100:2117235-2119878:+:hypothetical protein	25	36	11	59	20	32	26	5	18	44	18	28	NA	0	NA	0	NA	0	NA	0	NA	0	NA	0	NA	0	NA	0	NA	0	NA	0	NA	0	NA	0
PPTG_00553	Gp_dh_N	1164	NA	NA	NA	NA	0	0	0	0	PPTG_00553:185249100:2123073-2124310:+:hypothetical protein	0	0	0	0	0	0	0	0	0	0	0	0	NA	0	NA	0	NA	0	NA	0	NA	0	NA	0	NA	0	NA	0	NA	0	NA	0	NA	0	NA	0
PPTG_00554	Flagellin_N	423	NA	NA	NA	NA	0	0	0	0	PPTG_00554:185249100:2142645-2143206:-:hypothetical protein	0	0	0	0	0	0	0	0	0	0	0	0	NA	0	NA	0	NA	0	NA	0	NA	0	NA	0	NA	0	NA	0	NA	0	NA	0	NA	0	NA	0
PPTG_00555		348	NA	NA	NA	NA	0	0	0	0	PPTG_00555:185249100:2143646-2143993:-:hypothetical protein	0	0	0	0	0	0	0	0	0	0	0	0	NA	0	NA	0	NA	0	NA	0	NA	0	NA	0	NA	0	NA	0	NA	0	NA	0	NA	0	NA	0
PPTG_00556		729	NA	NA	NA	NA	0	0	0	0	PPTG_00556:185249100:2145496-2147877:+:hypothetical protein	0	0	0	0	0	0	0	0	0	0	0	0	NA	0	NA	0	NA	0	NA	0	NA	0	NA	0	NA	0	NA	0	NA	0	NA	0	NA	0	NA	0
PPTG_00557	Myb_DNA-bind_3	258	NA	NA	NA	NA	0	0	0	0	PPTG_00557:185249100:2148055-2148376:-:hypothetical protein	6	7	19	3	3	15	7	3	9	6	1	4	NA	0	NA	0	NA	0	NA	0	NA	0	NA	0	NA	0	NA	0	NA	0	NA	0	NA	0	NA	0
PPTG_00559		378	NA	NA	NA	NA	0	0	0	0	PPTG_00559:185249100:2154187-2154630:-:hypothetical protein	0	0	0	0	0	0	0	0	0	0	0	0	NA	0	NA	0	NA	0	NA	0	NA	0	NA	0	NA	0	NA	0	NA	0	NA	0	NA	0	NA	0
PPTG_00560	RXLR	908	81	70	73	113	2.50873	1.96493	2.29371	4.00726	PPTG_00560:185249100:2155705-2156612:+:hypothetical protein	133	85	56	118	39	50	92	57	56	111	132	83	117	4.02431	71	2.50873	55	1.73102	104	3.75476	55	1.96493	50	1.59082	96	3.43192	66	2.29371	57	1.90232	150	5.337	109	4.00726	80	2.67261
PPTG_00561	SNAPTPR_2TPR_2	4065	1059	1102	1164	1076	8.8124	9.33674	9.23777	8.05878	PPTG_00561:185249100:2156372-2160505:-:hypothetical protein	1304	1337	934	1485	837	836	1189	1035	1034	748	1434	1063	1147	8.8124	1119	8.83183	910	6.39744	1303	10.508	1170	9.33674	833	5.91998	1244	9.93371	1190	9.23777	1059	7.89462	1014	8.05878	1189	9.76401	1025	7.64882
PPTG_00562		905	47	80	57	81	0.862746	2.10094	2.2238	2.71304	PPTG_00562:185249100:2160637-2161541:-:hypothetical protein	28	13	108	66	14	162	59	23	80	56	41	139	25	0.862746	11	0.389965	105	3.31563	58	2.10094	20	0.716888	161	5.13941	62	2.2238	26	0.906578	82	2.74575	76	2.71304	34	1.25411	134	4.49146
PPTG_00563	CAP	552	NA	NA	NA	NA	0	0	0	0	PPTG_00563:185249100:2163864-2164415:-:hypothetical protein	8	24	23	24	6	51	5	4	25	8	20	29	NA	0	NA	0	NA	0	NA	0	NA	0	NA	0	NA	0	NA	0	NA	0	NA	0	NA	0	NA	0
PPTG_00564	Myb_DNA-bind_4	927	14	11	24	28	0.524076	0.353635	0.851022	1.18834	PPTG_00564:185249100:2166239-2167282:-:hypothetical protein	6	23	17	11	14	3	40	22	4	32	40	9	5	0.168454	19	0.65759	17	0.524076	10	0.353635	20	0.699875	3	0.0934927	42	1.47069	25	0.851022	4	0.13076	43	1.49858	33	1.18834	9	0.294506
PPTG_00565		567	NA	NA	NA	NA	0	0	0	0	PPTG_00565:185249100:2167371-2167937:+:hypothetical protein	4	6	1	2	4	0	10	1	10	5	19	2	NA	0	NA	0	NA	0	NA	0	NA	0	NA	0	NA	0	NA	0	NA	0	NA	0	NA	0	NA	0
PPTG_00566		1284	NA	NA	NA	NA	0	0	0	0	PPTG_00566:185249100:2171392-2172675:+:hypothetical protein	4	0	0	0	0	0	0	13	0	0	3	0	NA	0	NA	0	NA	0	NA	0	NA	0	NA	0	NA	0	NA	0	NA	0	NA	0	NA	0	NA	0
PPTG_00567	VPS9	1906	224	217	270	303	3.08054	3.59466	5.28139	5.32229	PPTG_00567:185249100:2172631-2174626:-:hypothetical protein	214	339	206	238	224	130	308	277	164	232	500	187	188	3.08054	284	4.78054	201	3.01369	209	3.59466	313	5.32711	130	1.97041	322	5.48384	319	5.28139	168	2.67105	314	5.32229	415	7.26829	180	2.86471
PPTG_00568	Myb_DNA-bind_4	864	27	35	44	49	0.903686	1.31409	1.46522	1.60785	PPTG_00568:185249100:2174427-2175407:+:hypothetical protein	28	37	26	53	25	22	37	53	31	32	99	24	25	0.903686	31	1.15114	25	0.826897	47	1.78328	35	1.31409	22	0.735606	39	1.46522	61	2.2279	32	1.12236	43	1.60785	82	3.16816	23	0.807505
PPTG_00569	Ldl_recept_bLdl_recept_b	1467	NA	NA	NA	NA	0	0	0	0	PPTG_00569:185249100:2175424-2177197:+:hypothetical protein	13	4	6	40	3	9	32	0	11	15	18	7	NA	0	NA	0	NA	0	NA	0	NA	0	NA	0	NA	0	NA	0	NA	0	NA	0	NA	0	NA	0
PPTG_00570	CAP	778	31	27	28	26	0.989721	0.54777	0.811206	0.955081	PPTG_00570:185249100:2177472-2178249:+:hypothetical protein	15	29	57	15	3	65	14	17	49	17	18	42	13	0.521861	24	0.989721	56	2.057	13	0.54777	4	0.166782	65	2.41363	15	0.62584	20	0.811206	50	1.94754	23	0.955081	15	0.643604	40	1.55959
PPTG_00571	CAP	898	NA	NA	NA	NA	0	0	0	0	PPTG_00571:185249100:2178149-2179046:-:hypothetical protein	7	8	6	4	2	11	9	4	9	0	9	11	NA	0	NA	0	NA	0	NA	0	NA	0	NA	0	NA	0	NA	0	NA	0	NA	0	NA	0	NA	0
PPTG_00572	UPF0203	276	981	1199	1104	1148	107.952	130.415	131.37	136.835	PPTG_00572:185249100:2179133-2179477:-:hypothetical protein	1085	1315	913	1251	943	1184	1068	1106	902	863	1564	1014	954	107.952	1100	127.869	889	92.0488	1098	130.415	1318	154.909	1180	123.512	1117	131.37	1272	145.432	924	101.452	1169	136.835	1297	156.869	978	107.488
PPTG_00573	FYVEAnk_5	1263	7153	6172	5975	5613	174.258	154.945	148.399	144.83	PPTG_00573:185249100:2179618-2180880:-:hypothetical protein	8015	7723	8159	6455	4348	6797	5283	5403	6037	4179	6629	5891	7047	174.258	6463	164.177	7948	179.837	5664	147.013	6077	156.083	6774	154.945	5528	142.075	6213	155.231	6185	148.399	5662	144.83	5497	145.288	5680	136.419
PPTG_00574		6778	439	513	473	429	2.02741	2.68427	2.27661	2.01619	PPTG_00574:185249100:2182148-2188925:-:hypothetical protein	501	613	374	632	457	346	467	425	431	312	531	439	440	2.02741	513	2.42827	364	1.53471	555	2.68427	639	3.05822	345	1.47046	489	2.34185	489	2.27661	442	1.97613	423	2.01619	440	2.16699	423	1.89308
PPTG_00576	Glyoxalase_4	1041	20	28	27	24	0.480021	0.999051	0.669534	0.757624	PPTG_00576:185249100:2189693-2190794:-:hypothetical protein	18	6	41	49	4	36	35	19	22	27	11	27	16	0.480021	5	0.154099	40	1.09808	43	1.3541	6	0.186969	36	0.999051	37	1.15373	22	0.666887	23	0.669534	37	1.14827	9	0.288601	26	0.757624
PPTG_00577	Ribosomal_L23eN	1500	7400	6804	6232	5925	146.725	129.519	124.372	125.888	PPTG_00577:185249100:2190855-2192354:+:hypothetical protein	8015	7568	9055	6264	4285	8956	5302	5141	7064	4314	6142	7091	7047	146.725	6333	135.456	8820	168.036	5496	120.113	5989	129.519	8926	171.91	5548	120.06	5912	124.372	7237	146.205	5845	125.888	5093	113.342	6838	138.283
PPTG_00578		709	NA	NA	NA	NA	0	0	0	0	PPTG_00578:185249100:2192399-2193107:-:hypothetical protein	8	1	2	3	0	0	0	0	4	0	4	2	NA	0	NA	0	NA	0	NA	0	NA	0	NA	0	NA	0	NA	0	NA	0	NA	0	NA	0	NA	0
PPTG_00579		1548	NA	NA	NA	NA	0	0	0	0	PPTG_00579:185249100:2193313-2194860:-:hypothetical protein	14	35	15	17	37	14	16	11	15	5	53	18	NA	0	NA	0	NA	0	NA	0	NA	0	NA	0	NA	0	NA	0	NA	0	NA	0	NA	0	NA	0
PPTG_00580		1060	NA	NA	NA	NA	0	0	0	0	PPTG_00580:185249100:2196424-2197483:-:hypothetical protein	0	0	0	0	0	0	0	0	0	0	0	5	NA	0	NA	0	NA	0	NA	0	NA	0	NA	0	NA	0	NA	0	NA	0	NA	0	NA	0	NA	0
PPTG_00581		531	NA	NA	NA	NA	0	0	0	0	PPTG_00581:185249100:2202325-2202903:+:hypothetical protein	0	0	0	0	0	0	0	0	0	0	0	0	NA	0	NA	0	NA	0	NA	0	NA	0	NA	0	NA	0	NA	0	NA	0	NA	0	NA	0	NA	0
PPTG_00582	CAP	999	90	78	101	100	2.93869	2.10014	2.95684	3.10454	PPTG_00582:185249100:2216105-2217103:-:hypothetical protein	107	120	77	73	73	68	87	70	129	71	133	98	94	2.93869	100	3.21156	75	2.14546	64	2.10014	102	3.31211	68	1.96643	91	2.95684	80	2.527	132	4.00409	96	3.10454	110	3.67565	94	2.85426
PPTG_00583	CAP	964	543	447	453	619	17.7391	14.5371	15.2536	19.7392	PPTG_00583:185249100:2218313-2219276:+:hypothetical protein	705	637	488	459	309	507	433	352	489	435	651	756	620	20.0866	533	17.7391	475	14.0813	403	13.7045	432	14.5371	505	15.1339	453	15.2536	405	13.2574	501	15.7491	589	19.7392	540	18.6992	729	22.9394
PPTG_00584		694	175	161	184	202	7.95152	6.7309	7.59342	9.33145	PPTG_00584:185249100:2219254-2220006:-:hypothetical protein	266	206	121	272	103	101	215	145	155	176	234	181	234	10.5305	172	7.95152	118	4.85901	239	11.2895	144	6.7309	101	4.20434	225	10.5239	167	7.59342	159	6.94278	238	11.0792	194	9.33145	175	7.64909
PPTG_00585	ABC1	1798	894	822	869	786	17.0588	15.3536	15.1013	14.0511	PPTG_00585:185249100:2220066-2221928:+:hypothetical protein	1133	1142	749	1078	609	671	857	708	875	577	938	829	996	17.3006	956	17.0588	730	11.6027	946	17.2479	851	15.3536	669	10.7491	897	16.194	814	14.2862	896	15.1013	782	14.0511	778	14.4443	799	13.48
PPTG_00586	zf-primase	1683	1085	1292	1229	1042	18.5253	23.3448	24.4878	19.3784	PPTG_00586:185249100:2221975-2223846:+:hypothetical protein	1097	1432	1120	1361	947	1365	973	1138	1327	529	1178	1486	965	17.9075	1198	22.8378	1091	18.5253	1194	23.2571	1323	25.5003	1360	23.3448	1018	19.6343	1309	24.5435	1360	24.4878	717	13.7634	977	19.3784	1433	25.8282
PPTG_00587	Ank_2Ank_2Ank_2Ank_5Ank_4	1806	NA	NA	NA	NA	0	0	0	0	PPTG_00587:185249100:2225608-2227413:+:hypothetical protein	3	13	14	8	9	24	6	2	6	7	15	13	NA	0	NA	0	NA	0	NA	0	NA	0	NA	0	NA	0	NA	0	NA	0	NA	0	NA	0	NA	0
PPTG_00588	Ank_4	1236	36	39	28	22	0.597022	0.742633	0.840395	0.613554	PPTG_00588:185249100:2227476-2229051:+:hypothetical protein	13	28	76	32	17	66	31	10	41	10	32	26	11	0.277949	23	0.597022	74	1.71095	28	0.742633	24	0.629887	66	1.54263	32	0.840395	11	0.280837	42	1.02974	14	0.365933	27	0.729209	25	0.613554
PPTG_00589	CLN3	1507	170	149	176	163	3.19153	3.91556	4.39409	3.30141	PPTG_00589:185249100:2228909-2230415:-:hypothetical protein	175	274	129	205	137	76	195	186	107	114	206	170	154	3.19153	229	4.87532	126	2.38937	180	3.91556	191	4.1114	76	1.45692	204	4.39409	214	4.48106	110	2.21195	154	3.30141	171	3.78782	164	3.30112
PPTG_00590	zf-NOSIPzf-RING_2	995	746	700	687	699	25.0864	21.8107	21.0747	21.3971	PPTG_00590:185249100:2230735-2231729:+:hypothetical protein	923	930	664	754	500	741	617	681	617	486	892	723	812	25.4873	778	25.0864	647	18.5826	662	21.8107	699	22.7889	739	21.4564	646	21.0747	783	24.8324	632	19.2482	659	21.3971	740	24.8265	697	21.2491
PPTG_00591		1603	1391	1354	1377	1414	25.893	27.5262	27.1463	28.1958	PPTG_00591:185249100:2231637-2233307:-:hypothetical protein	1511	1889	1297	1534	1074	1218	1457	1199	1199	975	1727	1545	1329	25.893	1581	31.6431	1263	22.5162	1346	27.5262	1501	30.3751	1214	21.8787	1525	30.8808	1379	27.1463	1228	23.2146	1321	26.6233	1432	29.8206	1490	28.1958
PPTG_00592	DOT1	450	NA	NA	NA	NA	0	0	0	0	PPTG_00592:185249100:2234678-2235794:+:hypothetical protein	0	0	0	0	0	0	0	0	0	0	0	0	NA	0	NA	0	NA	0	NA	0	NA	0	NA	0	NA	0	NA	0	NA	0	NA	0	NA	0	NA	0
PPTG_00593		354	NA	NA	NA	NA	0	0	0	0	PPTG_00593:185249100:2237649-2238002:-:hypothetical protein	0	0	0	0	0	0	0	0	0	0	0	0	NA	0	NA	0	NA	0	NA	0	NA	0	NA	0	NA	0	NA	0	NA	0	NA	0	NA	0	NA	0
PPTG_00594		294	NA	NA	NA	NA	0	0	0	0	PPTG_00594:185249100:2238032-2238325:-:hypothetical protein	0	0	0	0	0	0	0	0	0	0	0	0	NA	0	NA	0	NA	0	NA	0	NA	0	NA	0	NA	0	NA	0	NA	0	NA	0	NA	0	NA	0
PPTG_00595		498	NA	NA	NA	NA	0	0	0	0	PPTG_00595:185249100:2238343-2239578:-:hypothetical protein	0	0	0	0	0	0	0	0	0	0	0	0	NA	0	NA	0	NA	0	NA	0	NA	0	NA	0	NA	0	NA	0	NA	0	NA	0	NA	0	NA	0
PPTG_00596		854	NA	NA	NA	NA	0	0	0	0	PPTG_00596:185249100:2249580-2250433:-:hypothetical protein	0	0	0	0	0	0	0	0	0	0	0	0	NA	0	NA	0	NA	0	NA	0	NA	0	NA	0	NA	0	NA	0	NA	0	NA	0	NA	0	NA	0
PPTG_00597		273	NA	NA	NA	NA	0	0	0	0	PPTG_00597:185249100:2256962-2257234:+:hypothetical protein	0	0	0	0	0	0	0	0	0	0	0	0	NA	0	NA	0	NA	0	NA	0	NA	0	NA	0	NA	0	NA	0	NA	0	NA	0	NA	0	NA	0
PPTG_00598	Abhydrolase_1Abhydrolase_4	2007	101	88	90	101	1.69443	1.22503	1.1006	1.65799	PPTG_00598:185249100:2264730-2266816:-:hypothetical protein	88	128	122	86	38	137	63	61	131	76	107	114	77	1.19822	107	1.71048	119	1.69443	75	1.22503	53	0.85664	137	1.97201	66	1.06745	70	1.1006	134	2.02327	103	1.65799	89	1.4803	110	1.66256
PPTG_00599	Hydrolase_4Abhydrolase_4	1740	115	101	147	248	2.47697	1.80866	2.86542	3.76911	PPTG_00599:185249100:2269939-2271744:+:hypothetical protein	157	184	54	109	121	39	189	137	82	150	444	180	138	2.47697	154	2.83957	53	0.870466	96	1.80866	169	3.1507	39	0.647517	198	3.69375	158	2.86542	84	1.46294	203	3.76911	368	7.06001	174	3.03341
PPTG_00600		231	50	47	57	68	7.36114	7.52139	9.69592	9.24857	PPTG_00600:185249100:2276790-2277020:+:hypothetical protein	82	63	27	60	52	15	66	69	21	66	77	52	72	9.73446	53	7.36114	26	3.21652	53	7.52139	73	10.2513	15	1.87592	69	9.69592	79	10.7918	22	2.88607	89	12.4471	64	9.24857	50	6.56582
PPTG_00601	Abhydrolase_1Abhydrolase_4	1962	NA	NA	NA	NA	0	0	0	0	PPTG_00601:185249100:2277199-2279240:-:hypothetical protein	6	6	4	4	5	4	0	6	1	0	4	12	NA	0	NA	0	NA	0	NA	0	NA	0	NA	0	NA	0	NA	0	NA	0	NA	0	NA	0	NA	0
PPTG_00602	TetraspanninTetraspannin	1425	352	453	514	522	8.45987	12.1466	14.3281	13.6935	PPTG_00602:185249100:2279772-2281321:+:hypothetical protein	439	618	158	602	440	218	601	564	259	446	777	329	386	8.45987	517	11.6401	154	3.08838	528	12.1466	615	14.0001	217	4.39927	629	14.3281	649	14.3718	265	5.63542	604	13.6935	644	15.0861	317	6.74801
PPTG_00603	CHADIP	2649	55643	47725	53176	50548	617.507	577.574	599.283	604.679	PPTG_00603:185249100:2280932-2283580:-:hypothetical protein	69508	60927	56288	54158	33748	48654	46740	40746	62239	36592	54271	59178	61114	720.527	50985	617.507	54829	591.498	47519	588.057	47165	577.574	48492	528.84	48906	599.283	46855	558.155	63766	729.462	49581	604.679	45001	567.083	57063	653.437
PPTG_00604	RNA_pol_Rpb2_6RNA_pol_Rpb2_1RNA_pol_Rpb2_7RNA_pol_Rpb2_3RNA_pol_Rpb2_4RNA_pol_Rpb2_5	3860	5906	5215	5178	4592	42.6236	39.6865	39.6493	37.6797	PPTG_00604:185249100:2284063-2287922:+:hypothetical protein	5992	5939	7678	5326	3348	6313	4436	4218	5897	3535	5254	4800	5268	42.6236	4970	41.3095	7479	55.3709	4673	39.6865	4679	39.322	6292	47.091	4642	39.0364	4850	39.6493	6042	47.4339	4790	40.0904	4357	37.6797	4628	36.3695
PPTG_00605	FA_desaturaseLipid_DES	1455	694	675	652	698	14.4872	13.4662	14.4342	15.7846	PPTG_00605:185249100:2287901-2289355:-:hypothetical protein	696	785	834	651	432	852	618	507	709	565	830	664	612	13.1365	657	14.4872	812	15.9484	571	12.8649	604	13.4662	849	16.857	647	14.4342	583	12.644	726	15.1206	766	17.0082	688	15.7846	640	13.3428
PPTG_00606	Cys_Met_Meta_PP	2083	6356	5639	6149	5469	107.803	94.4899	100.264	90.0336	PPTG_00606:185249100:2291307-2293389:+:cystathionine beta-lyase	8178	4553	8284	7594	2463	6836	6149	3302	8020	4284	4194	7387	7190	107.803	3810	58.6836	8069	110.702	6663	104.861	3442	53.6033	6813	94.4899	6434	100.264	3797	57.5217	8217	119.542	5805	90.0336	3478	55.7374	7123	103.73
PPTG_00607		1224	325	436	379	387	7.65804	11.3696	9.62669	9.41745	PPTG_00607:185249100:2293405-2295025:-:hypothetical protein	314	445	337	519	307	424	347	320	395	260	517	394	276	7.04237	372	9.75085	328	7.65804	455	12.1861	429	11.3696	423	9.98378	363	9.62669	368	9.48739	405	10.027	352	9.2908	429	11.6999	380	9.41745
PPTG_00608	Asn_synthaseGATase_7	1692	15538	13075	14217	15486	274.409	248.926	252.969	288.774	PPTG_00608:185249100:2295699-2297390:+:asparagine synthase (glutamine-hydrolyzing)	19012	16312	16679	14643	9295	13432	15017	11796	13053	13280	17652	14340	16716	308.548	13650	258.829	16247	274.409	12848	248.926	12990	249.046	13387	228.57	15713	301.447	13564	252.969	13373	239.51	17994	343.573	14637	288.774	13827	247.89
PPTG_00609	TTLTTL	3666	55	75	66	48	0.434479	0.772271	0.487703	0.427969	PPTG_00609:185249100:2297613-2301278:+:hypothetical protein	58	54	70	101	27	98	51	75	58	42	57	42	51	0.434479	45	0.393823	68	0.53008	89	0.795851	38	0.336249	98	0.772271	53	0.469283	86	0.740264	59	0.487703	57	0.502313	47	0.427969	40	0.330978
PPTG_00610	Pkinase_TyrLRR_8LRR_8LRR_4LRR_8	2668	6826	6194	6321	6019	72.753	69.3237	73.177	71.1884	PPTG_00610:185249100:2302086-2304964:+:TKL protein kinase	6624	7230	8834	6430	4063	7285	5461	5380	6893	4339	7547	6140	5824	68.1753	6050	72.753	8605	92.1702	5642	69.3237	5678	69.0366	7261	78.6225	5714	69.5194	6187	73.177	7062	80.2117	5879	71.1884	6258	78.2991	5921	67.3194
PPTG_00611	PX	731	10790	10088	11778	13328	541.999	477.961	563.258	584.702	PPTG_00611:185249100:2305530-2306260:+:hypothetical protein	14428	15350	7022	12147	8910	7178	12450	11347	9038	9764	16420	13626	12686	541.999	12845	563.765	6840	267.402	10658	477.961	12452	552.576	7154	282.727	13027	578.467	13048	563.258	9260	383.874	13230	584.702	13615	621.737	13139	545.226
PPTG_00612	PhoLip_ATPase_CPhoLip_ATPase_NE1-E2_ATPaseCation_ATPaseHydrolase_3	6551	5380	4759	4806	4924	25.6433	23.169	22.606	24.4025	PPTG_00612:185249100:2305056-2311685:-:hypothetical protein	5596	6257	6143	5277	3527	4733	4283	4081	5117	3310	6052	5465	4920	23.4557	5236	25.6433	5984	26.1041	4630	23.169	4929	24.4074	4717	20.8015	4481	22.2034	4693	22.606	5243	24.2531	4485	22.118	5018	25.5699	5270	24.4025
PPTG_00613		219	NA	NA	NA	NA	0	0	0	0	PPTG_00613:185249100:2317674-2318452:-:hypothetical protein	0	0	0	0	0	0	0	0	0	0	0	0	NA	0	NA	0	NA	0	NA	0	NA	0	NA	0	NA	0	NA	0	NA	0	NA	0	NA	0	NA	0
PPTG_00614	PWI	216	316	299	301	274	38.0271	42.3433	34.5641	35.8963	PPTG_00614:185249100:2326114-2326397:-:hypothetical protein	299	257	484	318	177	371	220	203	428	177	268	372	263	38.0271	215	31.9349	471	62.315	279	42.3433	247	37.0948	370	49.4862	230	34.5641	233	34.0395	439	61.5895	240	35.8963	222	34.3088	359	50.4164
PPTG_00615	Glutaredoxin	1077	1126	1180	1263	1563	34.3342	38.0114	39.4827	51.0177	PPTG_00615:185249100:2326476-2327713:+:glutaredoxin	1347	1555	918	1542	903	928	1252	1269	997	1317	1985	1304	1184	34.3342	1301	38.7563	894	23.7218	1353	41.1829	1262	38.0114	925	24.812	1310	39.4827	1459	42.7484	1021	28.728	1785	53.5444	1646	51.0177	1257	35.4039
PPTG_00616	TGase_elicitor	1502	31	34	24	37	0.603003	0.63294	0.605267	0.752818	PPTG_00616:185249100:2364475-2365976:-:hypothetical protein	33	29	41	33	14	52	11	27	29	26	46	38	29	0.603003	24	0.512652	40	0.761054	29	0.63294	20	0.431947	52	1.00016	12	0.259336	31	0.651287	30	0.605267	35	0.752818	38	0.84454	37	0.747245
PPTG_00617	TGase_elicitor	1784	44	51	54	50	0.768903	0.882025	0.832333	0.867175	PPTG_00617:185249100:2401252-2403035:+:hypothetical protein	51	46	49	55	26	70	88	18	48	40	53	53	45	0.787787	38	0.683392	48	0.768903	48	0.882025	36	0.654603	70	1.13355	92	1.67396	21	0.371454	49	0.832333	54	0.977892	44	0.823312	51	0.867175
PPTG_00618		1439	2721	2488	3149	3416	65.683	64.5159	75.5675	76.9702	PPTG_00618:185249100:2402890-2404429:+:hypothetical protein	3861	3521	1870	3228	2049	1775	3452	2997	2332	3054	4001	2896	3395	73.6835	2946	65.683	1822	36.1837	2832	64.5159	2864	64.5628	1769	35.5143	3612	81.4777	3446	75.5675	2389	50.3096	4138	92.9013	3318	76.9702	2792	58.8553
PPTG_00619		1098	6677	5704	6923	7507	177.978	170.675	187.008	220.963	PPTG_00619:185249100:2405698-2406795:+:hypothetical protein	8817	7279	6354	6644	4134	5523	7215	5659	6551	5543	8765	8028	7752	220.497	6091	177.978	6189	161.081	5830	174.061	5777	170.675	5505	144.841	7549	223.172	6507	187.008	6712	185.244	7511	220.997	7268	220.963	7741	213.858
PPTG_00620	MMR_HSR1GTP_EFTU	2782	534	484	437	382	5.01813	4.77235	4.49216	4.38329	PPTG_00620:185249100:2406000-2408781:-:hypothetical protein	508	450	799	462	222	738	368	321	543	245	498	417	447	5.01813	377	4.34776	778	7.99186	405	4.77235	310	3.61472	736	7.64287	385	4.49216	369	4.18552	556	6.05638	332	3.85543	413	4.95564	402	4.38329
PPTG_00621	RhoGEF	1779	117	110	78	53	1.28045	0.893491	1.27714	0.844391	PPTG_00621:185249100:2409343-2411121:+:hypothetical protein	66	85	228	40	35	247	16	63	142	31	54	74	58	1.01822	71	1.28045	222	3.56617	35	0.644951	49	0.893491	246	3.9948	17	0.310188	72	1.27714	145	2.46995	42	0.76272	45	0.844391	71	1.21064
PPTG_00622		3549	2984	2722	2844	3008	26.6202	21.9655	27.6036	29.33	PPTG_00622:185249100:2410057-2413605:-:hypothetical protein	3441	3940	2700	2710	2391	2454	2884	2822	2215	2378	3889	2674	3025	26.6202	3297	29.8053	2630	21.1775	2378	21.9655	3342	30.5471	2446	19.9107	3018	27.6036	3245	28.8529	2269	19.3742	3222	29.33	3225	30.3341	2578	22.0348
PPTG_00623	PX	6241	472	434	518	570	2.26193	2.06871	2.50063	2.81879	PPTG_00623:185249100:2416048-2422477:-:hypothetical protein	697	526	374	592	285	385	665	297	503	541	636	468	613	3.06759	440	2.26193	364	1.66676	519	2.72614	398	2.06871	384	1.77751	696	3.61999	342	1.72923	515	2.50063	733	3.79439	527	2.81879	451	2.19207
PPTG_00624		2424	7562	6749	7504	7489	97.864	88.9331	97.2468	98.0661	PPTG_00624:185249100:2425212-2430638:-:hypothetical protein	9020	7713	8522	7495	4294	7695	6940	5667	8523	5430	7860	8912	7931	102.185	6454	85.4235	8301	97.864	6576	88.9331	6001	80.3084	7669	91.3992	7262	97.2468	6517	84.839	8732	109.163	7358	98.0661	6517	89.7474	8593	107.533
PPTG_00625	PX	1305	1230	1178	1336	1622	28.2974	28.9134	31.8461	38.3719	PPTG_00625:185249100:2431056-2432360:-:hypothetical protein	1426	1375	1319	1312	873	1168	1281	1145	1319	1144	2073	1657	1254	30.0109	1151	28.2974	1285	28.1396	1151	28.9134	1220	30.3263	1164	25.7679	1340	33.3308	1317	31.8461	1351	31.3719	1550	38.3719	1719	43.9716	1598	37.1448
PPTG_00626	PX	794	356	368	547	1201	13.9405	13.5834	22.2561	49.5179	PPTG_00626:185249100:2432728-2433521:-:hypothetical protein	458	412	328	375	322	325	609	487	433	898	2075	691	403	15.8517	345	13.9405	319	11.4814	329	13.5834	450	18.3849	324	11.7886	637	26.0418	560	22.2561	444	16.9456	1217	49.5179	1721	72.3548	666	25.444
PPTG_00627	PX	690	232	245	349	628	12.5544	12.4001	15.8237	29.076	PPTG_00627:185249100:2433767-2434456:-:hypothetical protein	356	323	116	298	222	164	464	301	209	458	714	697	313	14.1673	270	12.5544	113	4.68009	261	12.4001	310	14.5741	163	6.82456	486	22.8633	346	15.8237	214	9.39854	621	29.076	592	28.6404	672	29.5428
PPTG_00628	PX	903	4718	3524	4090	4954	156.829	124.412	147.527	167.493	PPTG_00628:185249100:2434934-2435836:-:hypothetical protein	6500	5275	4131	3906	2667	3429	3922	3233	4341	4125	5169	5171	5715	197.661	4414	156.829	4024	127.349	3427	124.412	3727	133.888	3418	109.35	4104	147.527	3718	129.928	4448	149.27	5589	199.958	4286	158.442	4986	167.493
PPTG_00629	PX	828	NA	NA	NA	NA	0	0	0	0	PPTG_00629:185249100:2436389-2437216:-:hypothetical protein	22	12	3	22	12	1	26	6	0	40	36	12	NA	0	NA	0	NA	0	NA	0	NA	0	NA	0	NA	0	NA	0	NA	0	NA	0	NA	0	NA	0
PPTG_00630	Ribosomal_L31e	677	67132	80987	72269	72799	3081.15	3466.6	3293.97	3140.81	PPTG_00630:185249100:2438420-2439248:+:hypothetical protein	72001	77694	75019	81593	49534	102486	60497	69497	71826	48574	73898	94688	63306	2920.44	65016	3081.15	73075	3084.65	71591	3466.6	69227	3317.09	102144	4358.73	63301	3035.1	79916	3724.99	73589	3293.97	65817	3140.81	61276	3021.4	91304	4091.03
PPTG_00631	DnaJ_CDnaJ	1613	14593	13186	13131	13343	271.531	247.809	255.858	265.223	PPTG_00631:185249100:2439413-2441025:-:hypothetical protein	17799	15298	15734	13722	8817	15248	12151	10931	13770	9773	13754	15952	15650	303.02	12802	254.639	15326	271.531	12040	244.696	12322	247.809	15197	272.182	12714	255.858	12570	245.913	14108	265.049	13242	265.223	11405	236.03	15382	289.274
PPTG_00632	Cyclin_NCyclin_C	2261	1412	1420	1256	1299	19.4828	20.418	15.5051	18.1746	PPTG_00632:185249100:2441621-2444072:-:hypothetical protein	1605	1641	1490	1393	1031	1603	1032	950	1559	854	1484	1564	1411	19.4903	1373	19.4828	1451	18.3397	1222	17.7176	1441	20.6744	1598	20.418	1080	15.5051	1092	15.2406	1597	21.4042	1157	16.532	1231	18.1746	1508	20.2317
PPTG_00633	TBCC	1443	1256	1666	2215	2856	35.3004	42.353	48.4382	71.3667	PPTG_00633:185249100:2445714-2447481:-:hypothetical protein	1855	1959	510	2733	1348	719	3658	1926	589	3134	3721	1282	1631	35.3004	1639	36.4413	497	9.84272	2398	54.4775	1884	42.353	717	14.3545	3828	86.1107	2215	48.4382	603	12.6633	4247	95.0841	3085	71.3667	1236	25.9826
PPTG_00634	FYVESAPS	4244	15106	13740	15366	14913	106.244	105.305	112.796	114.987	PPTG_00634:185249100:2448114-2452357:+:hypothetical protein	18025	16794	15825	16112	9858	13350	15298	12431	15419	11319	17630	15331	15848	116.625	14054	106.244	15415	103.799	14137	109.198	13777	105.305	13305	90.5682	16007	122.43	14295	106.289	15797	112.796	15337	116.75	14619	114.987	14783	105.662
PPTG_00635	RRM_1RRM_1RRM_1	2021	3349	4240	3703	3703	45.5722	73.9633	53.6774	62.4191	PPTG_00635:185249100:2452438-2454652:+:hypothetical protein	3354	5089	2913	5269	3297	3501	3194	3738	3387	2338	4558	4316	2949	45.5722	4259	67.6118	2838	40.1302	4623	74.988	4608	73.9633	3489	49.8736	3342	53.6774	4298	67.109	3470	52.0306	3168	50.642	3779	62.4191	4162	62.4694
PPTG_00636	Yippee-Mis18	1583	49	49	38	31	0.729982	0.92215	0.553649	0.442838	PPTG_00636:185249100:2453178-2454907:-:hypothetical protein	42	11	104	31	32	74	26	15	68	42	25	17	37	0.729982	9	0.182408	101	1.82333	27	0.559136	45	0.92215	74	1.35048	27	0.553649	17	0.338882	70	1.34002	57	1.16328	21	0.442838	16	0.306599
PPTG_00637	Dioxygenase_C	1109	NA	NA	NA	NA	0	0	0	0	PPTG_00637:185249100:2455467-2456575:+:hypothetical protein	0	2	0	3	1	3	0	0	0	0	1	0	NA	0	NA	0	NA	0	NA	0	NA	0	NA	0	NA	0	NA	0	NA	0	NA	0	NA	0	NA	0
PPTG_00638	Mcl1_midWD40WD40	1147	NA	NA	NA	NA	0	0	0	0	PPTG_00638:185249100:2456612-2458329:-:hypothetical protein	16	4	8	5	1	9	2	8	3	3	9	2	NA	0	NA	0	NA	0	NA	0	NA	0	NA	0	NA	0	NA	0	NA	0	NA	0	NA	0	NA	0
PPTG_00639	MULE	1395	NA	NA	NA	NA	0	0	0	0	PPTG_00639:185249100:2463873-2465396:-:hypothetical protein	0	0	0	0	0	0	0	0	0	0	0	0	NA	0	NA	0	NA	0	NA	0	NA	0	NA	0	NA	0	NA	0	NA	0	NA	0	NA	0	NA	0
PPTG_00641	HELPHELPHELPANAPC4_WD40WD40EF-hand_7EF-hand_7ANAPC4_WD40WD40WD40WD40WD40ANAPC4_WD40ANAPC4_WD40WD40WD40WD40	7393	54	63	81	87	0.216985	0.280821	0.342472	0.392831	PPTG_00641:185249100:2470765-2478238:-:hypothetical protein	87	60	37	85	46	49	75	87	62	79	105	71	76	0.321059	50	0.216985	36	0.139158	75	0.332564	64	0.280821	49	0.191475	78	0.342472	100	0.426835	64	0.262334	107	0.467579	87	0.392831	68	0.27901
PPTG_00642		585	NA	NA	NA	NA	0	0	0	0	PPTG_00642:185249100:2478661-2479245:+:hypothetical protein	0	0	0	0	0	0	0	0	0	0	0	0	NA	0	NA	0	NA	0	NA	0	NA	0	NA	0	NA	0	NA	0	NA	0	NA	0	NA	0	NA	0
PPTG_00643		1104	1256	1311	1384	1534	37.6923	36.7585	38.4159	41.3339	PPTG_00643:185249100:2493265-2494368:+:hypothetical protein	1793	1550	918	1856	895	1059	1719	1169	984	1377	1648	1421	1576	44.584	1297	37.6923	894	23.1416	1628	48.3415	1251	36.7585	1055	27.607	1799	52.8949	1344	38.4159	1008	27.6686	1866	54.6053	1367	41.3339	1370	37.6429
PPTG_00644		423	NA	NA	NA	NA	0	0	0	0	PPTG_00644:185249100:2495203-2495625:+:hypothetical protein	12	13	17	15	8	22	6	18	16	16	20	17	NA	0	NA	0	NA	0	NA	0	NA	0	NA	0	NA	0	NA	0	NA	0	NA	0	NA	0	NA	0
PPTG_00645	HMG-CoA_red	3995	4711	3952	3789	3169	33.2801	30.4336	26.1689	25.8195	PPTG_00645:185249100:2495875-2499997:-:hydroxymethylglutaryl-CoA reductase, degradative	4138	4952	6520	3163	2682	5352	2507	2881	5301	1932	3726	3941	3638	28.4405	4144	33.2801	6351	45.4308	2775	22.7709	3748	30.4336	5334	38.572	2623	21.3124	3313	26.1689	5431	41.1963	2618	21.1712	3090	25.8195	3800	28.8535
PPTG_00646	ACPS	459	132	126	143	144	10.1383	7.42073	10.1129	10.6985	PPTG_00646:185249100:2496176-2496704:+:holo-[acyl-carrier-protein] synthase	169	183	96	210	75	90	137	139	123	112	136	174	149	10.1383	153	10.6945	94	5.85249	184	13.1413	105	7.42073	90	5.66456	143	10.1129	160	10.9999	126	8.31866	152	10.6985	113	8.21812	168	11.1027
PPTG_00647	HECT	4635	785	946	959	877	5.27598	6.7188	6.23629	5.56289	PPTG_00647:185249100:2501171-2506122:-:hypothetical protein	891	941	806	1310	687	730	1033	797	860	579	1200	881	783	5.27598	787	5.44761	785	4.84	1149	8.12652	960	6.7188	728	4.53751	1081	7.57055	916	6.23629	881	5.75999	785	5.47157	995	7.16605	850	5.56289
PPTG_00648		1134	132	93	93	99	3.3102	2.21637	2.23271	2.83546	PPTG_00648:185249100:2506273-2507480:-:hypothetical protein	129	140	169	135	52	87	75	57	132	75	108	110	113	3.11212	117	3.3102	165	4.15811	118	3.41117	73	2.08824	87	2.21637	78	2.23271	66	1.83659	135	3.60758	102	2.90589	90	2.64933	106	2.83546
PPTG_00649	cNMP_bindingcNMP_bindingcNMP_binding	3293	131	158	85	72	0.545604	0.816313	0.517467	0.669051	PPTG_00649:185249100:2507450-2511351:+:hypothetical protein	64	67	287	94	30	350	49	47	145	39	80	102	56	0.531114	56	0.545604	280	2.42992	82	0.816313	42	0.41374	349	3.06175	51	0.502725	54	0.517467	149	1.37117	53	0.519967	66	0.669051	98	0.902746
PPTG_00650	Peptidase_C97	760	720	799	736	729	30.7794	34.3779	31.5144	31.1164	PPTG_00650:185249100:2511341-2512370:+:hypothetical protein	852	708	842	908	493	914	579	660	823	540	778	841	749	30.7794	592	24.9913	820	30.8337	797	34.3779	689	29.4087	911	34.6291	606	25.8828	759	31.5144	843	33.6132	732	31.1164	645	28.3304	811	32.3697
PPTG_00651	NACHT	4267	330	370	267	299	2.46462	2.69883	1.87139	2.3471	PPTG_00651:185249100:2512442-2517248:+:hypothetical protein	328	399	378	446	254	364	235	290	217	229	422	245	288	2.10795	334	2.51134	368	2.46462	391	3.00392	355	2.69883	363	2.45765	246	1.87139	333	2.46265	222	1.57662	310	2.3471	350	2.73812	236	1.67772
PPTG_00652		1136	1572	1375	1515	1610	43.0133	38.4957	43.347	47.1338	PPTG_00652:185249100:2516675-2517896:-:hypothetical protein	1941	1820	1527	1520	965	1446	1450	1439	1339	1314	1934	1499	1707	46.9296	1523	43.0133	1487	37.4074	1334	38.4957	1349	38.5215	1441	36.6456	1517	43.347	1655	45.9727	1372	36.5992	1780	50.6213	1604	47.1338	1445	38.5852
PPTG_00653	Med26DEK_C	2251	1250	1380	1286	1285	17.6206	19.671	19.2079	17.9229	PPTG_00653:185249100:2517963-2520422:+:hypothetical protein	1444	1728	1060	1784	977	1214	1273	1251	1061	891	1590	1379	1270	17.6206	1446	20.6098	1033	13.1144	1565	22.7915	1365	19.671	1210	15.5291	1332	19.2079	1439	20.1728	1087	14.6335	1207	17.323	1318	19.5455	1330	17.9229
PPTG_00654		2917	91	115	51	36	0.396147	0.427053	0.108179	0.365485	PPTG_00654:185249100:2519593-2522663:-:hypothetical protein	42	5	237	43	12	290	6	9	133	24	10	70	37	0.396147	4	0.0439951	231	2.26308	38	0.427053	17	0.189053	289	2.86218	6	0.0667677	10	0.108179	136	1.41286	33	0.365485	8	0.0915504	67	0.696738
PPTG_00655		4275	NA	NA	NA	NA	0	0	0	0	PPTG_00655:185249100:2522662-2527151:+:hypothetical protein	20	15	17	61	8	6	28	11	25	44	23	15	NA	0	NA	0	NA	0	NA	0	NA	0	NA	0	NA	0	NA	0	NA	0	NA	0	NA	0	NA	0
PPTG_00656	NAP	681	2722	2853	2313	2209	101.215	107.845	97.6796	100.684	PPTG_00656:185249100:2527321-2528322:+:hypothetical protein	2510	2498	3973	2228	1620	4355	1782	1833	2894	1423	2477	2742	2207	101.215	2090	98.4647	3870	162.401	1955	94.1096	2264	107.845	4340	184.111	1865	88.8963	2108	97.6796	2965	131.939	1928	91.4643	2054	100.684	2644	117.773
PPTG_00657	SPC12	506	827	1081	1112	1193	53.8217	71.0329	66.2035	69.0062	PPTG_00657:185249100:2528294-2528874:-:hypothetical protein	992	1068	733	1288	793	1009	986	1055	1064	1024	1262	1187	872	53.8217	894	56.685	714	40.3249	1130	73.2086	1108	71.0329	1006	57.4359	1032	66.2035	1213	75.6469	1090	65.2787	1387	88.556	1046	69.0062	1145	68.6414
PPTG_00658		420	NA	NA	NA	NA	0	0	0	0	PPTG_00658:185249100:2547005-2547493:-:hypothetical protein	0	0	0	0	0	0	0	0	0	0	0	0	NA	0	NA	0	NA	0	NA	0	NA	0	NA	0	NA	0	NA	0	NA	0	NA	0	NA	0	NA	0
PPTG_00661	SepSecS	1637	1552	1974	2165	2569	33.8261	49.6199	53.2421	53.4037	PPTG_00661:185249100:2575918-2577769:+:O-phosphoseryl-tRNA(Sec) selenium transferase	2016	2649	685	2919	1792	860	2612	2402	977	1997	3585	2102	1773	33.8261	2217	43.4508	667	11.644	2561	51.2856	2504	49.6199	857	15.1241	2733	54.1929	2762	53.2421	1001	18.5302	2706	53.4037	2973	60.6252	2027	37.5609
PPTG_00662	CLUeIF3_p135CLU_NTPR_12TPR_12	4130	425	376	392	351	2.69563	2.53701	2.8983	3.26195	PPTG_00662:185249100:2577702-2581831:-:hypothetical protein	338	415	648	277	231	564	342	367	386	308	515	217	297	2.24594	347	2.69563	631	4.36621	243	1.92882	323	2.53701	562	3.93117	358	2.81374	422	3.22436	395	2.8983	417	3.26195	427	3.45132	209	1.53507
PPTG_00663	HIT	700	699	765	702	676	33.5991	41.3529	34.9643	36.5065	PPTG_00663:185249100:2582193-2582892:+:hypothetical protein	922	554	845	1013	290	1005	721	382	892	584	413	927	811	36.1838	464	21.2667	823	33.5991	889	41.633	405	18.7684	1002	41.3529	754	34.9643	439	19.7901	914	39.568	791	36.5065	342	16.3093	894	38.741
PPTG_00664	HD	876	1075	1220	966	614	30.3987	36.337	22.3341	14.976	PPTG_00664:185249100:2582859-2583944:-:hypothetical protein	962	992	1591	1107	652	1785	479	539	1734	205	474	1213	846	30.1618	830	30.3987	1550	50.5653	971	36.337	911	33.7353	1779	58.6689	501	18.5646	620	22.3341	1777	61.4722	278	10.2526	393	14.976	1170	40.5147
PPTG_00665	KAP	2017	81	77	56	40	0.683981	0.991422	0.531929	0.430303	PPTG_00665:185249100:2584067-2586304:+:hypothetical protein	48	51	162	69	18	146	23	30	107	14	31	77	42	0.650332	43	0.683981	158	2.2386	61	0.991422	25	0.402072	146	2.09114	24	0.38624	34	0.531929	110	1.65266	19	0.304326	26	0.430303	74	1.1129
PPTG_00666		5921	824	893	764	652	4.13146	4.77192	4.18365	3.12099	PPTG_00666:185249100:2584700-2590904:-:hypothetical protein	848	1039	879	1057	623	885	610	683	847	422	965	605	746	3.93491	869	4.70875	856	4.13146	927	5.13238	871	4.77192	882	4.30338	638	3.49766	785	4.18365	868	4.44243	572	3.12099	800	4.51026	583	2.98679
PPTG_00667	Arf	1068	103	129	92	88	3.3946	3.4378	2.61043	2.78297	PPTG_00667:185249100:2591011-2592228:-:ADP-ribosylation factor-like protein 2	73	135	137	128	77	168	56	110	90	68	108	84	64	1.87154	113	3.3946	133	3.55882	112	3.4378	108	3.28037	167	4.51732	59	1.79322	126	3.72289	92	2.61043	92	2.78297	90	2.81305	81	2.30062
PPTG_00668		1050	50	83	43	46	1.16112	1.94635	1.38245	1.33526	PPTG_00668:185249100:2592136-2593387:+:hypothetical protein	43	45	75	61	45	131	28	40	52	39	51	46	38	1.13028	38	1.16112	73	1.98682	54	1.68593	63	1.94635	131	3.60428	29	0.896521	46	1.38245	53	1.52962	53	1.63072	42	1.33526	44	1.27114
PPTG_00669	Snf7	687	1365	1711	1956	2204	76.8738	93.9651	102.43	115.119	PPTG_00669:185249100:2593544-2594534:+:hypothetical protein	1923	2198	581	2717	1424	761	2366	1939	1134	1807	2994	1744	1691	76.8738	1839	85.8828	566	23.5443	2384	113.759	1990	93.9651	758	31.8749	2476	116.989	2230	102.43	1162	51.256	2448	115.119	2483	120.65	1682	74.2678
PPTG_00670	ABC_tranABC_tran_XtnABC_tran	2128	13799	11266	11526	11535	201.404	157.686	173.818	179.311	PPTG_00670:185249100:2594880-2597007:+:hypothetical protein	15608	12261	17876	11666	6915	13946	10890	7680	14007	8717	12182	13165	13723	201.404	10260	154.688	17413	233.845	10236	157.686	9664	147.318	13899	188.69	11395	173.818	8831	130.954	14351	204.365	11811	179.311	10101	158.453	12694	180.95
PPTG_00671	Metallophos	2047	28	29	26	38	0.376162	0.409276	0.246651	0.505534	PPTG_00671:185249100:2596965-2599080:-:hypothetical protein	41	29	26	51	9	29	51	14	10	44	37	24	36	0.549258	24	0.376162	25	0.349018	45	0.720658	13	0.206013	29	0.409276	53	0.840446	16	0.246651	10	0.14804	60	0.946946	31	0.505534	23	0.340833
PPTG_00672	Mesd	1012	433	493	416	387	13.2703	15.2248	13.0963	12.4993	PPTG_00672:185249100:2598638-2599765:+:hypothetical protein	489	456	501	536	311	575	397	365	402	298	409	432	430	13.2703	382	12.1106	488	13.7805	470	15.2248	435	13.9437	573	16.3572	415	13.3113	420	13.0963	412	12.3371	404	12.8971	339	11.1822	417	12.4993
PPTG_00673	TIP120HEAT_2HEAT_2Adaptin_NHEATHEAT_EZHEATTti2	4385	189	222	212	237	1.06091	1.23199	1.28095	1.45402	PPTG_00673:185249100:2599209-2603736:-:hypothetical protein	308	173	155	366	112	188	297	155	144	286	230	138	271	1.93015	145	1.06091	151	0.984085	321	2.39977	157	1.16145	187	1.23199	311	2.3022	178	1.28095	148	1.02279	388	2.8586	191	1.45402	133	0.920054
PPTG_00674	SH3_2HELPWD40ANAPC4_WD40WD40WD40ANAPC4_WD40WD40	4077	NA	NA	NA	NA	0	0	0	0	PPTG_00674:185249100:2603776-2608002:+:hypothetical protein	34	12	16	35	14	26	21	10	12	32	32	16	NA	0	NA	0	NA	0	NA	0	NA	0	NA	0	NA	0	NA	0	NA	0	NA	0	NA	0	NA	0
PPTG_00675	DEADHelicase_C	1814	1274	1407	1586	1534	25.8942	29.4886	31.3298	26.7679	PPTG_00675:185249100:2607998-2610176:+:hypothetical protein	1711	1902	745	1924	1180	888	1676	1566	1175	1109	2085	1421	1504	25.8942	1592	28.157	726	11.4373	1688	30.5049	1649	29.4886	885	14.0943	1754	31.3866	1801	31.3298	1204	20.1134	1503	26.7679	1729	31.8174	1370	22.9094
PPTG_00676		1628	NA	NA	NA	NA	0	0	0	0	PPTG_00676:185249100:2613476-2615187:+:hypothetical protein	0	0	0	0	0	0	0	0	0	0	0	0	NA	0	NA	0	NA	0	NA	0	NA	0	NA	0	NA	0	NA	0	NA	0	NA	0	NA	0	NA	0
PPTG_00677		1071	NA	NA	NA	NA	0	0	0	0	PPTG_00677:185249100:2621846-2622996:+:hypothetical protein	0	0	0	0	0	0	0	0	0	0	0	0	NA	0	NA	0	NA	0	NA	0	NA	0	NA	0	NA	0	NA	0	NA	0	NA	0	NA	0	NA	0
PPTG_00679		435	NA	NA	NA	NA	0	0	0	0	PPTG_00679:185249100:2635522-2635999:+:hypothetical protein	0	0	0	0	0	0	0	0	0	0	0	0	NA	0	NA	0	NA	0	NA	0	NA	0	NA	0	NA	0	NA	0	NA	0	NA	0	NA	0	NA	0
PPTG_00680		1677	NA	NA	NA	NA	0	0	0	0	PPTG_00680:185249100:2636030-2637789:+:hypothetical protein	0	0	0	0	0	0	0	0	0	0	0	0	NA	0	NA	0	NA	0	NA	0	NA	0	NA	0	NA	0	NA	0	NA	0	NA	0	NA	0	NA	0
PPTG_00682	Dimer_Tnp_hAT	1215	NA	NA	NA	NA	0	0	0	0	PPTG_00682:185249100:2670890-2672104:+:hypothetical protein	0	0	0	0	0	0	0	0	0	0	0	0	NA	0	NA	0	NA	0	NA	0	NA	0	NA	0	NA	0	NA	0	NA	0	NA	0	NA	0	NA	0
PPTG_00683	Glyco_transf_20Trehalose_PPase	3559	249	217	241	222	2.39792	2.2969	1.8797	1.96886	PPTG_00683:185249100:2674783-2678471:+:trehalose-phosphatase	317	318	208	316	180	122	297	184	194	173	244	240	279	2.44832	266	2.39792	203	1.63002	277	2.55145	252	2.2969	122	0.990303	311	2.83651	212	1.8797	199	1.69442	234	2.12412	202	1.89466	231	1.96886
PPTG_00684	Cnd1Cnd1_NHEAT	5665	3621	3683	3728	2935	19.7994	20.7519	19.3179	16.7232	PPTG_00684:185249100:2676095-2681895:-:hypothetical protein	3905	4178	4040	4342	2593	3628	3129	3016	4337	1921	3422	3488	3433	18.9263	3496	19.7994	3935	19.8504	3810	22.0475	3624	20.7519	3616	18.4402	3274	18.7599	3468	19.3179	4443	23.7669	2603	14.8445	2838	16.7232	3363	18.0077
PPTG_00685	Ras	1577	2156	1817	1759	1779	37.1133	32.1306	32.3563	36.8955	PPTG_00685:185249100:2684295-2685871:+:hypothetical protein	2131	1996	3003	1614	1118	2480	1441	1406	2099	1329	2160	1810	1874	37.1133	1670	33.9755	2925	53.0053	1416	29.4351	1562	32.1306	2472	45.2848	1508	31.04	1617	32.3563	2151	41.3337	1801	36.8955	1791	37.9115	1745	33.5656
PPTG_00686	Thr_synth_NPALP	1980	10439	8041	7768	7945	152.229	117.043	117.775	128.656	PPTG_00686:185249100:2685689-2687668:-:threonine synthase	10976	9871	13762	7210	5112	10690	6866	5738	9294	5819	8867	8918	9651	152.229	8260	133.843	13405	193.476	6326	104.737	7144	117.043	10654	155.447	7184	117.775	6598	105.154	9522	145.733	7885	128.656	7352	123.95	8599	131.739
PPTG_00687	Ras	1075	117	104	119	151	3.45724	2.62531	3.52252	4.57128	PPTG_00687:185249100:2687691-2688729:-:hypothetical protein	135	139	118	154	62	90	94	104	135	131	136	168	119	3.45724	116	3.46203	115	3.05714	135	4.1168	87	2.62531	90	2.41863	98	2.95917	120	3.52252	138	3.89015	178	5.34938	113	3.50895	162	4.57128
PPTG_00688	Zip	1421	230	207	277	272	4.66573	5.19066	6.79529	5.26212	PPTG_00688:185249100:2688930-2690350:+:hypothetical protein	309	221	238	257	164	169	292	266	213	268	270	236	272	5.97814	185	4.17695	232	4.66573	225	5.19066	229	5.22771	168	3.41548	306	6.99003	306	6.79529	218	4.64898	363	8.25286	224	5.26212	228	4.86712
PPTG_00689	zf-rbx1	2068	1451	1686	1537	1815	20.0927	28.1768	20.8961	28.9113	PPTG_00689:185249100:2688835-2690971:-:RING-box protein 1A	2022	1338	1493	2201	794	2024	1834	1100	1392	1609	1560	2044	1778	26.8518	1120	17.376	1454	20.0927	1931	30.6102	1110	17.4118	2017	28.1768	1919	30.1215	1265	19.3028	1426	20.8961	2180	34.0563	1294	20.8877	1971	28.9113
PPTG_00690	PkinasePkinase	3465	4727	4917	4933	4378	41.8335	42.9714	45.1633	42.2576	PPTG_00690:185249100:2692546-2696678:+:serine/threonine protein kinase	5052	5399	5360	6182	3284	4752	4607	3826	5445	2882	5308	5006	4442	40.0375	4518	41.8335	5221	43.0602	5424	51.3158	4590	42.9714	4736	39.4861	4821	45.1633	4400	40.071	5579	48.792	3905	36.4091	4401	42.3989	4827	42.2576
PPTG_00691	FAM92	1455	171	221	196	186	3.68243	4.32523	4.64121	4.24439	PPTG_00691:185249100:2695545-2697112:-:hypothetical protein	248	199	132	300	139	206	227	186	134	165	223	153	218	4.67934	167	3.68243	129	2.53368	263	5.92553	194	4.32523	205	4.0703	238	5.30965	214	4.64121	137	2.85334	224	4.97367	185	4.24439	148	3.08553
PPTG_00692	Myb_CefMyb_DNA-bind_6Myb_Cef	2560	2013	1928	1925	1738	24.4727	24.0998	23.6478	22.2865	PPTG_00692:185249100:2697208-2699836:+:hypothetical protein	2282	2468	2019	2145	1396	1958	1782	1789	1808	1303	2246	1644	2006	24.4727	2065	25.8798	1967	21.9578	1882	24.0998	1951	24.7222	1951	22.0168	1865	23.6478	2057	25.3557	1852	21.9228	1766	22.2865	1862	24.2799	1585	18.7811
PPTG_00693	FAM178FAM178	2082	788	737	709	712	11.8811	12.1082	10.8045	11.015	PPTG_00693:185249100:2699499-2701654:-:hypothetical protein	916	921	808	877	586	624	662	587	741	482	828	825	805	12.0755	771	11.8811	787	10.8024	769	12.1082	819	12.7607	622	8.63069	693	10.8045	675	10.2307	759	11.0473	653	10.1327	687	11.015	796	11.5975
PPTG_00694	WD40WD40WD40WD40	2141	199	281	198	186	2.29275	4.52027	2.41064	2.77647	PPTG_00694:185249100:2702779-2705265:+:hypothetical protein	174	183	300	341	149	336	152	131	277	136	202	216	153	2.23186	153	2.29275	292	3.89755	299	4.57814	208	3.1515	335	4.52027	159	2.41064	151	2.22557	284	4.01973	184	2.77647	167	2.60379	208	2.94698
PPTG_00695	EF-hand_7EF-hand_1	447	348	442	477	497	22.2882	34.762	34.2031	35.1253	PPTG_00695:185249100:2705324-2706026:-:hypothetical protein	363	687	153	540	412	277	450	557	310	359	779	373	319	22.2882	575	41.2707	149	9.52586	474	34.762	576	41.8008	276	17.8376	471	34.2031	641	45.2513	318	21.5583	486	35.1253	646	48.2427	360	24.4302
PPTG_00696	MCD	1653	451	521	606	493	8.02985	11.2843	11.9787	8.73628	PPTG_00696:185249100:2706158-2708297:-:hypothetical protein	483	772	290	648	495	304	583	670	427	330	744	430	425	8.02985	646	12.5384	282	4.8753	569	11.2843	692	13.5801	303	5.29549	610	11.9787	770	14.6994	437	8.01132	447	8.73628	617	12.46	415	7.61564
PPTG_00697	DUF1279	942	2792	2845	2596	2648	93.2866	92.2905	88.2089	92.29	PPTG_00697:185249100:2708395-2709433:+:hypothetical protein	3313	2855	3157	3023	1722	3487	2593	2030	2676	1986	2779	3059	2913	96.5786	2389	81.3666	3075	93.2866	2652	92.2905	2407	82.8887	3475	106.571	2713	93.4869	2334	78.1863	2742	88.2089	2691	92.29	2304	81.6466	2950	94.9953
PPTG_00698	Gtr1_RagA	1200	1056	1207	1133	1357	28.2904	36.2787	32.1344	38.9834	PPTG_00698:185249100:2709281-2711096:-:hypothetical protein	1236	1467	875	1513	1052	827	1219	1063	881	1069	1733	1230	1087	28.2904	1228	32.8321	852	20.2901	1328	36.2787	1470	39.738	824	19.8373	1275	34.489	1222	32.1344	903	22.8035	1448	38.9834	1437	39.9744	1186	29.9802
PPTG_00699	ArmIQArmArm	2699	39	38	41	26	0.381859	0.470962	0.47936	0.333939	PPTG_00699:185249100:2711109-2713873:+:hypothetical protein	38	29	61	56	15	44	37	36	43	14	32	33	33	0.381859	24	0.285292	59	0.624704	49	0.595152	21	0.252398	44	0.470962	39	0.469044	41	0.47936	44	0.494021	19	0.227427	27	0.333939	32	0.359649
PPTG_00702	GMP_synt_CGATaseNAD_synthase	1587	7661	5993	5361	4530	119.927	83.1523	87.0311	91.4439	PPTG_00702:185249100:2717187-2718773:-:GMP synthase (glutamine-hydrolyzing) domain-containing protein	6931	5508	12608	4428	2911	10059	4067	3783	7298	3315	4778	5325	6094	119.927	4609	93.1775	12281	221.148	3885	80.2506	4068	83.1523	10025	182.492	4255	87.0311	4350	86.4954	7477	142.773	4492	91.4439	3962	83.3382	5135	98.151
PPTG_00703	IQIQIQIQTPR_14TPR_19IQIQLRR_6LRR_6IQ	3828	NA	NA	NA	NA	0	0	0	0	PPTG_00703:185249100:2718948-2722958:-:hypothetical protein	8	0	8	12	5	5	6	8	1	9	7	0	NA	0	NA	0	NA	0	NA	0	NA	0	NA	0	NA	0	NA	0	NA	0	NA	0	NA	0	NA	0
PPTG_00704	EF-hand_6	2721	NA	NA	NA	NA	0	0	0	0	PPTG_00704:185249100:2723025-2726380:-:hypothetical protein	13	11	9	16	7	15	6	9	21	13	30	15	NA	0	NA	0	NA	0	NA	0	NA	0	NA	0	NA	0	NA	0	NA	0	NA	0	NA	0	NA	0
PPTG_00705	AAAMITVps4_CMIT	1997	1046	1383	1247	1515	14.2316	23.6056	22.2687	24.2502	PPTG_00705:185249100:2726305-2728628:+:hypothetical protein	1035	1638	880	1639	1141	1121	1309	1277	880	1106	2252	1223	910	14.2316	1371	22.0262	857	12.2639	1438	23.6056	1595	25.9091	1117	16.1589	1370	22.2687	1468	23.1968	902	13.6875	1499	24.2502	1867	31.2085	1179	17.9088
PPTG_00706	HSP33	885	1344	1233	1379	1431	45.9682	43.2523	49.5816	49.2614	PPTG_00706:185249100:2728626-2729585:-:hypothetical protein	1768	1515	1241	1613	844	1107	1384	1078	1413	1213	1575	1393	1554	54.8402	1268	45.9682	1209	39.0399	1415	52.414	1180	43.2523	1103	36.0055	1448	53.1101	1240	44.2139	1448	49.5816	1644	60.0137	1306	49.2614	1343	46.0324
PPTG_00707	DUF3342CHORD	1338	NA	NA	NA	NA	0	0	0	0	PPTG_00707:185249100:2729662-2730999:-:hypothetical protein	3	0	4	4	1	0	2	2	0	4	1	0	NA	0	NA	0	NA	0	NA	0	NA	0	NA	0	NA	0	NA	0	NA	0	NA	0	NA	0	NA	0
PPTG_00708	IBBArm_3ArmArmArmArmArmArmArmArm	1599	22828	21232	21915	22850	448.506	416.96	426.185	462.415	PPTG_00708:185249100:2731361-2733419:+:hypothetical protein	26900	26712	23078	23179	15425	21874	20044	19380	21949	16891	27163	23996	23651	461.947	22353	448.506	22480	401.766	20338	416.96	21557	437.331	21801	393.88	20973	425.759	22285	439.789	22488	426.185	22887	462.415	22524	470.223	23138	438.943
PPTG_00709	Taxilin	1296	1548	1925	1701	1609	36.3394	46.3059	40.2998	37.8942	PPTG_00709:185249100:2733832-2735491:+:hypothetical protein	1528	1975	1692	2262	1324	1945	1538	1545	1676	1084	2098	1679	1343	32.364	1653	40.9213	1648	36.3394	1985	50.21	1850	46.3059	1939	43.2224	1609	40.2998	1777	43.2676	1717	40.1477	1469	36.6192	1740	44.8179	1619	37.8942
PPTG_00710		773	69	131	71	53	2.03375	4.90994	2.61265	1.75534	PPTG_00710:185249100:2735679-2736650:+:hypothetical protein	36	58	130	105	84	185	59	56	86	31	43	84	32	1.29289	49	2.03375	127	4.69515	92	3.9016	117	4.90994	184	6.87661	62	2.60354	64	2.61265	88	3.44984	42	1.75534	36	1.55464	81	3.17861
PPTG_00711	Ax_dynein_light	813	63	70	57	64	2.07441	2.74191	2.01834	2.57448	PPTG_00711:185249100:2736744-2737622:+:hypothetical protein	61	52	94	77	37	90	65	45	50	51	66	72	54	2.07441	44	1.73637	92	3.23387	68	2.74191	52	2.07483	90	3.19807	68	2.715	52	2.01834	51	1.90097	69	2.74189	55	2.25829	69	2.57448
PPTG_00712	PaaSYMP	2125	49	41	22	47	0.690765	0.595355	0.267297	0.699344	PPTG_00712:185249100:2737682-2739870:-:hypothetical protein	53	48	62	49	28	41	34	16	12	34	48	57	47	0.690765	40	0.603924	60	0.806896	43	0.663352	39	0.595355	41	0.557392	36	0.549915	18	0.267297	12	0.171127	46	0.699344	40	0.628359	55	0.785118
PPTG_00713	Amino_oxidase	1479	223	202	216	190	5.23632	4.88324	3.75513	4.88135	PPTG_00713:185249100:2740068-2741546:-:protoporphyrinogen oxidase	284	178	278	261	90	251	156	153	301	172	120	247	250	5.27914	149	3.23221	271	5.23632	229	5.07577	126	2.76358	250	4.88324	163	3.57743	176	3.75513	308	6.31071	233	5.08955	100	2.25704	238	4.88135
PPTG_00714	DUF3810	3060	1063	1252	849	989	9.80328	7.99193	9.77614	9.40357	PPTG_00714:185249100:2741628-2744687:-:hypothetical protein	940	1117	1466	850	508	2309	534	824	1016	449	1040	1551	826	8.43044	935	9.80328	1428	13.3362	746	7.99193	710	7.52674	2301	21.7236	559	5.92983	948	9.77614	1041	10.3092	608	6.4191	862	9.40357	1496	14.83
PPTG_00715	GYF	3609	1181	1124	1231	1076	10.2374	11.1544	10.7197	9.53355	PPTG_00715:185249100:2744682-2748424:-:hypothetical protein	1346	1585	1061	1400	929	850	1284	1066	1095	786	1338	1092	1183	10.2374	1326	11.7879	1034	8.18764	1228	11.1544	1298	11.667	847	6.78005	1344	12.0883	1226	10.7197	1122	9.4211	1065	9.53355	1109	10.2577	1053	8.8506
PPTG_00717	Med11	935	1497	1465	1561	1979	50.9561	51.9721	53.2232	62.5823	PPTG_00717:185249100:2751180-2752218:-:hypothetical protein	2295	1775	1014	2091	1072	1065	1960	1371	1031	1720	2021	2001	2018	67.4064	1485	50.9561	988	30.1975	1835	64.3367	1498	51.9721	1061	32.7823	2051	71.2042	1577	53.2232	1056	34.2254	2331	80.542	1676	59.8369	1929	62.5823
PPTG_00718	Vip3A_Nzf-C4H2	1117	2820	2731	2831	3369	86.8999	84.4054	76.2483	97.6719	PPTG_00718:185249100:2754522-2755638:+:hypothetical protein	3535	3728	2292	3278	2160	2305	2881	2347	2711	2492	4216	3355	3108	86.8999	3120	89.6154	2233	57.1295	2876	84.4054	3019	87.6759	2297	59.4079	3015	87.6165	2699	76.2483	2778	75.3659	3377	97.6719	3496	104.478	3235	87.8521
PPTG_00719	Myosin_headWWKASH_CCDMyosin_NIQIQ	4115	2784	2343	2639	2886	21.4565	19.8126	20.2295	23.6632	PPTG_00719:185249100:2755617-2759731:-:hypothetical protein	3611	3289	2489	2835	1875	1929	2820	2294	2271	2522	3518	2410	3175	24.0971	2752	21.4565	2424	16.834	2487	19.8126	2620	20.6539	1923	13.5004	2951	23.2783	2638	20.2295	2327	17.1365	3417	26.8267	2917	23.6632	2324	17.1316
PPTG_00720	Pyr_redox_2	1777	1194	1041	1118	1028	20.745	20.0988	20.173	18.7262	PPTG_00720:185249100:2760678-2762454:-:hypothetical protein	1482	1373	1161	1277	788	905	1175	988	966	721	1219	1138	1303	22.9007	1149	20.745	1131	18.1886	1120	20.6617	1101	20.0988	902	14.6641	1229	22.45	1136	20.173	990	16.8828	977	17.7623	1011	18.992	1097	18.7262
PPTG_00721		741	NA	NA	NA	NA	0	0	0	0	PPTG_00721:185249100:2763054-2763914:+:hypothetical protein	0	0	0	0	0	0	0	0	0	0	0	0	NA	0	NA	0	NA	0	NA	0	NA	0	NA	0	NA	0	NA	0	NA	0	NA	0	NA	0	NA	0
PPTG_00722	DDE_Tnp_4	1357	NA	NA	NA	NA	0	0	0	0	PPTG_00722:185249100:2764070-2765641:-:hypothetical protein	0	0	0	0	0	0	0	0	0	0	0	0	NA	0	NA	0	NA	0	NA	0	NA	0	NA	0	NA	0	NA	0	NA	0	NA	0	NA	0	NA	0
PPTG_00723		213	NA	NA	NA	NA	0	0	0	0	PPTG_00723:185249100:2765806-2766097:-:hypothetical protein	0	0	0	0	0	0	0	0	0	0	0	0	NA	0	NA	0	NA	0	NA	0	NA	0	NA	0	NA	0	NA	0	NA	0	NA	0	NA	0	NA	0
PPTG_00724		207	NA	NA	NA	NA	0	0	0	0	PPTG_00724:185249100:2773429-2773635:+:hypothetical protein	0	0	0	0	0	0	0	0	0	0	0	0	NA	0	NA	0	NA	0	NA	0	NA	0	NA	0	NA	0	NA	0	NA	0	NA	0	NA	0	NA	0
PPTG_00725		447	NA	NA	NA	NA	0	0	0	0	PPTG_00725:185249100:2774341-2774787:+:hypothetical protein	0	0	0	0	0	0	0	0	0	0	0	0	NA	0	NA	0	NA	0	NA	0	NA	0	NA	0	NA	0	NA	0	NA	0	NA	0	NA	0	NA	0
PPTG_00726		678	NA	NA	NA	NA	0	0	0	0	PPTG_00726:185249100:2790710-2791514:-:hypothetical protein	0	0	0	0	0	0	0	0	0	0	0	0	NA	0	NA	0	NA	0	NA	0	NA	0	NA	0	NA	0	NA	0	NA	0	NA	0	NA	0	NA	0
PPTG_00727		678	27	30	32	33	1.24373	1.15046	1.43629	1.57245	PPTG_00727:185249100:2794712-2795587:+:hypothetical protein	31	44	16	50	14	27	29	44	14	24	41	33	27	1.24373	37	1.75087	16	0.674397	44	2.12744	20	0.956908	27	1.15046	30	1.43629	51	2.37367	14	0.62574	33	1.57245	34	1.674	32	1.4317
PPTG_00728	UPF0139	345	675	709	810	967	67.5148	68.1693	70.9779	82.9218	PPTG_00728:185249100:2795707-2796150:+:hypothetical protein	1017	868	417	997	519	529	973	675	621	927	1033	817	894	80.9301	726	67.5148	406	33.6304	875	83.1426	725	68.1693	527	44.1294	1018	95.7812	776	70.9779	636	55.8642	1256	117.615	857	82.9218	788	69.2849
PPTG_00731	Aldedh	1880	1409	1195	1279	1091	25.6134	22.7119	25.6919	19.6526	PPTG_00731:185249100:2800586-2802465:-:hypothetical protein	2041	893	1730	1719	428	1483	1422	607	1612	1027	799	1263	1795	29.8193	747	12.7481	1685	25.6134	1508	26.2953	598	10.3184	1478	22.7119	1488	25.6919	698	11.716	1652	26.6286	1392	23.9207	663	11.7723	1218	19.6526
PPTG_00732	FAD_binding_1NAD_binding_1	900	1168	1260	1157	1195	41.6766	45.2347	39.9335	41.2544	PPTG_00732:185249100:2802479-2805353:+:hypothetical protein	1366	1483	1090	1571	898	1152	1187	908	1158	842	1472	1269	1201	41.6766	1241	44.2395	1062	33.7215	1378	50.1928	1255	45.2347	1148	36.8498	1242	44.7951	1044	36.6048	1186	39.9335	1141	40.9576	1221	45.2877	1224	41.2544
PPTG_00733	FANCF	1626	174	135	144	214	3.66863	3.10481	2.36766	4.43445	PPTG_00733:185249100:2805481-2807315:+:hypothetical protein	217	242	131	176	114	91	180	106	120	193	260	169	191	3.66863	203	4.0055	128	2.24965	154	3.10481	159	3.1721	91	1.6168	188	3.75309	122	2.36766	123	2.29235	262	5.20562	216	4.43445	163	3.04087
PPTG_00734	HECT	2061	1610	1511	1524	1374	21.8248	22.6976	24.1129	21.047	PPTG_00734:185249100:2807642-2809779:-:hypothetical protein	1526	1675	2142	1626	954	1779	1463	1125	1706	939	1711	1483	1342	20.336	1402	21.8248	2086	28.9242	1427	22.6976	1333	20.9808	1773	24.8523	1531	24.1129	1294	19.8124	1748	25.7015	1272	19.9389	1419	22.9832	1430	21.047
PPTG_00735	sd00029HECT	2582	215	215	262	288	2.15306	2.66623	4.18639	3.91634	PPTG_00735:185249100:2809914-2812563:-:hypothetical protein	202	389	144	239	195	164	318	307	97	231	478	162	178	2.15306	326	4.05082	140	1.54952	210	2.66623	273	3.42986	163	1.82376	333	4.18639	353	4.31419	99	1.16192	313	3.91634	396	5.11971	156	1.83273
PPTG_00736	HECT	2377	785	765	731	671	9.91994	10.8495	10.2966	9.81296	PPTG_00736:185249100:2812735-2815111:-:hypothetical protein	859	979	801	911	569	704	721	694	626	533	941	530	755	9.91994	819	11.0544	780	9.37758	799	11.0193	795	10.8495	702	8.53187	754	10.2966	798	10.5939	641	8.17193	722	9.81296	780	10.954	511	6.52113
PPTG_00737	HECT	2715	71	106	118	116	0.886283	1.56521	1.60395	1.62297	PPTG_00737:185249100:2815486-2817998:-:hypothetical protein	105	90	48	173	94	34	154	120	53	116	159	61	92	1.0583	75	0.886283	47	0.494713	152	1.8353	131	1.56521	34	0.36178	161	1.9249	138	1.60395	54	0.602725	157	1.86819	132	1.62297	59	0.659194
PPTG_00738	ActinActin	1309	550	744	443	430	9.6569	14.6254	10.4151	8.79805	PPTG_00738:185249100:2818008-2819782:+:hypothetical protein	372	471	954	666	336	1181	401	281	571	258	416	616	327	7.80188	394	9.6569	929	20.2816	584	14.6254	470	11.6474	1177	25.976	420	10.4151	323	7.78652	585	13.5429	350	8.63814	345	8.79805	594	13.7651
PPTG_00739		1907	289	318	259	218	4.39108	5.51143	4.13626	3.48986	PPTG_00739:185249100:2819807-2821849:-:hypothetical protein	294	312	358	370	232	307	232	274	214	152	310	197	258	4.22533	261	4.39108	349	5.22998	325	5.58685	324	5.51143	306	4.63561	243	4.13626	315	5.21243	219	3.48008	206	3.48986	257	4.49872	190	3.02228
PPTG_00740	XendoU	1383	26079	26482	22041	21018	595.295	607.971	465.73	460.095	PPTG_00740:185249100:2821874-2823615:-:hypothetical protein	24144	30665	32183	22322	18547	34053	18580	22111	20746	14536	28457	20495	21228	479.378	25661	595.295	31349	647.779	19586	464.257	25920	607.971	33939	708.946	19441	456.298	25426	580.145	21255	465.73	19696	460.095	23596	569.538	19762	433.451
PPTG_00741	AA_kinaseAcetyltransf_1	2008	747	689	898	846	15.0351	14.8949	14.2693	16.1533	PPTG_00741:185249100:2824481-2826488:+:amino-acid N-acetyltransferase	1123	1124	321	1086	660	194	1173	790	546	741	1200	559	987	15.3513	941	15.0351	313	4.45457	953	15.5584	922	14.8949	193	2.7767	1227	19.835	908	14.2693	559	8.43614	1004	16.1533	995	16.5412	539	8.14247
PPTG_00742	EGF_2EGF_2EGF_2EGF_2EGF_2	2692	1206	1428	1439	1435	14.2119	17.9307	16.7509	18.2996	PPTG_00742:185249100:2826341-2829271:-:hypothetical protein	1393	1812	900	1992	1065	1053	1459	1243	1328	882	1793	1684	1225	14.2119	1516	18.0678	877	9.31	1748	21.2863	1488	17.9307	1049	11.2574	1527	18.4126	1429	16.7509	1361	15.3207	1195	14.3412	1487	18.4392	1624	18.2996
PPTG_00743	zf-DNL	665	903	868	1073	1138	43.9037	45.3173	52.1028	59.0261	PPTG_00743:185249100:2829260-2829924:+:hypothetical protein	1277	1087	693	1139	665	678	1194	955	850	923	1049	1342	1123	52.7411	910	43.9037	675	29.0073	999	49.2468	929	45.3173	676	29.3671	1249	60.9667	1098	52.1028	871	39.691	1251	60.7754	870	43.6721	1294	59.0261
PPTG_00744	TF_Zn_Ribbonzf-C2H2_4zf-met	1925	5084	4955	4608	4483	78.1836	78.4439	73.1277	75.451	PPTG_00744:185249100:2829866-2831921:-:hypothetical protein	5281	5606	6074	5207	3331	5661	4035	3879	5019	2956	5247	5281	4643	75.3285	4691	78.1836	5917	87.8408	4569	77.8081	4655	78.4439	5642	84.6717	4222	71.1933	4461	73.1277	5142	80.9463	4005	67.2146	4351	75.451	5092	80.2396
PPTG_00745	zf-RING_2	366	NA	NA	NA	NA	0	0	0	0	PPTG_00745:185249100:2832017-2832589:-:hypothetical protein	12	3	8	30	2	11	5	9	5	17	6	16	NA	0	NA	0	NA	0	NA	0	NA	0	NA	0	NA	0	NA	0	NA	0	NA	0	NA	0	NA	0
PPTG_00746	GMP_PDE_delta	773	33	41	22	34	0.929265	1.4419	0.755866	1.79714	PPTG_00746:185249100:2834084-2835189:+:hypothetical protein	26	13	67	39	0	90	17	3	44	32	16	48	23	0.929265	11	0.456556	65	2.40303	34	1.4419	0	0	90	3.36356	18	0.755866	3	0.122468	45	1.76412	43	1.79714	13	0.561398	46	1.80513
PPTG_00747	Peptidase_M16_MPeptidase_M16Peptidase_M16_CPeptidase_M16_C	3662	1064	985	1107	990	9.12039	9.25695	9.25409	8.5505	PPTG_00747:185249100:2834763-2838625:-:hypothetical protein	1230	1244	1098	1210	748	850	998	885	1229	675	1131	1158	1081	9.21932	1041	9.12039	1070	8.35008	1062	9.50694	1045	9.25695	847	6.68192	1044	9.25409	1018	8.77223	1259	10.4184	915	8.07225	938	8.5505	1117	9.25265
PPTG_00748		684	198	250	237	280	8.94935	10.2084	12.9082	14.264	PPTG_00748:185249100:2838675-2839358:+:hypothetical protein	223	263	182	243	218	234	260	268	127	223	392	220	196	8.94935	220	10.3192	177	7.39507	213	10.2084	305	14.4648	233	9.84092	272	12.9082	308	14.2094	130	5.75947	302	14.264	325	15.8611	212	9.4018
PPTG_00749		1019	500	487	527	526	14.9567	13.75	16.7876	15.9209	PPTG_00749:185249100:2840174-2841441:+:hypothetical protein	555	699	437	484	394	487	504	526	438	439	586	515	488	14.9567	585	18.4189	426	11.947	425	13.6725	551	17.5407	485	13.75	527	16.7876	605	18.7353	449	13.3527	595	18.864	486	15.9209	497	14.7949
PPTG_00750	MutS_VMutS_III	2763	9840	12592	10356	9033	119.718	139.748	107.802	107.309	PPTG_00750:185249100:2841366-2845615:-:hypothetical protein	6814	12320	13572	11348	8517	15970	5972	8208	15012	3839	10712	13498	5991	67.7189	10310	119.718	13220	136.734	9957	118.136	11903	139.748	15917	166.424	6249	73.4144	9439	107.802	15380	168.683	5202	60.8249	8882	107.309	13016	142.899
PPTG_00751	HORMA	1002	1513	2033	1913	2040	41.8912	63.7972	54.9519	59.6389	PPTG_00751:185249100:2845745-2846961:+:hypothetical protein	1529	2215	1376	2222	1576	1954	1619	1937	1773	1324	2842	2043	1344	41.8912	1854	59.364	1340	38.2175	1950	63.7972	2203	71.3209	1947	56.1351	1694	54.8779	2227	70.1347	1817	54.9519	1794	57.8424	2357	78.5233	1970	59.6389
PPTG_00752	SPC25	960	782	777	726	837	24.7249	24.8938	25.2919	27.7137	PPTG_00752:185249100:2846580-2847706:-:hypothetical protein	864	931	828	831	586	787	715	513	820	663	961	845	760	24.7249	779	26.0344	807	24.023	729	24.8938	819	27.6747	784	23.5929	748	25.2919	590	19.3937	840	26.5157	898	30.2202	797	27.7137	815	25.7524
PPTG_00753	E2F_CC-MBE2F_TDP	1735	263	296	296	343	4.11781	5.06372	5.71098	7.03857	PPTG_00753:185249100:2847792-2849840:+:hypothetical protein	224	410	257	306	260	259	379	273	174	279	549	204	197	3.54616	343	6.34272	250	4.11781	268	5.06372	363	6.78699	258	4.29592	397	7.4275	314	5.71098	178	3.10897	378	7.03857	455	8.75425	197	3.44428
PPTG_00754		1875	635	888	815	874	9.99405	16.8338	12.7937	13.6544	PPTG_00754:185249100:2848922-2851124:-:hypothetical protein	682	906	563	1127	696	704	706	944	606	582	1193	875	600	9.99405	758	12.9703	548	8.35227	989	17.2914	973	16.8338	702	10.8161	739	12.7937	1086	18.2772	621	10.0366	789	13.5946	989	17.6077	844	13.6544
PPTG_00755		1502	235	180	220	223	4.34578	3.49877	4.41194	5.11916	PPTG_00755:185249100:2850713-2852214:+:hypothetical protein	238	329	228	181	116	219	246	183	189	176	284	204	209	4.34578	275	5.87414	222	4.22385	159	3.47026	162	3.49877	218	4.19298	257	5.55412	210	4.41194	194	3.91406	238	5.11916	235	5.22282	197	3.97857
PPTG_00756	PH_12	800	375	432	440	463	12.5706	16.5958	19.4463	18.3521	PPTG_00756:185249100:2852129-2853135:-:hypothetical protein	366	588	319	462	313	456	482	429	316	319	570	502	322	12.5706	492	19.7313	311	11.1095	405	16.5958	437	17.7199	454	16.3946	504	20.45	493	19.4463	324	12.273	432	17.4456	473	19.7369	484	18.3521
PPTG_00757	Pkinase	2915	3428	3314	3490	3435	34.992	35.4897	38.2842	38.1695	PPTG_00757:185249100:2853165-2856227:+:AGC protein kinase	3715	3785	3953	3634	2269	3593	3286	2767	3759	2542	4104	3587	3266	34.992	3167	34.8571	3851	37.7538	3189	35.8633	3171	35.2881	3581	35.4897	3438	38.2842	3182	34.4463	3851	40.0341	3444	38.1695	3403	38.97	3459	35.9951
PPTG_00758	Abhydrolase_6	1196	NA	NA	NA	NA	0	0	0	0	PPTG_00758:185249100:2854793-2855988:-:hypothetical protein	4	1	1	3	1	3	0	0	0	0	0	0	NA	0	NA	0	NA	0	NA	0	NA	0	NA	0	NA	0	NA	0	NA	0	NA	0	NA	0	NA	0
PPTG_00759	Abhydrolase_1Palm_thioest	1309	NA	NA	NA	NA	0	0	0	0	PPTG_00759:185249100:2855992-2857300:-:hypothetical protein	2	4	6	5	0	0	0	0	6	9	0	3	NA	0	NA	0	NA	0	NA	0	NA	0	NA	0	NA	0	NA	0	NA	0	NA	0	NA	0	NA	0
PPTG_00760	PGAP1Palm_thioest	885	NA	NA	NA	NA	0	0	0	0	PPTG_00760:185249100:2857948-2859023:-:hypothetical protein	10	2	9	1	0	5	3	0	12	12	9	1	NA	0	NA	0	NA	0	NA	0	NA	0	NA	0	NA	0	NA	0	NA	0	NA	0	NA	0	NA	0
PPTG_00761	Abhydrolase_1Palm_thioest	1044	NA	NA	NA	NA	0	0	0	0	PPTG_00761:185249100:2860154-2861197:+:hypothetical protein	8	6	2	4	0	6	5	0	0	1	1	1	NA	0	NA	0	NA	0	NA	0	NA	0	NA	0	NA	0	NA	0	NA	0	NA	0	NA	0	NA	0
PPTG_00762	FPL	5187	1893	1993	1951	1665	11.063	12.7705	12.0525	10.2955	PPTG_00762:185249100:2861305-2866592:+:hypothetical protein	1996	2291	2061	2502	1461	1749	1905	1562	2014	1220	2169	1599	1755	10.567	1917	11.8573	2008	11.063	2195	13.8724	2042	12.7705	1743	9.70772	1993	12.4722	1796	10.9262	2063	12.0525	1653	10.2955	1799	11.5777	1542	9.01777
PPTG_00763	LRR_8	1338	NA	NA	NA	NA	0	0	0	0	PPTG_00763:185249100:2864459-2865853:-:hypothetical protein	0	7	1	34	0	17	12	1	3	6	2	10	NA	0	NA	0	NA	0	NA	0	NA	0	NA	0	NA	0	NA	0	NA	0	NA	0	NA	0	NA	0
PPTG_00764		1287	403	528	400	315	8.00217	12.532	8.14029	6.6019	PPTG_00764:185249100:2865917-2867332:-:hypothetical protein	320	384	624	561	225	781	288	289	552	194	265	479	281	6.81898	321	8.00217	608	13.5005	492	12.532	314	7.91446	778	17.4637	301	7.59171	332	8.14029	566	13.327	263	6.6019	220	5.70625	462	10.8892
PPTG_00765	zf-RanBP	5680	11222	8763	8572	7051	54.314	47.2025	41.5893	36.2378	PPTG_00765:185249100:2867393-2873072:-:hypothetical protein	11235	10907	15052	8311	5914	10767	5773	6510	11897	4234	7436	9592	9878	54.314	9127	51.5538	14662	73.7684	7292	42.0855	8265	47.2025	10731	54.5793	6041	34.5233	7486	41.5893	12189	65.0302	5737	32.6309	6166	36.2378	9249	49.3944
PPTG_00766	Abhydrolase_6	1059	NA	NA	NA	NA	0	0	0	0	PPTG_00766:185249100:2874337-2875395:-:hypothetical protein	13	8	1	10	12	12	1	13	4	15	6	10	NA	0	NA	0	NA	0	NA	0	NA	0	NA	0	NA	0	NA	0	NA	0	NA	0	NA	0	NA	0
PPTG_00767	Lectin_legBfn3TIG	2954	1724	1794	1765	1692	15.9752	18.9989	16.2081	17.3132	PPTG_00767:185249100:2875903-2879069:+:hypothetical protein	1718	2813	1342	1951	1748	1232	1410	2062	1415	967	2509	1749	1511	15.9752	2354	25.5668	1307	12.6442	1712	18.9989	2443	26.8277	1228	12.0095	1475	16.2081	2371	25.328	1450	14.8749	1310	14.3269	2080	23.505	1686	17.3132
PPTG_00768	DUF1899WD40_4ANAPC4_WD40WD40WD40	3181	571	518	496	546	5.39014	4.98591	4.90054	6.31742	PPTG_00768:185249100:2877667-2881118:-:hypothetical protein	624	574	702	620	329	551	456	430	504	492	726	383	549	5.39014	480	4.84126	684	6.14494	544	5.60621	460	4.69099	549	4.98591	477	4.86751	494	4.90054	516	4.91566	667	6.77414	602	6.31742	369	3.51879
PPTG_00769	Translin	2007	177	250	166	197	2.60573	3.91145	2.70098	3.15501	PPTG_00769:185249100:2881789-2883987:+:hypothetical protein	156	253	188	329	173	221	160	151	154	145	250	196	137	2.13189	212	3.38899	183	2.60573	289	4.72047	242	3.91145	220	3.16673	167	2.70098	174	2.73579	158	2.38564	196	3.15501	207	3.44294	189	2.85658
PPTG_00770	WW	9326	318	323	350	421	0.997958	1.46932	1.34004	1.69397	PPTG_00770:185249100:2882593-2892069:-:hypothetical protein	339	595	162	476	307	122	368	420	178	361	631	260	298	0.997958	498	1.71323	158	0.484158	418	1.46932	429	1.49222	122	0.377921	385	1.34004	483	1.6343	182	0.591387	489	1.69397	523	1.87203	251	0.816412
PPTG_00771	Aminotran_1_2	1452	3572	3563	3525	3498	76.1857	77.3942	76.4112	79.5874	PPTG_00771:185249100:2892193-2893707:+:hypothetical protein	4028	4267	3699	3907	2565	3687	3267	3210	3383	2640	4202	3561	3542	76.1857	3571	78.905	3603	70.9125	3428	77.3942	3585	80.0926	3675	73.1184	3418	76.4112	3691	80.2154	3466	72.3365	3577	79.5874	3484	80.0974	3434	71.7406
PPTG_00772	Aminotran_1_2	1699	577	546	524	553	10.3276	10.6953	10.0775	10.2661	PPTG_00772:185249100:2894338-2896036:+:hypothetical protein	562	745	630	497	409	631	404	507	551	422	617	596	494	9.08082	623	11.7646	614	10.3276	436	8.41255	572	10.9213	629	10.6953	423	8.08163	583	10.8282	565	10.0775	572	10.8766	512	10.0597	575	10.2661
PPTG_00773	Symplekin_CDUF3453	3981	808	735	793	703	6.28613	6.00545	6.14295	5.47777	PPTG_00773:185249100:2895757-2899737:-:hypothetical protein	951	932	828	883	527	695	767	668	788	498	900	712	836	6.55851	780	6.28613	807	5.79304	775	6.38181	737	6.00545	693	5.02895	803	6.54749	768	6.08765	807	6.14295	675	5.47777	746	6.25538	687	5.23475
PPTG_00774	Actin	1528	185	163	175	183	3.77946	3.82137	3.38689	3.61309	PPTG_00774:185249100:2899849-2901467:+:hypothetical protein	258	215	153	219	129	117	218	143	130	158	185	189	227	4.63974	180	3.77946	149	2.78669	192	4.11919	180	3.82137	117	2.21207	228	4.84354	164	3.38689	133	2.63769	214	4.52462	153	3.34253	182	3.61309
PPTG_00775	MFS_1SLC3A2_N	1953	673	590	591	589	10.9599	10.2815	10.1147	11.199	PPTG_00775:185249100:2901282-2903234:-:hypothetical protein	655	830	769	748	443	498	583	544	524	500	793	449	576	9.2111	695	11.4173	749	10.9599	656	11.0112	619	10.2815	496	7.33695	610	10.1386	626	10.1147	537	8.33235	677	11.199	658	11.2468	433	6.72538
PPTG_00776		855	NA	NA	NA	NA	0	0	0	0	PPTG_00776:185249100:2909610-2910791:-:hypothetical protein	0	0	0	0	0	0	0	0	0	0	0	0	NA	0	NA	0	NA	0	NA	0	NA	0	NA	0	NA	0	NA	0	NA	0	NA	0	NA	0	NA	0
PPTG_00777		1233	1075	1232	1111	946	21.5451	26.9932	26.0535	25.9796	PPTG_00777:185249100:2911851-2913161:+:hypothetical protein	931	989	1620	1122	734	1693	932	885	1307	579	1203	1095	819	20.7449	828	21.5451	1578	36.5737	984	26.1617	1026	26.9932	1687	39.5265	975	25.6681	1018	26.0535	1339	32.9089	785	20.5683	998	27.0193	1056	25.9796
PPTG_00778	ADH_zinc_N_2ADH_N	1465	52	75	37	29	1.00196	1.2531	0.731186	0.501293	PPTG_00778:185249100:2913631-2915297:+:hypothetical protein	53	20	94	64	24	135	32	16	60	13	27	48	47	1.00196	17	0.3723	92	1.79463	56	1.2531	34	0.752855	135	2.66215	33	0.731186	18	0.387718	61	1.26179	18	0.396942	22	0.501293	46	0.95247
PPTG_00779	NTP_transf_3EamAEamA	3084	3026	2654	2631	2184	24.0008	24.055	23.1979	22.2711	PPTG_00779:185249100:2915248-2918331:-:hypothetical protein	2696	2397	4827	2579	1368	3800	2106	1862	3463	1569	2380	2544	2370	24.0008	2006	20.8688	4702	43.5706	2263	24.055	1912	20.1115	3787	35.4746	2204	23.1979	2141	21.907	3548	34.863	2126	22.2711	1973	21.356	2453	24.1276
PPTG_00780	Exo_endo_phoszf-C6H2	2410	969	1049	914	982	13.4127	15.7081	12.1379	13.505	PPTG_00780:185249100:2919086-2921661:+:hypothetical protein	1177	1352	761	1393	835	760	997	806	753	829	1176	878	1035	13.4127	1131	15.0566	741	8.78671	1222	16.6222	1167	15.7081	757	9.07434	1043	14.0481	927	12.1379	771	9.69467	1123	15.0541	975	13.505	847	10.661
PPTG_00781	WASH_WAHD	2721	236	212	197	184	2.39358	2.62641	2.13539	2.30641	PPTG_00781:185249100:2921788-2924860:+:hypothetical protein	204	243	336	249	121	251	171	202	175	145	227	173	179	2.05455	203	2.39358	327	3.43435	218	2.62641	169	2.01478	250	2.65428	179	2.13539	232	2.69054	179	1.99352	196	2.32712	188	2.30641	167	1.86174
PPTG_00782	IQIQBolAIQIQIQIQIQIQIQIQ	3847	NA	NA	NA	NA	0	0	0	0	PPTG_00782:185249100:2923119-2926965:-:hypothetical protein	17	13	15	18	5	22	13	10	17	10	22	5	NA	0	NA	0	NA	0	NA	0	NA	0	NA	0	NA	0	NA	0	NA	0	NA	0	NA	0	NA	0
PPTG_00783	DUF3458Peptidase_M1	2697	NA	NA	NA	NA	0	0	0	0	PPTG_00783:185249100:2928300-2931094:+:hypothetical protein	22	13	22	30	4	26	8	19	19	14	22	22	NA	0	NA	0	NA	0	NA	0	NA	0	NA	0	NA	0	NA	0	NA	0	NA	0	NA	0	NA	0
PPTG_00784	RNA_pol_3_Rpc31	3597	1645	1670	1598	1505	13.8661	14.9255	13.9313	13.3497	PPTG_00784:185249100:2930479-2934304:-:hypothetical protein	1816	2003	1707	2053	1184	1560	1491	1381	1608	1048	1823	1642	1597	13.8661	1676	14.9491	1663	13.2123	1801	16.4137	1655	14.9255	1555	12.489	1560	14.0778	1588	13.9313	1647	13.8755	1420	12.7538	1512	14.032	1583	13.3497
PPTG_00785		267	NA	NA	NA	NA	0	0	0	0	PPTG_00785:185249100:2941288-2941610:-:hypothetical protein	0	0	0	0	0	0	0	0	0	0	0	0	NA	0	NA	0	NA	0	NA	0	NA	0	NA	0	NA	0	NA	0	NA	0	NA	0	NA	0	NA	0
PPTG_00786		1269	NA	NA	NA	NA	0	0	0	0	PPTG_00786:185249100:2960363-2973452:+:hypothetical protein	0	0	0	0	0	0	0	0	0	0	0	0	NA	0	NA	0	NA	0	NA	0	NA	0	NA	0	NA	0	NA	0	NA	0	NA	0	NA	0	NA	0
PPTG_00787		366	NA	NA	NA	NA	0	0	0	0	PPTG_00787:185249100:3006805-3007170:-:hypothetical protein	0	0	0	0	0	0	0	0	0	0	0	0	NA	0	NA	0	NA	0	NA	0	NA	0	NA	0	NA	0	NA	0	NA	0	NA	0	NA	0	NA	0
PPTG_00788	zf-BED	330	NA	NA	NA	NA	0	0	0	0	PPTG_00788:185249100:3011973-3012302:+:hypothetical protein	0	0	0	0	0	0	0	0	0	0	0	0	NA	0	NA	0	NA	0	NA	0	NA	0	NA	0	NA	0	NA	0	NA	0	NA	0	NA	0	NA	0
PPTG_00791	DUF3458Peptidase_M1Peptidase_M1	3027	110	99	97	112	1.21748	1.04028	0.938233	0.970459	PPTG_00791:185249100:3014265-3017291:+:hypothetical protein	134	94	138	134	51	109	114	78	80	114	106	96	118	1.21748	79	0.837328	134	1.26508	118	1.27792	71	0.76088	109	1.04028	119	1.2761	90	0.938233	82	0.820913	154	1.64362	88	0.970459	93	0.93197
PPTG_00792	WW	1893	14	23	30	29	0.22033	0.291319	0.533433	0.56319	PPTG_00792:185249100:3017437-3019632:+:hypothetical protein	16	16	14	47	12	12	35	28	21	24	46	17	14	0.230977	13	0.22033	14	0.21135	41	0.710015	17	0.291319	12	0.183133	37	0.634458	32	0.533433	22	0.352182	33	0.56319	38	0.6701	16	0.25639
PPTG_00793	COG5	3044	46	33	35	45	0.569155	0.441544	0.351901	0.428504	PPTG_00793:185249100:3019599-3022718:-:hypothetical protein	67	64	27	47	30	16	32	38	26	26	67	45	59	0.605339	54	0.569155	26	0.244092	41	0.441544	42	0.447584	16	0.151849	33	0.351901	44	0.45613	27	0.268791	35	0.371463	56	0.614116	43	0.428504
PPTG_00794	Myosin_headWWIQIQIQIQ	4684	NA	NA	NA	NA	0	0	0	0	PPTG_00794:185249100:3022677-3027674:+:hypothetical protein	20	8	17	37	2	6	9	7	6	2	5	11	NA	0	NA	0	NA	0	NA	0	NA	0	NA	0	NA	0	NA	0	NA	0	NA	0	NA	0	NA	0
PPTG_00795	zf-SNAP50_CIQIQIQ	2793	762	872	771	791	7.69323	10.2466	8.43757	8.44391	PPTG_00795:185249100:3027247-3030430:-:hypothetical protein	783	1234	581	995	730	725	694	835	613	539	1148	718	688	7.69323	1033	11.8662	566	5.79123	873	10.2466	1020	11.8468	723	7.47831	726	8.43757	960	10.8463	628	6.81372	730	8.44391	952	11.3782	692	7.51565
PPTG_00796	Rad1	987	831	962	839	733	25.6243	31.1574	27.0009	25.0172	PPTG_00796:185249100:3030762-3031816:-:hypothetical protein	906	969	909	1104	678	973	785	632	945	477	892	844	797	25.2193	811	26.3624	885	25.6243	969	32.1841	948	31.1574	970	28.3917	821	27.0009	727	23.2433	968	29.7203	646	21.145	740	25.0277	814	25.0172
PPTG_00797	Polysacc_lyase	792	NA	NA	NA	NA	0	0	0	0	PPTG_00797:185249100:3032366-3033157:-:hypothetical protein	1	6	1	0	0	7	4	8	0	2	4	2	NA	0	NA	0	NA	0	NA	0	NA	0	NA	0	NA	0	NA	0	NA	0	NA	0	NA	0	NA	0
PPTG_00799		639	NA	NA	NA	NA	0	0	0	0	PPTG_00799:185249100:3049102-3049740:-:hypothetical protein	0	0	0	0	0	0	0	0	0	0	0	0	NA	0	NA	0	NA	0	NA	0	NA	0	NA	0	NA	0	NA	0	NA	0	NA	0	NA	0	NA	0
PPTG_00800		381	NA	NA	NA	NA	0	0	0	0	PPTG_00800:185249100:3049827-3050207:-:hypothetical protein	0	0	0	0	0	0	0	0	0	0	0	0	NA	0	NA	0	NA	0	NA	0	NA	0	NA	0	NA	0	NA	0	NA	0	NA	0	NA	0	NA	0
PPTG_00801	HTH_Tnp_1	330	NA	NA	NA	NA	0	0	0	0	PPTG_00801:185249100:3050340-3050829:-:hypothetical protein	0	0	0	0	0	0	0	0	0	0	0	0	NA	0	NA	0	NA	0	NA	0	NA	0	NA	0	NA	0	NA	0	NA	0	NA	0	NA	0	NA	0
PPTG_00802		1209	NA	NA	NA	NA	0	0	0	0	PPTG_00802:185249100:3051045-3052319:+:hypothetical protein	0	0	0	0	0	0	0	0	0	0	0	0	NA	0	NA	0	NA	0	NA	0	NA	0	NA	0	NA	0	NA	0	NA	0	NA	0	NA	0	NA	0
PPTG_00803	MS_channel	4565	1450	1621	1543	1418	9.42152	12.0235	10.2997	9.92307	PPTG_00803:185249100:3063896-3068598:+:hypothetical protein	1475	1851	1545	1977	1211	1440	1265	1296	1772	928	1636	1702	1297	8.87341	1549	10.8866	1505	9.42152	1735	12.4593	1692	12.0235	1435	9.08128	1324	9.41454	1490	10.2997	1815	12.0485	1257	8.89583	1357	9.92307	1641	10.9043
PPTG_00804	RabGAP-TBCPHPH	4723	694	726	751	756	4.73463	5.28176	5.17135	5.15073	PPTG_00804:185249100:3064568-3069978:-:hypothetical protein	814	936	599	1019	550	518	739	673	690	556	925	776	716	4.73463	783	5.31894	583	3.52757	894	6.20517	769	5.28176	516	3.15622	773	5.31268	774	5.17135	707	4.53625	753	5.15073	767	5.42106	748	4.80413
PPTG_00805	Rhomboid	1046	99	81	103	86	3.15927	2.41898	3.28833	2.71265	PPTG_00805:185249100:3070098-3071143:-:hypothetical protein	141	123	71	117	56	61	116	95	78	53	102	105	124	3.70238	103	3.15927	69	1.88514	103	3.22805	78	2.41898	61	1.68475	121	3.75496	109	3.28833	80	2.31768	72	2.22378	85	2.71265	101	2.92901
PPTG_00806	Tannase	1925	NA	NA	NA	NA	0	0	0	0	PPTG_00806:185249100:3072588-3074512:+:hypothetical protein	2	0	0	0	0	0	0	0	0	0	0	2	NA	0	NA	0	NA	0	NA	0	NA	0	NA	0	NA	0	NA	0	NA	0	NA	0	NA	0	NA	0
PPTG_00807	Ank_4Ank_2	1369	334	461	374	323	7.16337	10.9912	7.92931	7.38832	PPTG_00807:185249100:3075471-3077130:+:hypothetical protein	357	305	443	523	269	551	412	299	340	251	366	337	314	7.16337	255	5.9761	432	9.0179	459	10.9912	376	8.90952	549	11.5852	431	10.2194	344	7.92931	348	7.7032	340	8.02356	303	7.38832	325	7.2013
PPTG_00808	PX	573	288	270	186	130	8.62278	7.41629	11.5099	9.26434	PPTG_00808:185249100:3077241-3078023:+:hypothetical protein	88	184	651	102	94	591	46	182	293	32	209	182	77	4.19689	154	8.62278	634	31.6199	89	5.09178	131	7.41629	589	29.6959	48	2.71918	209	11.5099	300	15.8658	43	2.42441	173	10.0786	175	9.26434
PPTG_00809	Na_H_Exchanger	2321	467	627	598	529	5.82645	8.51162	7.67711	7.83841	PPTG_00809:185249100:3078425-3081564:-:sodium/hydrogen exchanger 3	493	722	373	775	436	593	500	595	574	314	657	639	433	5.82645	604	8.34916	363	4.46948	680	9.60436	609	8.51162	591	7.35611	523	7.31439	684	9.29954	588	7.67711	425	5.91569	545	7.83841	616	8.05076
PPTG_00810	IBN_NIBN_N	3614	294	329	262	203	2.37918	2.73032	2.56708	2.05641	PPTG_00810:185249100:3081566-3085865:+:hypothetical protein	226	320	425	343	151	476	173	256	303	102	272	254	199	1.71971	268	2.37918	414	3.27369	301	2.73032	211	1.89393	474	3.78901	181	1.62571	294	2.56708	310	2.59938	138	1.23362	226	2.0875	245	2.05641
PPTG_00811		746	NA	NA	NA	NA	0	0	0	0	PPTG_00811:185249100:3085666-3086411:-:hypothetical protein	5	4	1	7	2	0	22	6	0	0	1	0	NA	0	NA	0	NA	0	NA	0	NA	0	NA	0	NA	0	NA	0	NA	0	NA	0	NA	0	NA	0
PPTG_00812	PHD	1917	1450	1431	1334	1266	23.6557	24.813	21.7991	20.9142	PPTG_00812:185249100:3086991-3088907:+:hypothetical protein	1651	1859	1379	1654	1067	1357	1189	1200	1346	916	1621	1258	1452	23.6557	1556	26.0417	1343	20.0207	1451	24.813	1491	25.2305	1352	20.3747	1244	21.0644	1380	22.7163	1379	21.7991	1241	20.9142	1344	23.4037	1213	19.1942
PPTG_00813	Phage_GP20	399	1210	1683	1557	1697	94.8683	144.027	134.559	137.809	PPTG_00813:185249100:3089189-3089661:+:hypothetical protein	1379	1953	805	1998	1462	1256	1581	1713	1023	1256	2315	1524	1212	94.8683	1634	131.389	784	56.1524	1753	144.027	2043	166.098	1252	90.6499	1654	134.559	1970	155.802	1048	79.5947	1702	137.809	1920	160.633	1470	111.757
PPTG_00814	Clat_adaptor_s	1088	96	107	113	133	3.24373	3.01136	3.82847	3.8352	PPTG_00814:185249100:3089243-3090549:-:hypothetical protein	147	131	49	187	72	56	125	115	75	113	151	126	129	3.70299	110	3.24373	48	1.26078	164	4.94139	101	3.01136	56	1.48695	131	3.90836	132	3.82847	77	2.14466	153	4.54312	125	3.8352	121	3.37355
PPTG_00815	BTB	1555	NA	NA	NA	NA	0	0	0	0	PPTG_00815:185249100:3090647-3092201:+:hypothetical protein	8	8	2	9	2	6	2	14	6	9	6	8	NA	0	NA	0	NA	0	NA	0	NA	0	NA	0	NA	0	NA	0	NA	0	NA	0	NA	0	NA	0
PPTG_00816	RabGAP-TBC	1802	394	475	462	462	7.41789	10.045	8.3005	8.67726	PPTG_00816:185249100:3092063-3094130:-:hypothetical protein	487	539	310	630	399	314	472	412	407	357	596	424	428	7.41789	451	8.02977	302	4.78936	553	10.0602	558	10.045	313	5.01794	494	8.89865	474	8.3005	417	7.01256	484	8.67726	494	9.15122	409	6.88493
PPTG_00817	RWDDFRP_C	1035	1057	1308	1203	1247	29.0588	38.9266	31.2685	38.2767	PPTG_00817:185249100:3094104-3095774:-:hypothetical protein	1095	1633	863	1401	1051	1231	953	1489	879	810	1611	1354	963	29.0588	1367	42.375	841	23.221	1229	38.9266	1469	46.0417	1227	34.2484	997	31.2685	1712	52.1968	901	26.3803	1098	34.2731	1336	43.0896	1306	38.2767
PPTG_00818	GWT1	2348	1322	1690	1529	1650	16.3074	25.4899	22.9212	20.7902	PPTG_00818:185249100:3095402-3098350:+:hypothetical protein	1394	2004	1092	2204	1320	1294	1585	1563	1106	1115	2452	1457	1226	16.3074	1677	22.9148	1064	12.95	1934	27.0018	1845	25.4899	1290	15.8719	1658	22.9212	1797	24.1507	1133	14.6227	1511	20.7902	2033	28.9032	1405	18.1514
PPTG_00819	FA_desaturaseCyt-b5	1760	46	50	33	36	0.795625	0.76367	0.550976	0.587971	PPTG_00819:185249100:3098424-3100360:+:hypothetical protein	40	64	50	47	22	78	39	22	31	34	37	33	35	0.621079	54	0.984379	49	0.795625	41	0.76367	31	0.571372	78	1.28032	41	0.756176	25	0.448237	32	0.550976	46	0.844378	31	0.587971	32	0.551529
PPTG_00820		1738	179	156	204	230	2.92682	3.04185	2.68715	3.86058	PPTG_00820:185249100:3100608-3102345:+:hypothetical protein	269	146	183	205	75	184	307	129	141	252	242	152	237	4.25883	122	2.25212	178	2.92682	180	3.39514	105	1.95979	183	3.04185	321	5.99525	148	2.68715	144	2.51078	341	6.33865	201	3.86058	147	2.56566
PPTG_00821		1701	34	23	48	67	0.514097	0.419555	1.04957	1.19711	PPTG_00821:185249100:3102786-3104486:+:hypothetical protein	32	54	29	30	16	20	53	53	28	60	73	62	28	0.514097	45	0.848769	28	0.470413	26	0.501076	22	0.419555	20	0.339674	55	1.04957	61	1.13163	29	0.516642	81	1.53841	61	1.19711	60	1.06999
PPTG_00822	HAP1_N	2703	NA	NA	NA	NA	0	0	0	0	PPTG_00822:185249100:3105181-3108243:-:hypothetical protein	17	12	49	13	18	50	0	0	13	3	8	14	NA	0	NA	0	NA	0	NA	0	NA	0	NA	0	NA	0	NA	0	NA	0	NA	0	NA	0	NA	0
PPTG_00823	MORNMORNMu-transpos_C	1026	NA	NA	NA	NA	0	0	0	0	PPTG_00823:185249100:3108392-3109508:+:hypothetical protein	4	1	3	9	4	3	0	9	6	12	9	0	NA	0	NA	0	NA	0	NA	0	NA	0	NA	0	NA	0	NA	0	NA	0	NA	0	NA	0	NA	0
PPTG_00824		1053	NA	NA	NA	NA	0	0	0	0	PPTG_00824:185249100:3109615-3110667:-:hypothetical protein	3	4	1	0	0	0	3	0	0	0	2	3	NA	0	NA	0	NA	0	NA	0	NA	0	NA	0	NA	0	NA	0	NA	0	NA	0	NA	0	NA	0
PPTG_00825	PDZ	1523	638	599	667	734	13.1037	12.7425	14.0064	16.7894	PPTG_00825:185249100:3110992-3112760:+:hypothetical protein	727	843	585	675	504	502	764	588	512	600	924	647	639	13.1037	705	14.8515	570	10.6955	592	12.7425	704	14.9949	500	9.48432	799	17.0294	676	14.0064	525	10.4461	813	17.2458	766	16.7894	624	12.4284
PPTG_00826	VPS13VPS13_CChorein_NSHR-BDPHSHR-BD	12007	1941	1872	1709	1498	5.02615	4.76876	4.42313	4.16748	PPTG_00826:185249100:3112871-3125015:+:hypothetical protein	1821	2248	2402	1977	1359	1989	1311	1464	2022	948	1808	1774	1601	4.16436	1881	5.02615	2340	5.56938	1735	4.73696	1899	5.13051	1982	4.76876	1372	3.70912	1683	4.42313	2072	5.22939	1285	3.45749	1499	4.16748	1711	4.32262
PPTG_00827	Mpv17_PMP22	857	477	467	568	669	20.1785	20.8565	24.0443	26.565	PPTG_00827:185249100:3125372-3126228:+:hypothetical protein	688	644	296	638	394	290	704	568	307	572	822	569	605	22.0478	539	20.1785	288	9.60366	560	21.4211	551	20.8565	289	9.74211	737	27.915	653	24.0443	315	11.1385	775	29.2155	682	26.565	549	19.4322
PPTG_00828	Mpv17_PMP22	679	3538	3314	3939	4813	162.591	160.333	185.617	213.318	PPTG_00828:185249100:3126242-3126920:+:hypothetical protein	4999	4112	2853	4295	2401	2828	4402	3473	3141	4101	5233	4711	4395	202.153	3441	162.591	2779	116.962	3768	181.918	3356	160.333	2819	119.939	4606	220.194	3994	185.617	3218	143.619	5557	264.401	4339	213.318	4543	202.957
PPTG_00829	Mpv17_PMP22	934	3089	2774	2243	1788	99.3763	90.9617	80.8856	62.422	PPTG_00829:185249100:3126838-3127771:-:hypothetical protein	2732	3457	4077	2171	1874	3811	1543	2280	2433	1111	2337	1993	2402	80.3189	2893	99.3763	3971	121.501	1905	66.8625	2619	90.9617	3798	117.475	1615	56.1277	2622	88.5863	2493	80.8856	1505	52.0573	1938	69.265	1922	62.422
PPTG_00830	Mpv17_PMP22	1007	299	304	323	263	10.4828	10.4498	9.36963	7.79014	PPTG_00830:185249100:3127775-3128781:-:hypothetical protein	384	419	213	366	261	227	252	260	397	100	284	434	338	10.4828	351	11.183	207	5.87444	321	10.4498	365	11.758	226	6.48358	264	8.50993	299	9.36963	407	12.2479	135	4.33108	235	7.79014	418	12.5915
PPTG_00831	Mpv17_PMP22	654	266	245	335	250	14.7561	13.6341	15.9396	12.7088	PPTG_00831:185249100:3129086-3129739:+:hypothetical protein	351	362	191	310	234	135	273	326	336	164	308	284	309	14.7561	303	14.8644	186	8.12756	272	13.6341	327	16.2196	135	5.96337	286	14.1952	375	18.094	344	15.9396	222	10.9665	255	13.0158	274	12.7088
PPTG_00832	Flavin_Reduct	717	72	76	73	72	2.65706	3.98138	2.98797	2.92878	PPTG_00832:185249100:3130101-3130817:+:hypothetical protein	69	133	46	100	63	52	63	89	49	48	104	67	61	2.65706	111	4.9669	45	1.79357	88	4.02344	88	3.98138	52	2.09517	66	2.98797	102	4.48912	50	2.11323	65	2.92878	86	4.00393	65	2.74995
PPTG_00833		2043	206	416	173	291	3.81874	8.78131	3.17425	5.91419	PPTG_00833:185249100:3131014-3133056:-:hypothetical protein	313	82	280	643	45	623	218	67	209	276	107	424	275	4.20393	69	1.08358	273	3.81874	564	9.04993	63	1.00033	621	8.78131	228	3.62258	77	1.18933	214	3.17425	374	5.91419	89	1.45421	409	6.07276
PPTG_00834	AAA_26	2994	189	135	189	223	2.04674	1.53289	1.62956	2.28565	PPTG_00834:185249100:3133208-3136201:-:hypothetical protein	293	228	121	160	125	91	242	133	157	186	247	219	258	2.69128	191	2.04674	118	1.1263	140	1.53289	175	1.89608	91	0.878063	253	2.74297	153	1.61258	161	1.62956	252	2.7192	205	2.28565	211	2.13777
PPTG_00835		1454	25	27	27	26	0.536991	0.476851	0.500199	0.344377	PPTG_00835:185249100:3136904-3138494:+:hypothetical protein	28	30	27	47	12	24	42	12	23	37	18	13	25	0.536991	25	0.551641	26	0.511016	41	0.924387	17	0.379275	24	0.476851	44	0.982291	14	0.303839	24	0.500199	50	1.11096	15	0.344377	13	0.271213
PPTG_00836	zf-CCCH	1792	1326	1104	1087	988	21.4367	18.4032	17.6974	17.6554	PPTG_00836:185249100:3138367-3140220:-:hypothetical protein	1399	1092	1884	1147	690	1345	934	791	1340	743	1102	1082	1230	21.4367	914	16.364	1835	29.2633	1006	18.4032	964	17.4505	1341	21.6186	977	17.6974	910	16.0245	1373	23.2182	1007	18.1545	914	17.0261	1043	17.6554
PPTG_00837	TMEM43	1053	NA	NA	NA	NA	0	0	0	0	PPTG_00837:185249100:3140299-3141420:+:hypothetical protein	8	22	24	24	11	36	39	2	16	12	21	14	NA	0	NA	0	NA	0	NA	0	NA	0	NA	0	NA	0	NA	0	NA	0	NA	0	NA	0	NA	0
PPTG_00838	KH_1	705	3352	2858	2821	2676	146.012	125.846	123.02	119.603	PPTG_00838:185249100:3141833-3142537:+:hypothetical protein	3749	3470	3960	2776	1957	3413	2532	2567	2793	1926	3212	2858	3296	146.012	2904	132.157	3857	156.346	2436	113.272	2735	125.846	3402	139.406	2649	121.968	2952	132.132	2862	123.02	2610	119.603	2663	126.092	2756	118.583
PPTG_00839		1058	897	947	1055	1125	26.8373	28.6919	29.3488	35.2381	PPTG_00839:185249100:3142508-3143687:-:hypothetical protein	1097	1057	862	1055	713	922	1243	856	859	852	1362	1133	965	28.4861	885	26.8373	840	22.6892	926	28.6919	996	30.5382	919	25.0938	1301	39.9157	984	29.3488	880	25.2053	1154	35.2381	1129	35.6217	1093	31.3376
PPTG_00840	RRM_7	2245	1261	1236	1136	938	17.5666	17.7196	15.3554	13.4119	PPTG_00840:185249100:3143837-3146081:-:hypothetical protein	1296	1512	1417	1213	907	1382	1015	940	1236	688	1133	979	1139	15.8452	1265	18.0782	1380	17.5666	1064	15.5367	1268	18.322	1377	17.7196	1062	15.3554	1081	15.1946	1266	17.0889	932	13.4119	939	13.9623	944	12.7552
PPTG_00841	Foie-gras_1	3941	1304	1264	1307	1189	9.45421	11.3044	10.584	9.52896	PPTG_00841:185249100:3146128-3150159:-:hypothetical protein	1357	1766	1274	1549	1006	1031	1228	1219	1203	832	1451	1284	1193	9.45421	1478	12.0323	1241	8.99892	1359	11.3044	1406	11.5731	1028	7.53568	1285	10.584	1402	11.2259	1233	9.48096	1127	9.23867	1203	10.1898	1238	9.52896
PPTG_00842	HAGH_CLactamase_B	1987	NA	NA	NA	NA	0	0	0	0	PPTG_00842:185249100:3150241-3152233:+:hydroxyacylglutathione hydrolase	16	18	11	22	7	14	29	17	24	13	8	18	NA	0	NA	0	NA	0	NA	0	NA	0	NA	0	NA	0	NA	0	NA	0	NA	0	NA	0	NA	0
PPTG_00843	SET	1593	545	463	555	637	10.2715	10.5076	9.85393	13.537	PPTG_00843:185249100:3151401-3152993:-:hypothetical protein	799	609	434	587	369	359	655	401	506	548	779	542	703	13.7826	510	10.2715	423	7.58839	515	10.598	516	10.5076	358	6.49237	685	13.9581	461	9.132	518	9.85393	743	15.0683	646	13.537	523	9.95903
PPTG_00844	PTEN_C2DSPc	2520	671	725	781	795	8.67017	9.56441	9.24137	10.2794	PPTG_00844:185249100:3153095-3155736:+:hypothetical protein	854	814	596	966	532	585	914	642	633	627	936	787	751	9.30745	681	8.67017	581	6.58872	848	11.0314	743	9.56441	583	6.6835	956	12.3143	738	9.24137	649	7.8044	850	10.8971	776	10.2794	759	9.13634
PPTG_00845		1074	NA	NA	NA	NA	0	0	0	0	PPTG_00845:185249100:3157816-3158968:+:hypothetical protein	0	0	0	0	0	0	0	0	3	0	1	0	NA	0	NA	0	NA	0	NA	0	NA	0	NA	0	NA	0	NA	0	NA	0	NA	0	NA	0	NA	0
PPTG_00846	Surfac_D-trimerSurfac_D-trimer	1363	467	407	533	635	10.357	7.69642	12.2172	14.9089	PPTG_00846:185249100:3159782-3161144:+:hypothetical protein	514	426	610	365	231	579	490	296	727	464	773	658	452	10.357	356	8.37983	594	12.4542	320	7.69642	323	7.68735	577	12.2297	513	12.2172	340	7.87161	745	16.5636	629	14.9089	641	15.6989	634	14.1099
PPTG_00847	DUF667WD40WD40WD40WD40WD40WD40	5970	349	377	304	332	1.68974	1.94047	1.50644	1.8546	PPTG_00847:185249100:3161286-3167517:+:hypothetical protein	367	334	458	426	255	402	257	248	349	220	400	379	323	1.68974	279	1.49938	446	2.13494	374	2.05368	356	1.9344	401	1.94047	269	1.46261	285	1.50644	358	1.81721	298	1.61263	332	1.8564	365	1.8546
PPTG_00848	Pro_isomerase	971	652	701	532	443	15.5353	16.7117	13.2716	10.9131	PPTG_00848:185249100:3167235-3168205:-:peptidyl-prolyl cis-trans isomerase 3	549	314	1241	564	164	1385	379	307	826	242	207	859	483	15.5353	263	8.68996	1209	35.5822	495	16.7117	229	7.65044	1380	41.0578	397	13.2716	353	11.4719	846	26.4026	328	10.9131	172	5.91311	828	25.8668
PPTG_00849	Palm_thioestPalm_thioest	1399	NA	NA	NA	NA	0	0	0	0	PPTG_00849:185249100:3168817-3170215:-:hypothetical protein	2	0	2	6	0	2	0	0	4	0	3	0	NA	0	NA	0	NA	0	NA	0	NA	0	NA	0	NA	0	NA	0	NA	0	NA	0	NA	0	NA	0
PPTG_00850	Rhomboid	1246	58	42	59	59	1.57912	0.789292	1.19031	1.3742	PPTG_00850:185249100:3171917-3173162:-:hypothetical protein	72	99	28	34	45	34	77	41	47	39	84	56	63	1.57912	83	2.13718	27	0.619257	30	0.789292	63	1.64018	34	0.78831	81	2.11018	47	1.19031	48	1.1674	53	1.3742	70	1.87537	54	1.31464
PPTG_00851	Arm_3IBBArmArmArmArmArmArmArmArm	2116	4963	5710	5213	5192	68.2338	82.9376	79.2637	81.7186	PPTG_00851:185249100:3173947-3176135:+:hypothetical protein	5258	6287	5139	6956	3871	5637	4938	4634	5021	3436	6247	5953	4623	68.2338	5261	79.7689	5006	67.6084	6103	94.5501	5410	82.9376	5618	76.7012	5167	79.2637	5329	79.4714	5144	73.6683	4656	71.0868	5180	81.7186	5740	82.2863
PPTG_00852	ATP_synt_H	801	3075	3332	3183	3647	113.714	132.797	122.993	141.9	PPTG_00852:185249100:3175865-3176816:-:hypothetical protein	3880	3393	3054	4115	1934	3694	3181	2715	3024	3001	3774	3886	3411	132.997	2839	113.714	2975	106.14	3611	147.785	2703	109.467	3682	132.797	3328	134.866	3122	122.993	3098	117.205	4066	163.994	3129	130.401	3747	141.9
PPTG_00853	NAD_binding_5	1554	255	261	206	248	4.6425	4.72192	4.244	4.74731	PPTG_00853:185249100:3178980-3180533:+:hypothetical protein	263	263	322	352	158	255	212	182	182	213	266	243	231	4.6425	220	4.54206	314	5.77436	309	6.51841	221	4.6133	254	4.72192	222	4.63718	209	4.244	186	3.62708	289	6.00812	221	4.74731	234	4.56768
PPTG_00854	RAMP4	195	227	284	163	193	31.7544	44.2136	24.5538	33.632	PPTG_00854:185249100:3180841-3181099:+:hypothetical protein	215	231	307	300	106	442	132	168	154	150	186	229	189	30.2704	193	31.7544	299	43.8189	263	44.2136	148	24.6205	441	65.3341	138	22.9719	193	31.2322	158	24.5538	203	33.632	154	26.3629	221	34.3787
PPTG_00855	Armet	718	275	286	171	180	8.75816	9.48779	8.56776	7.87418	PPTG_00855:185249100:3181226-3182160:-:hypothetical protein	167	234	495	154	150	515	85	191	198	129	201	205	147	6.39417	196	8.75816	482	19.1844	135	6.16373	210	9.48779	513	20.6409	89	4.02362	220	9.66894	203	8.56776	175	7.87418	167	7.76424	198	8.36512
PPTG_00856	ArfGap	1686	907	1024	901	851	16.194	17.7516	16.7512	16.5557	PPTG_00856:185249100:3182253-3184214:-:hypothetical protein	1053	1017	970	1314	631	1039	856	778	889	638	908	971	926	17.1532	851	16.194	945	16.0177	1153	22.4185	882	16.97	1036	17.7516	896	17.2505	895	16.7512	911	16.3741	864	16.5557	753	14.9089	936	16.8403
PPTG_00857		3944	NA	NA	NA	NA	0	0	0	0	PPTG_00857:185249100:3184285-3188290:+:hypothetical protein	13	10	6	25	2	6	4	9	6	14	5	4	NA	0	NA	0	NA	0	NA	0	NA	0	NA	0	NA	0	NA	0	NA	0	NA	0	NA	0	NA	0
PPTG_00858	NADHdh_A3	405	553	569	562	586	41.2787	47.4354	40.2046	41.2118	PPTG_00858:185249100:3188215-3188619:-:hypothetical protein	704	544	601	701	305	667	609	449	520	538	603	550	619	47.7339	455	36.0444	585	41.2787	615	49.78	426	34.1212	665	47.4354	637	51.0547	516	40.2046	533	39.8812	729	58.152	500	41.2118	530	39.6965
PPTG_00859		2174	242	240	180	235	3.9304	2.84999	2.23026	4.19989	PPTG_00859:185249100:3188787-3190960:+:hypothetical protein	173	327	307	170	137	381	94	244	156	77	360	312	152	2.18361	274	4.04364	299	3.9304	149	2.24678	191	2.84999	380	5.04964	98	1.46325	281	4.07875	160	2.23026	104	1.54549	299	4.59112	301	4.19989
PPTG_00860	TPR_14TPR_1	5148	212	239	142	151	1.07194	1.57287	0.835883	0.966172	PPTG_00860:185249100:3191042-3196686:+:hypothetical protein	195	205	300	282	131	287	162	99	139	131	180	132	171	1.03741	172	1.07194	292	1.62095	247	1.57287	183	1.15314	286	1.60496	170	1.07192	114	0.69879	142	0.835883	178	1.11705	149	0.966172	127	0.748336
PPTG_00861		7653	2847	3077	2724	2546	11.1221	11.8261	11.6732	10.6296	PPTG_00861:185249100:3192210-3199870:-:hypothetical protein	3071	3170	3274	3941	1996	2993	2809	1987	2877	1858	3104	2641	2700	11.0185	2653	11.1221	3189	11.9083	3458	14.8125	2790	11.8261	2983	11.2605	2939	12.4658	2285	9.42183	2948	11.6732	2518	10.6296	2574	11.2275	2547	10.0955
PPTG_00862	Chorismate_bindAnth_synt_I_N	1738	881	689	738	848	15.7648	12.9958	13.0421	14.3816	PPTG_00862:185249100:3200642-3202379:-:anthranilate synthase component I	1146	1020	801	785	534	635	744	599	730	736	873	855	1008	18.1135	854	15.7648	780	12.8254	689	12.9958	746	13.9238	633	10.5218	778	14.5305	689	12.5098	748	13.0421	997	18.5326	724	13.9058	824	14.3816
PPTG_00863		975	NA	NA	NA	NA	0	0	0	0	PPTG_00863:185249100:3202527-3203632:+:hypothetical protein	1	1	1	0	0	0	0	0	0	0	0	2	NA	0	NA	0	NA	0	NA	0	NA	0	NA	0	NA	0	NA	0	NA	0	NA	0	NA	0	NA	0
PPTG_00864	PIH1	1473	32	38	34	35	0.659632	0.638654	0.771289	0.597209	PPTG_00864:185249100:3203903-3205375:+:hypothetical protein	41	30	35	73	21	22	33	26	37	44	18	30	36	0.763293	25	0.544526	34	0.659632	64	1.42433	29	0.638654	22	0.431475	35	0.771289	30	0.642686	38	0.781765	60	1.31595	15	0.339935	29	0.597209
PPTG_00865	SPAAfi1	2264	283	324	282	260	4.03877	4.69967	3.85489	3.96627	PPTG_00865:185249100:3205203-3207585:-:hypothetical protein	273	340	333	391	235	301	255	252	281	157	324	309	240	3.31075	285	4.03877	324	4.08972	343	4.96652	328	4.69967	300	3.82808	267	3.82813	290	4.04205	288	3.85489	213	3.03945	269	3.96627	298	3.99274
PPTG_00866	Peptidase_C48	597	NA	NA	NA	NA	0	0	0	0	PPTG_00866:185249100:3207864-3208543:-:hypothetical protein	0	0	0	0	0	0	0	0	0	0	0	0	NA	0	NA	0	NA	0	NA	0	NA	0	NA	0	NA	0	NA	0	NA	0	NA	0	NA	0	NA	0
PPTG_00867		948	213	286	307	349	7.54429	11.4114	11.5172	12.2343	PPTG_00867:185249100:3221271-3222218:-:hypothetical protein	261	319	148	376	282	135	394	301	159	265	514	271	229	7.54429	267	9.03616	144	4.3409	330	11.4114	394	13.4821	135	4.11397	412	14.1072	346	11.5172	163	5.21045	359	12.2343	426	15.0006	261	8.35148
PPTG_00868	Dynein_heavyDHC_N2DHC_N1AAA_7AAA_8	8091	182	183	172	149	0.617603	0.798176	0.561665	0.552853	PPTG_00868:185249100:3222540-3235735:+:hypothetical protein	182	128	285	224	56	276	134	106	247	86	161	203	160	0.617603	107	0.42429	278	0.981901	197	0.798176	78	0.312725	275	0.981898	140	0.561665	122	0.475815	253	0.947576	117	0.467171	134	0.552853	196	0.734827
PPTG_00870		432	NA	NA	NA	NA	0	0	0	0	PPTG_00870:185249100:3244892-3245323:-:hypothetical protein	0	1	0	0	0	0	0	0	0	0	0	0	NA	0	NA	0	NA	0	NA	0	NA	0	NA	0	NA	0	NA	0	NA	0	NA	0	NA	0	NA	0
PPTG_00871	Myb_DNA-bind_4	444	NA	NA	NA	NA	0	0	0	0	PPTG_00871:185249100:3245339-3245846:-:hypothetical protein	0	0	0	0	0	0	0	0	0	0	0	0	NA	0	NA	0	NA	0	NA	0	NA	0	NA	0	NA	0	NA	0	NA	0	NA	0	NA	0	NA	0
PPTG_00872		1122	NA	NA	NA	NA	0	0	0	0	PPTG_00872:185249100:3247926-3249047:-:hypothetical protein	6	4	6	3	0	9	8	2	11	6	2	2	NA	0	NA	0	NA	0	NA	0	NA	0	NA	0	NA	0	NA	0	NA	0	NA	0	NA	0	NA	0
PPTG_00873	FAD_binding_7DNA_photolyase	2468	229	230	234	215	3.18495	3.37383	2.77457	3.24618	PPTG_00873:185249100:3252767-3255234:-:hypothetical protein	308	293	177	289	186	176	254	189	214	183	289	163	271	3.42938	245	3.18495	172	1.99163	254	3.37383	260	3.41742	175	2.04847	266	3.49855	217	2.77457	219	2.68902	248	3.24637	240	3.24618	157	1.92968
PPTG_00874		213	NA	NA	NA	NA	0	0	0	0	PPTG_00874:185249100:3256695-3256940:-:hypothetical protein	0	0	0	0	0	0	0	0	0	0	0	0	NA	0	NA	0	NA	0	NA	0	NA	0	NA	0	NA	0	NA	0	NA	0	NA	0	NA	0	NA	0
PPTG_00875	Vps39_2CNHVps39_1Clathrin	3382	289	240	276	272	3.05466	2.41357	2.41661	2.96128	PPTG_00875:185249100:3258270-3261651:+:hypothetical protein	404	385	196	284	223	160	317	225	232	229	367	211	355	3.27828	322	3.05466	191	1.61393	249	2.41357	312	2.99262	159	1.35819	332	3.18652	259	2.41661	238	2.13255	310	2.96128	304	3.00059	203	1.82076
PPTG_00876		1568	809	895	705	719	17.5677	19.509	14.4497	14.6254	PPTG_00876:185249100:3261363-3262930:-:hypothetical protein	1003	1042	690	1280	675	620	687	624	662	509	859	784	882	17.5677	872	17.8423	672	12.2475	1123	23.4784	943	19.509	618	11.3862	719	14.8845	718	14.4497	678	13.1033	690	14.2166	712	15.158	756	14.6254
PPTG_00877	EamAEamANTP_transf_3	2960	43	58	43	54	0.368526	0.609124	0.45046	0.543145	PPTG_00877:185249100:3263015-3265974:-:hypothetical protein	39	41	64	63	32	73	44	33	43	23	95	55	34	0.358739	34	0.368526	62	0.598584	55	0.609124	45	0.493163	73	0.712471	46	0.50445	38	0.40511	44	0.45046	31	0.338347	79	0.890927	53	0.543145
PPTG_00878		846	NA	NA	NA	NA	0	0	0	0	PPTG_00878:185249100:3266100-3267020:-:hypothetical protein	13	15	16	35	18	20	16	24	10	14	33	26	NA	0	NA	0	NA	0	NA	0	NA	0	NA	0	NA	0	NA	0	NA	0	NA	0	NA	0	NA	0
PPTG_00879		1224	386	376	382	454	10.4848	10.0703	10.3639	11.1545	PPTG_00879:185249100:3267166-3268523:-:hypothetical protein	467	478	356	429	319	306	392	350	326	371	493	466	411	10.487	400	10.4848	347	8.10165	376	10.0703	446	11.8202	305	7.19871	410	10.8731	402	10.3639	334	8.26915	503	13.2763	409	11.1545	449	11.1275
PPTG_00880		1450	2024	1714	1814	1539	36.81	33.9157	34.2512	34.0722	PPTG_00880:185249100:3270031-3271480:+:hypothetical protein	1944	1846	2892	1534	1085	2287	1462	1366	2285	1043	1785	1788	1709	36.81	1545	34.1855	2817	55.5193	1346	30.4307	1516	33.9157	2279	45.4059	1530	34.2512	1571	34.1892	2341	48.9248	1413	31.4823	1480	34.0722	1724	36.0662
PPTG_00881		1637	124	126	115	100	2.29308	2.28292	2.18438	1.97802	PPTG_00881:185249100:3297114-3298750:+:hypothetical protein	151	140	126	130	108	112	82	122	115	60	117	126	133	2.53743	117	2.29308	123	2.14725	114	2.28292	151	2.99225	112	1.97654	86	1.7053	140	2.69873	118	2.18438	81	1.59856	97	1.97802	121	2.24217
PPTG_00882		1127	2383	2513	2016	1686	54.5163	62.3166	49.3638	48.4581	PPTG_00882:185249100:3298230-3299711:-:hypothetical protein	2125	2289	3455	1963	1549	3663	1385	1533	2767	928	1973	2246	1868	51.766	1915	54.5163	3365	85.327	1722	50.0892	2165	62.3166	3651	93.5888	1449	41.7346	1763	49.3638	2835	76.2298	1257	36.0332	1636	48.4581	2166	58.2996
PPTG_00883	Jacalin	1391	16643	15154	14566	13788	344.69	316.626	304.674	311.152	PPTG_00883:185249100:3299540-3300930:+:hypothetical protein	17461	17599	20379	13852	9715	19796	12478	11498	17002	9887	14792	16283	15352	344.69	14727	339.679	19851	407.831	12154	286.435	13577	316.626	19730	409.766	13056	304.674	13222	299.951	17419	379.482	13397	311.152	12265	294.339	15701	342.398
PPTG_00884	ZU5Ig_2	3546	370	427	352	306	3.14863	3.84538	2.75537	2.40995	PPTG_00884:185249100:3300972-3304869:+:hypothetical protein	334	416	479	544	237	474	288	190	523	184	309	429	294	2.58941	348	3.14863	467	3.7636	477	4.40975	331	3.02802	472	3.84538	301	2.75537	218	1.93998	536	4.58059	249	2.26857	256	2.40995	414	3.54155
PPTG_00885	BT1BT1	2956	NA	NA	NA	NA	0	0	0	0	PPTG_00885:185249100:3303766-3306721:-:hypothetical protein	1	0	2	2	0	0	0	0	0	0	0	0	NA	0	NA	0	NA	0	NA	0	NA	0	NA	0	NA	0	NA	0	NA	0	NA	0	NA	0	NA	0
PPTG_00886		840	87	82	58	68	3.1975	2.85774	2.20266	2.41951	PPTG_00886:185249100:3308194-3309033:-:hypothetical protein	98	133	67	130	53	58	54	52	56	43	94	70	86	3.1975	111	4.2396	65	2.21136	114	4.44898	74	2.85774	58	1.99473	57	2.20266	60	2.25399	57	2.05632	58	2.2307	78	3.09972	67	2.41951
PPTG_00887	MMS1_NCPSF_A	3725	216	234	234	272	2.23022	2.42014	2.04783	2.56299	PPTG_00887:185249100:3309367-3313091:-:hypothetical protein	302	327	110	313	233	101	225	263	162	233	345	221	266	2.23022	274	2.35996	107	0.820886	275	2.42014	326	2.83897	101	0.783305	235	2.04783	302	2.55836	166	1.35045	316	2.74064	286	2.56299	213	1.73454
PPTG_00888	HAD_2	2230	475	523	549	557	7.49273	8.46744	7.93311	7.86238	PPTG_00888:185249100:3313080-3315518:-:hypothetical protein	608	722	295	656	489	310	521	602	400	388	682	599	535	7.49273	604	8.68987	287	3.67792	576	8.46744	683	9.93541	309	4.00304	545	7.93311	692	9.79223	410	5.57153	526	7.62031	566	8.47263	578	7.86238
PPTG_00889		420	NA	NA	NA	NA	0	0	0	0	PPTG_00889:185249100:3314739-3315221:+:hypothetical protein	2	0	0	0	0	0	0	0	0	0	0	1	NA	0	NA	0	NA	0	NA	0	NA	0	NA	0	NA	0	NA	0	NA	0	NA	0	NA	0	NA	0
PPTG_00890		2178	NA	NA	NA	NA	0	0	0	0	PPTG_00890:185249100:3315659-3317836:+:hypothetical protein	8	5	0	3	1	0	6	3	4	1	25	7	NA	0	NA	0	NA	0	NA	0	NA	0	NA	0	NA	0	NA	0	NA	0	NA	0	NA	0	NA	0
PPTG_00891		735	NA	NA	NA	NA	0	0	0	0	PPTG_00891:185249100:3318048-3318782:+:hypothetical protein	4	1	1	18	2	0	0	23	1	1	13	1	NA	0	NA	0	NA	0	NA	0	NA	0	NA	0	NA	0	NA	0	NA	0	NA	0	NA	0	NA	0
PPTG_00892	Ank_2Ank_4	1170	36	32	26	41	1.12429	0.924618	0.751117	1.18734	PPTG_00892:185249100:3318971-3320446:-:hypothetical protein	54	49	20	38	27	26	27	18	28	32	64	27	47	1.25459	41	1.12429	19	0.46408	33	0.924618	38	1.05358	26	0.641983	28	0.776826	21	0.566388	29	0.751117	43	1.18734	53	1.51216	26	0.674091
PPTG_00893		1950	195	186	175	169	3.2577	3.09327	2.89645	2.70674	PPTG_00893:185249100:3320570-3322519:+:hypothetical protein	232	237	187	210	156	157	166	142	184	97	242	180	204	3.26728	198	3.2577	182	2.66724	184	3.09327	218	3.62654	156	2.31114	174	2.89645	163	2.63775	189	2.93713	131	2.17034	201	3.44087	174	2.70674
PPTG_00894		1398	756	823	782	676	17.5593	18.2669	17.5796	15.6878	PPTG_00894:185249100:3322656-3324053:+:hypothetical protein	894	1062	609	888	709	702	715	684	792	476	795	750	786	17.5593	889	20.4021	593	12.122	779	18.2669	991	22.9952	700	14.4653	748	17.3679	787	17.7643	811	17.5796	645	14.9054	659	15.7357	723	15.6878
PPTG_00895	zf-MYND	1228	1623	1600	1538	1424	41.6843	39.963	36.1769	37.473	PPTG_00895:185249100:3324024-3325319:-:hypothetical protein	1864	2016	1585	1706	1221	1602	1292	1562	1431	990	1707	1573	1639	41.6843	1687	44.0756	1544	35.9314	1497	39.963	1706	45.0662	1597	37.5701	1352	35.738	1796	46.1518	1466	36.1769	1341	35.2795	1415	38.4649	1517	37.473
PPTG_00896	TK	546	654	684	686	727	37.7522	38.0655	43.3992	40.2354	PPTG_00896:185249100:3325119-3325944:+:hypothetical protein	751	883	578	723	629	542	698	694	516	502	1014	685	660	37.7522	739	43.4243	563	29.4673	634	38.0655	879	52.2235	540	28.5718	730	43.3992	798	46.1202	529	29.3602	680	40.2354	841	51.4174	661	36.7232
PPTG_00897	HTH_Tnp_Tc5	1417	1993	1920	1812	1847	42.6263	40.2859	40.8868	39.7187	PPTG_00897:185249100:3326092-3327600:-:hypothetical protein	2200	2753	1788	1950	1484	1983	1573	1597	1906	1232	2033	2267	1934	42.6263	2304	52.1668	1742	35.1321	1711	39.5835	2074	47.4798	1976	40.2859	1646	37.7061	1836	40.8868	1953	41.7665	1669	38.0521	1686	39.7187	2186	46.7963
PPTG_00898	HTH_Tnp_Tc5CENP-B_N	1443	628	680	608	557	13.2241	15.1983	12.5747	10.5002	PPTG_00898:185249100:3327090-3328532:+:hypothetical protein	695	682	722	762	488	690	534	455	725	346	546	776	611	13.2241	571	12.6955	703	13.9224	669	15.1983	682	15.3316	688	13.7739	559	12.5747	523	11.4371	743	15.6034	469	10.5002	453	10.4795	748	15.7241
PPTG_00899		762	158	170	158	172	5.21297	5.61103	6.34721	7.4442	PPTG_00899:185249100:3328904-3329665:+:hypothetical protein	132	260	143	142	169	148	142	164	134	107	221	194	116	4.75439	218	9.17873	139	5.21297	125	5.37761	236	10.0468	148	5.61103	149	6.34721	189	7.82686	137	5.4483	145	6.14759	183	8.01683	187	7.4442
PPTG_00900	HECTzf-RanBP	2244	192	155	196	246	2.86705	2.352	2.91091	3.2537	PPTG_00900:185249100:3329614-3331920:-:hypothetical protein	234	259	157	183	159	83	241	180	125	167	356	226	206	2.86705	217	3.10254	153	1.94847	161	2.352	222	3.20923	83	1.06854	252	3.64527	207	2.91091	128	1.72855	226	3.2537	295	4.3884	218	2.9469
PPTG_00901	sd00029HECT	2261	789	807	837	803	11.6216	11.9181	12.6307	11.4709	PPTG_00901:185249100:3331964-3334310:-:hypothetical protein	972	979	712	937	626	727	842	787	707	566	948	887	855	11.8102	819	11.6216	694	8.77171	822	11.9181	875	12.5539	725	9.26347	881	12.6482	905	12.6307	724	9.70362	767	10.9594	786	11.6046	855	11.4709
PPTG_00902	APG17	921	143	183	187	219	5.56129	6.79779	5.4135	7.08571	PPTG_00902:185249100:3334586-3336053:+:hypothetical protein	186	198	101	259	138	129	259	137	130	149	304	212	164	5.56129	166	5.78269	98	3.04083	227	8.0798	193	6.79779	129	4.04638	271	9.55128	158	5.4135	133	4.3761	202	7.08571	252	9.13372	204	6.71896
PPTG_00904		1800	NA	NA	NA	NA	0	0	0	0	PPTG_00904:185249100:3337896-3339695:-:hypothetical protein	18	18	9	18	17	12	22	9	3	17	27	12	NA	0	NA	0	NA	0	NA	0	NA	0	NA	0	NA	0	NA	0	NA	0	NA	0	NA	0	NA	0
PPTG_00906	Peptidase_C48	474	NA	NA	NA	NA	0	0	0	0	PPTG_00906:185249100:3343149-3343622:+:hypothetical protein	0	0	0	0	0	0	0	0	0	0	0	0	NA	0	NA	0	NA	0	NA	0	NA	0	NA	0	NA	0	NA	0	NA	0	NA	0	NA	0	NA	0
PPTG_00907		426	NA	NA	NA	NA	0	0	0	0	PPTG_00907:185249100:3355146-3355571:+:hypothetical protein	0	0	0	0	0	0	0	0	0	0	0	0	NA	0	NA	0	NA	0	NA	0	NA	0	NA	0	NA	0	NA	0	NA	0	NA	0	NA	0	NA	0
PPTG_00908	DUF659	264	NA	NA	NA	NA	0	0	0	0	PPTG_00908:185249100:3355716-3355979:+:hypothetical protein	0	0	0	0	0	0	0	0	0	0	0	0	NA	0	NA	0	NA	0	NA	0	NA	0	NA	0	NA	0	NA	0	NA	0	NA	0	NA	0	NA	0
PPTG_00909	RPAP3_CTPR_11TPR_1	1646	32	38	35	44	0.538217	0.789803	0.791652	0.958307	PPTG_00909:185249100:3371624-3373345:+:hypothetical protein	47	30	32	48	20	45	19	37	42	47	21	54	41	0.777939	25	0.487294	31	0.538217	42	0.836477	28	0.551821	45	0.789803	20	0.394414	43	0.824364	43	0.791652	64	1.25615	17	0.344767	52	0.958307
PPTG_00910	CGI-121	762	719	689	804	830	32.2098	28.824	32.3427	35.1777	PPTG_00910:185249100:3373168-3374070:-:hypothetical protein	913	914	606	764	545	636	905	679	668	658	968	826	803	32.9118	765	32.2098	590	22.127	670	28.824	762	32.4392	634	24.0365	947	40.341	781	32.3427	684	27.2017	892	37.8183	803	35.1777	796	31.6876
PPTG_00911	Transketolase_NTransket_pyrTransketolase_C	2091	1963	1748	1538	1506	25.944	25.5232	20.328	21.7595	PPTG_00911:185249100:3375452-3377542:+:transketolase	1976	1740	2767	1855	903	2363	1220	1171	1943	1018	1644	1842	1737	25.944	1456	22.3403	2695	36.8324	1628	25.5232	1262	19.5783	2355	32.5367	1277	19.8239	1347	20.328	1991	28.8545	1379	21.306	1363	21.7595	1776	25.7644
PPTG_00912		4650	262	286	302	336	2.26344	2.44631	2.34803	2.43168	PPTG_00912:185249100:3377846-3382737:+:hypothetical protein	383	418	102	396	294	101	388	301	150	258	531	225	337	2.26344	350	2.41488	99	0.608426	347	2.44631	411	2.86721	101	0.627487	406	2.83416	346	2.34803	154	1.00361	350	2.43168	440	3.15869	217	1.41559
PPTG_00913	Aha1_N	1040	243	235	218	253	7.86662	6.4723	6.6146	7.81687	PPTG_00913:185249100:3382366-3383621:-:hypothetical protein	314	305	202	304	147	234	233	190	186	199	268	278	276	8.28833	255	7.86662	197	5.41325	267	8.41613	205	6.39426	233	6.4723	244	7.61567	218	6.6146	191	5.56539	270	8.3873	222	7.12568	268	7.81687
PPTG_00914	TH1WWWW	4276	772	772	739	741	5.45353	5.59113	5.1241	5.58301	PPTG_00914:185249100:3383704-3388180:+:hypothetical protein	801	952	838	918	527	776	645	603	829	513	892	816	704	5.14193	797	5.98001	816	5.45353	805	6.17153	737	5.59113	773	5.22249	675	5.1241	693	5.11418	849	6.0168	695	5.25096	740	5.77698	787	5.58301
PPTG_00915	Myb_DNA-bind_4	819	NA	NA	NA	NA	0	0	0	0	PPTG_00915:185249100:3386561-3387379:-:hypothetical protein	7	0	1	2	0	0	0	0	0	4	0	0	NA	0	NA	0	NA	0	NA	0	NA	0	NA	0	NA	0	NA	0	NA	0	NA	0	NA	0	NA	0
PPTG_00916		489	NA	NA	NA	NA	0	0	0	0	PPTG_00916:185249100:3387697-3388382:-:hypothetical protein	1	3	0	0	0	0	6	0	0	0	0	0	NA	0	NA	0	NA	0	NA	0	NA	0	NA	0	NA	0	NA	0	NA	0	NA	0	NA	0	NA	0
PPTG_00917		522	NA	NA	NA	NA	0	0	0	0	PPTG_00917:185249100:3388450-3388971:-:hypothetical protein	16	10	3	20	6	5	21	3	13	7	3	0	NA	0	NA	0	NA	0	NA	0	NA	0	NA	0	NA	0	NA	0	NA	0	NA	0	NA	0	NA	0
PPTG_00918		1121	81	81	83	69	2.74756	3.12527	2.75868	2.10382	PPTG_00918:185249100:3389478-3390598:-:hypothetical protein	119	115	44	125	77	26	92	85	55	54	95	58	105	2.92533	96	2.74756	43	1.0962	110	3.21678	108	3.12527	26	0.670045	96	2.77982	98	2.75868	56	1.51383	73	2.10382	79	2.35249	56	1.51535
PPTG_00919	Myb_DNA-bind_4	1148	NA	NA	NA	NA	0	0	0	0	PPTG_00919:185249100:3391037-3392184:-:hypothetical protein	4	3	6	18	2	6	2	0	8	2	1	3	NA	0	NA	0	NA	0	NA	0	NA	0	NA	0	NA	0	NA	0	NA	0	NA	0	NA	0	NA	0
PPTG_00920		942	133	205	224	281	5.72189	8.91906	8.91069	11.9006	PPTG_00920:185249100:3392186-3393187:+:hypothetical protein	217	201	41	319	185	75	315	231	73	256	458	121	191	6.33248	168	5.72189	40	1.21348	280	9.7441	259	8.91906	75	2.3001	330	11.3714	266	8.91069	75	2.41271	347	11.9006	380	13.466	117	3.76761
PPTG_00921	ABC_ATPase	1978	98	97	67	80	1.37871	1.56276	0.869764	1.33324	PPTG_00921:185249100:3396501-3398676:-:hypothetical protein	97	102	127	111	63	107	51	45	94	69	95	70	85	1.3421	85	1.37871	124	1.79152	97	1.60761	88	1.4432	107	1.56276	53	0.869764	52	0.829579	96	1.47076	93	1.51897	79	1.33324	67	1.0275
PPTG_00922	Bac_rhamnosid	2094	NA	NA	NA	NA	0	0	0	0	PPTG_00922:185249100:3399260-3401936:+:hypothetical protein	1	5	0	4	6	4	0	0	5	1	1	3	NA	0	NA	0	NA	0	NA	0	NA	0	NA	0	NA	0	NA	0	NA	0	NA	0	NA	0	NA	0
PPTG_00923	Pro_dh	2320	1315	1260	1442	1484	19.2916	19.3796	20.5249	21.4102	PPTG_00923:185249100:3401866-3404185:-:hypothetical protein	2089	1667	732	2008	992	634	1815	1312	897	1486	1795	984	1837	24.7293	1395	19.2916	713	8.78267	1762	24.8973	1386	19.3796	632	7.86983	1899	26.5698	1509	20.5249	919	12.0039	2014	28.0455	1488	21.4102	949	12.4082
PPTG_00924	HGTP_anticodonWHEP-TRStRNA-synt_2b	3022	720	636	618	790	7.28151	6.00345	5.71579	7.5335	PPTG_00924:185249100:3404314-3407335:+:glycine-tRNA ligase	941	674	791	874	366	630	802	387	556	745	822	705	827	8.54678	564	5.98778	770	7.28151	767	8.32023	512	5.49599	628	6.00345	839	9.01196	445	4.64672	570	5.71579	1009	10.7867	682	7.5335	680	6.82568
PPTG_00925	Bac_rhamnosidBac_rhamnosid	2559	NA	NA	NA	NA	0	0	0	0	PPTG_00925:185249100:3407613-3410171:-:hypothetical protein	0	0	1	0	0	0	0	0	0	0	0	0	NA	0	NA	0	NA	0	NA	0	NA	0	NA	0	NA	0	NA	0	NA	0	NA	0	NA	0	NA	0
PPTG_00926	Bac_rhamnosid	2718	34	32	28	29	0.39068	0.385953	0.214968	0.178293	PPTG_00926:185249100:3410928-3413645:-:hypothetical protein	39	30	44	36	12	46	17	14	49	11	13	64	34	0.39068	25	0.295102	43	0.45211	32	0.385953	17	0.202894	46	0.488927	18	0.214968	16	0.18576	50	0.557463	15	0.178293	11	0.135098	62	0.691948
PPTG_00927	DAHP_synth_1	1370	1761	1374	1303	1310	38.7315	28.627	29.4599	29.2881	PPTG_00927:185249100:3413928-3415297:-:3-deoxy-7-phosphoheptulonate synthase	1932	1682	2233	1172	865	1891	1038	1112	1508	1043	1450	1363	1699	38.7315	1408	32.9734	2175	45.3695	1028	24.5984	1209	28.627	1885	39.7491	1086	25.7313	1279	29.4599	1545	34.1746	1413	33.3207	1202	29.2881	1314	29.0942
PPTG_00928	Chorismate_synt	1584	1466	1219	1416	1607	25.1563	22.8139	24.6983	29.2808	PPTG_00928:185249100:3416338-3417921:+:chorismate synthase	2007	1484	1427	1561	797	1177	1671	1052	1260	1451	1598	1586	1765	34.8001	1242	25.1563	1390	25.0775	1370	28.3531	1114	22.8139	1173	21.3934	1748	35.821	1210	24.1052	1291	24.6983	1966	40.0978	1325	27.9233	1529	29.2808
PPTG_00929	SAC3_GANP	2492	845	1057	992	1145	10.7405	16.2326	14.7776	14.8958	PPTG_00929:185249100:3417866-3420428:-:hypothetical protein	975	1381	537	1552	892	563	1095	1015	647	848	1445	1128	857	10.7405	1156	14.883	523	5.99762	1362	17.9169	1247	16.2326	561	6.50356	1146	14.9275	1167	14.7776	663	8.06234	1149	14.8958	1198	16.0478	1088	13.2438
PPTG_00930	Glutaredoxin	516	626	639	643	573	34.984	35.9585	37.8703	31.9936	PPTG_00930:185249100:3420576-3421165:+:Grx4 family monothiol glutaredoxin	657	568	846	645	333	888	575	452	788	377	546	784	578	34.984	475	29.5342	824	45.6355	566	35.9585	465	29.233	885	49.5484	602	37.8703	520	31.8005	807	47.3936	511	31.9936	453	29.3059	756	44.443
PPTG_00931	DUF2052	729	NA	NA	NA	NA	0	0	0	0	PPTG_00931:185249100:3421410-3422266:+:hypothetical protein	62	26	14	16	4	8	29	17	12	18	29	15	NA	0	NA	0	NA	0	NA	0	NA	0	NA	0	NA	0	NA	0	NA	0	NA	0	NA	0	NA	0
PPTG_00932		3007	27	33	21	34	0.311587	0.436075	0.188895	0.377444	PPTG_00932:185249100:3422998-3426004:+:hypothetical protein	34	49	11	46	35	11	16	16	26	34	41	22	30	0.311587	41	0.437453	11	0.10454	40	0.436075	49	0.528607	11	0.105681	17	0.183513	18	0.188895	27	0.272098	46	0.494215	34	0.377444	21	0.211844
PPTG_00933		2622	1004	904	950	879	11.9232	9.78957	11.7308	10.8551	PPTG_00933:185249100:3426073-3428694:+:hypothetical protein	1138	1191	1040	892	793	825	767	898	991	650	1116	862	1001	11.9232	997	12.1995	1013	11.0408	783	9.78957	1108	13.7081	822	9.05681	803	9.9411	1033	12.4322	1015	11.7308	881	10.8551	925	11.7765	831	9.6139
PPTG_00934	PP2C	894	1990	1634	1463	1518	66.7947	53.7025	49.0535	54.7982	PPTG_00934:185249100:3428851-3429904:+:hypothetical protein	2175	1881	2550	1509	1059	2106	1291	1075	1758	1143	1678	1675	1912	66.7947	1574	56.487	2484	79.4034	1324	48.5495	1480	53.7025	2099	67.8283	1351	49.0535	1236	43.6276	1801	61.0481	1549	55.9765	1391	51.9393	1615	54.7982
PPTG_00935		684	NA	NA	NA	NA	0	0	0	0	PPTG_00935:185249100:3430004-3430687:-:hypothetical protein	21	24	4	32	8	6	19	17	25	16	6	4	NA	0	NA	0	NA	0	NA	0	NA	0	NA	0	NA	0	NA	0	NA	0	NA	0	NA	0	NA	0
PPTG_00936	Presenilin	1710	3284	2739	2944	2962	58.4921	50.497	54.0814	54.6379	PPTG_00936:185249100:3430847-3432628:-:hypothetical protein	3629	3776	3593	2770	2003	2999	2723	2441	3101	2134	3824	2928	3191	58.2803	3160	59.2887	3500	58.4921	2430	46.5848	2799	53.0978	2989	50.497	2849	54.0814	2807	51.7997	3177	56.3011	2892	54.6379	3171	61.9023	2823	50.0779
PPTG_00937	EF-hand_6EF-hand_7	450	NA	NA	NA	NA	0	0	0	0	PPTG_00937:185249100:3433019-3433751:-:hypothetical protein	24	8	27	30	5	39	13	6	9	18	19	14	NA	0	NA	0	NA	0	NA	0	NA	0	NA	0	NA	0	NA	0	NA	0	NA	0	NA	0	NA	0
PPTG_00938	Pyr_redox_2Pyr_redox_dim	1653	429	383	444	501	8.42662	7.41708	9.13128	10.38	PPTG_00938:185249100:3434106-3435964:-:hypothetical protein	507	612	338	426	386	238	444	468	321	410	620	448	446	8.42662	512	9.93753	329	5.68785	374	7.41708	539	10.5776	237	4.14201	465	9.13128	538	10.2705	329	6.03141	556	10.8666	514	10.38	432	7.92761
PPTG_00939	RRM_1RRM_1	771	906	1024	914	897	36.8432	41.9059	35.1167	37.1051	PPTG_00939:185249100:3437478-3438754:+:hypothetical protein	917	1097	1020	1206	713	1020	786	746	1036	527	1033	1160	806	32.6492	918	38.2005	994	36.8432	1058	44.9848	996	41.9059	1017	38.1068	822	34.6074	858	35.1167	1061	41.702	714	29.9182	857	37.1051	1119	44.0258
PPTG_00940	FCHSBF2SBF2	3323	147	140	172	194	1.48497	1.37644	1.51939	2.03926	PPTG_00940:185249100:3440233-3443555:+:hypothetical protein	180	206	113	185	101	118	232	139	109	201	245	111	158	1.48497	172	1.66065	110	0.945992	162	1.59816	141	1.37644	118	1.02586	243	2.37371	160	1.51939	112	1.02137	272	2.64442	203	2.03926	107	0.976753
PPTG_00941	Thiolase_NThiolase_C	2034	150	145	112	106	2.24178	1.75675	1.83526	2.04315	PPTG_00941:185249100:3441964-3443997:-:hypothetical protein	166	51	269	124	27	288	110	35	176	103	48	142	146	2.24178	43	0.678264	262	3.68108	109	1.75675	38	0.606042	287	4.07631	115	1.83526	40	0.620568	180	2.68174	140	2.22366	40	0.656471	137	2.04315
PPTG_00942	Pex2_Pex12zf-C3HC4_2	2152	260	205	252	225	3.41284	2.63795	3.98211	3.28432	PPTG_00942:185249100:3443455-3445674:+:hypothetical protein	341	265	264	279	125	197	252	180	278	176	247	242	300	4.35382	222	3.30972	257	3.41284	245	3.73214	175	2.63795	196	2.63118	264	3.98211	207	3.03535	285	4.01327	238	3.57295	205	3.17994	233	3.28432
PPTG_00943		809	NA	NA	NA	NA	0	0	0	0	PPTG_00943:185249100:3445320-3446192:-:hypothetical protein	0	3	2	1	1	2	0	5	4	1	2	3	NA	0	NA	0	NA	0	NA	0	NA	0	NA	0	NA	0	NA	0	NA	0	NA	0	NA	0	NA	0
PPTG_00944		2994	NA	NA	NA	NA	0	0	0	0	PPTG_00944:185249100:3447158-3450215:-:hypothetical protein	2	7	3	6	4	6	2	2	4	2	4	3	NA	0	NA	0	NA	0	NA	0	NA	0	NA	0	NA	0	NA	0	NA	0	NA	0	NA	0	NA	0
PPTG_00945		768	NA	NA	NA	NA	0	0	0	0	PPTG_00945:185249100:3449749-3450551:+:hypothetical protein	2	3	2	4	1	1	2	0	4	0	3	1	NA	0	NA	0	NA	0	NA	0	NA	0	NA	0	NA	0	NA	0	NA	0	NA	0	NA	0	NA	0
PPTG_00946	TPR_12ARS2TPR_10TPR_1IQIQIQIQ	3070	1001	1050	970	930	10.5865	10.725	9.24064	9.2188	PPTG_00946:185249100:3451743-3455124:+:hypothetical protein	941	1210	1193	1207	726	1081	829	782	1116	622	1222	968	827	8.41315	1013	10.5865	1162	10.8167	1059	11.3082	1015	10.725	1077	10.1348	867	9.16711	899	9.24064	1143	11.2825	843	8.87117	1013	11.0148	933	9.2188
PPTG_00947	ThiF	1215	59	59	61	58	1.58437	1.49796	1.62969	1.67275	PPTG_00947:185249100:3455735-3457018:-:hypothetical protein	71	72	56	67	39	63	58	48	65	50	46	70	62	1.5937	60	1.58437	55	1.29363	59	1.59188	55	1.46844	63	1.49796	61	1.62969	55	1.42846	67	1.67107	68	1.80811	38	1.04403	67	1.67275
PPTG_00948	Ank_2Ank_2Ank_2Ank_2Ank_2	1659	NA	NA	NA	NA	0	0	0	0	PPTG_00948:185249100:3457462-3459184:+:hypothetical protein	0	0	0	0	0	0	0	0	0	0	0	0	NA	0	NA	0	NA	0	NA	0	NA	0	NA	0	NA	0	NA	0	NA	0	NA	0	NA	0	NA	0
PPTG_00949	ThiF	1926	1692	1718	1613	1792	28.2477	27.9821	26.6243	28.8059	PPTG_00949:185249100:3480681-3482675:+:hypothetical protein	1981	2048	1662	1874	1310	1684	1735	1413	1365	1476	2004	1779	1742	28.2477	1714	28.5519	1619	24.0224	1644	27.9821	1831	30.8391	1678	25.1693	1815	30.5895	1625	26.6243	1398	21.9961	2000	33.5479	1662	28.8059	1715	27.0109
PPTG_00950	IQIQIQIQIQIQ	1590	1902	2492	2108	2189	39.5091	50.1007	40.9122	46.7762	PPTG_00950:185249100:3482174-3483959:-:hypothetical protein	1736	2340	2281	2770	1620	2792	1915	1943	2037	1279	2687	2702	1526	29.9743	1958	39.5091	2222	39.9367	2430	50.1007	2264	46.1901	2783	50.5652	2004	40.9122	2234	44.337	2087	39.776	1733	35.2122	2228	46.7762	2605	49.6983
PPTG_00951	KIX_2	519	440	473	431	327	20.3997	25.076	21.0373	17.3049	PPTG_00951:185249100:3485059-3485691:-:hypothetical protein	386	347	709	453	252	672	281	301	638	205	318	454	339	20.3997	290	17.9272	691	38.0484	397	25.076	352	22.0011	670	37.2944	294	18.3879	346	21.0373	654	38.1862	278	17.3049	264	16.9802	438	25.5999
PPTG_00952		285	NA	NA	NA	NA	0	0	0	0	PPTG_00952:185249100:3487937-3488295:-:hypothetical protein	0	0	0	0	0	0	0	0	0	0	0	0	NA	0	NA	0	NA	0	NA	0	NA	0	NA	0	NA	0	NA	0	NA	0	NA	0	NA	0	NA	0
PPTG_00953		3315	795	764	839	714	7.55583	7.32772	7.75809	6.51006	PPTG_00953:185249100:3491076-3494594:+:hypothetical protein	912	1062	711	845	622	683	730	709	916	493	929	731	802	7.55583	889	8.60398	693	5.97413	741	7.32772	869	8.50367	681	5.93471	764	7.48103	815	7.75809	938	8.57462	668	6.51006	770	7.75379	705	6.45115
PPTG_00954	Thioredoxin	905	163	216	122	146	5.41804	6.59261	4.26825	5.1762	PPTG_00954:185249100:3493802-3494706:-:protein disulfide-isomerase domain	179	74	276	207	37	414	114	53	183	107	67	246	157	5.41804	62	2.19798	269	8.49433	182	6.59261	52	1.86391	413	13.1837	119	4.26825	61	2.12697	187	6.26165	145	5.1762	56	2.0656	237	7.94385
PPTG_00955	HTH_17HTH_17	1151	1412	1321	1318	1543	38.7733	35.3737	36.1892	41.7052	PPTG_00955:185249100:3528502-3529652:-:hypothetical protein	1752	1662	1340	1416	957	1389	1411	1148	1131	1235	1734	1573	1540	41.7866	1391	38.7733	1305	32.4012	1242	35.3737	1337	37.6813	1384	34.7374	1476	41.6258	1320	36.1892	1159	30.5143	1673	46.9583	1438	41.7052	1517	39.9799
PPTG_00956	zf-U11-48K	1353	159	160	162	136	3.46207	3.75551	3.85235	3.2733	PPTG_00956:185249100:3529435-3531073:+:hypothetical protein	136	174	217	177	106	178	125	158	168	94	162	151	120	2.76997	146	3.46207	211	4.45666	155	3.75551	148	3.54841	177	3.7793	131	3.14286	182	4.24477	172	3.85235	127	3.03248	134	3.30608	146	3.2733
PPTG_00957		438	117	146	122	126	8.13074	9.35557	8.92506	9.45049	PPTG_00957:185249100:3531250-3531687:+:hypothetical protein	102	133	154	142	75	210	117	100	126	109	150	110	90	6.41741	111	8.13074	150	9.78684	125	9.35557	105	7.77652	209	13.785	122	9.04144	115	8.28522	129	8.92506	148	10.9164	124	9.45049	106	7.34113
PPTG_00958	Ank_2Ank_4Ank_2Ank_3	1470	56	56	49	51	1.25351	1.36034	0.883272	1.11431	PPTG_00958:185249100:3531867-3533336:+:hypothetical protein	67	70	50	69	46	42	38	34	65	35	64	56	59	1.25351	59	1.2877	49	0.952586	61	1.36034	64	1.41232	42	0.825407	40	0.883272	39	0.837197	67	1.38119	47	1.03293	53	1.20355	54	1.11431
PPTG_00959	YTH	1039	232	251	207	253	7.36448	7.82475	6.13503	8.73897	PPTG_00959:185249100:3533440-3534537:+:hypothetical protein	279	298	207	283	210	212	241	176	164	223	328	193	245	7.36448	249	7.68891	202	5.55599	248	7.82475	293	9.14792	211	5.86682	252	7.87294	202	6.13503	168	4.89992	302	9.39038	272	8.73897	186	5.43036
PPTG_00960	Ion_transcNMP_binding	3209	780	978	800	735	7.74774	9.45269	8.54623	7.36375	PPTG_00960:185249100:3533768-3537350:-:hypothetical protein	552	1177	893	886	793	1054	500	846	883	341	1164	808	485	4.72023	985	9.84799	870	7.74774	777	7.93754	1108	11.2006	1050	9.45269	523	5.29034	973	9.56806	905	8.54623	462	4.65119	965	10.0384	779	7.36375
PPTG_00961	AAA	1454	89	107	78	72	1.43914	2.45752	1.47344	1.87763	PPTG_00961:185249100:3537426-3539154:-:26S protease regulatory subunit 6A	76	70	144	124	31	171	63	50	109	64	48	93	67	1.43914	59	1.30187	140	2.75162	109	2.45752	43	0.959343	170	3.3777	66	1.47344	57	1.23706	112	2.33426	87	1.93307	40	0.918338	90	1.87763
PPTG_00962	Torsin	492	NA	NA	NA	NA	0	0	0	0	PPTG_00962:185249100:3540194-3540976:-:hypothetical protein	31	20	15	38	22	29	42	15	12	14	20	21	NA	0	NA	0	NA	0	NA	0	NA	0	NA	0	NA	0	NA	0	NA	0	NA	0	NA	0	NA	0
PPTG_00963		528	NA	NA	NA	NA	0	0	0	0	PPTG_00963:185249100:3541233-3541948:+:hypothetical protein	4	2	2	16	0	2	0	0	0	5	0	5	NA	0	NA	0	NA	0	NA	0	NA	0	NA	0	NA	0	NA	0	NA	0	NA	0	NA	0	NA	0
PPTG_00964	CRCBCRCB	2324	645	553	647	748	9.07108	9.12647	8.79946	11.3331	PPTG_00964:185249100:3541498-3543821:-:hypothetical protein	768	914	508	737	475	350	602	706	487	614	952	647	675	9.07108	765	10.561	495	6.08687	647	9.12647	664	9.26834	349	4.33836	630	8.79946	812	11.0256	499	6.50669	832	11.5659	789	11.3331	624	8.14479
PPTG_00965	Na_H_ExchangerNa_H_Exchanger	2883	1909	1738	1841	1815	19.0297	17.8793	19.7925	21.5018	PPTG_00965:185249100:3544959-3547841:-:hypothetical protein	1893	2043	2416	1766	1137	2081	1852	1481	1838	1431	2239	1709	1664	18.026	1710	19.0297	2353	23.324	1550	17.6247	1589	17.8793	2074	20.7826	1938	21.8203	1703	18.6402	1883	19.7925	1939	21.7283	1857	21.5018	1648	17.3398
PPTG_00966	Na_H_ExchangerPyr_redox_3Na_H_Exchanger	2727	898	1002	1223	1249	10.8357	10.3253	11.9304	14.3466	PPTG_00966:185249100:3548478-3551204:-:hypothetical protein	1481	1100	484	1994	621	390	1839	897	698	1237	1414	932	1302	14.9114	921	10.8357	471	4.93584	1750	21.0372	868	10.3253	389	4.12098	1924	22.9019	1031	11.9304	715	7.94541	1676	19.8555	1172	14.3466	899	10.0001
PPTG_00967	Na_H_ExchangerPyr_redox_3Na_H_Exchanger	2787	240	207	334	478	2.86644	2.81122	3.19295	5.92346	PPTG_00967:185249100:3551830-3554616:-:hypothetical protein	322	297	192	272	177	136	488	245	203	377	802	268	283	3.17133	249	2.86644	187	1.91748	239	2.81122	247	2.87495	136	1.40974	511	5.95163	282	3.19295	208	2.26163	511	5.92346	665	7.9651	258	2.80811
PPTG_00968	Met_synt_B12S-methyl_transPterin_bindB12-binding_2B12-binding	4274	11393	9033	9662	7693	77.8593	60.5783	60.0066	55.6333	PPTG_00968:185249100:3556074-3560347:+:methionine synthase	12119	9837	15699	9002	5494	11561	7551	6344	13459	5432	7493	9859	10655	77.8593	8232	61.7948	15292	102.248	7898	60.5783	7678	58.2752	11522	77.8806	7901	60.0066	7295	53.8606	13789	97.7674	7360	55.6333	6213	48.5259	9507	67.4746
PPTG_00969	MM_CoA_mutaseB12-binding	2568	122	138	120	120	1.54454	1.51871	1.46326	1.4169	PPTG_00969:185249100:3560320-3562944:+:hypothetical protein	145	115	146	198	75	135	146	73	121	115	131	98	127	1.54454	96	1.19938	142	1.58022	174	2.22121	105	1.32637	135	1.51871	153	1.93396	84	1.0322	124	1.46326	156	1.96255	109	1.4169	94	1.11036
PPTG_00970	U-boxC2	2118	108	122	137	96	1.44508	2.14423	2.02302	1.70838	PPTG_00970:185249100:3562763-3564880:-:hypothetical protein	112	173	84	164	100	81	126	184	66	83	137	65	98	1.44508	145	2.19646	82	1.1064	144	2.2288	140	2.14423	81	1.10483	132	2.02302	212	3.15857	68	0.972923	112	1.70838	114	1.79674	63	0.902289
PPTG_00971	EamAEamADUF3955	1851	1614	1553	1692	1816	28.2112	26.6896	30.4085	30.5613	PPTG_00971:185249100:3565212-3567062:+:hypothetical protein	1902	2430	1168	1718	1530	1016	1657	1714	1337	1292	2667	1542	1672	28.2112	2033	35.2381	1138	17.5696	1507	26.6896	2138	37.4689	1013	15.8103	1734	30.4085	1971	33.6017	1370	22.429	1751	30.5613	2211	39.8739	1487	24.3689
PPTG_00972	F-box-like	1353	339	268	285	256	7.23241	5.93585	6.0249	5.45257	PPTG_00972:185249100:3567583-3569010:+:hypothetical protein	485	364	293	321	174	279	340	200	263	235	266	239	426	9.83339	305	7.23241	285	6.01966	282	6.8326	243	5.82611	278	5.93585	356	8.54091	230	5.36427	269	6.0249	318	7.59314	221	5.45257	230	5.15657
PPTG_00973	XPA_CXPA_N	745	1497	1342	1331	1151	62.0267	57.0843	43.7547	39.789	PPTG_00973:185249100:3568900-3569644:-:DNA repair protein	1696	1654	1660	1365	938	1522	946	898	1924	616	1071	1793	1491	62.5047	1384	59.602	1617	62.0267	1198	52.7151	1311	57.0843	1517	58.8255	990	43.1351	1033	43.7547	1971	80.1726	835	36.2095	888	39.789	1729	70.3996
PPTG_00974	Methyltransf_4	1581	1115	1266	1153	950	21.8534	26.4684	25.7227	20.1844	PPTG_00974:185249100:3569187-3570973:+:tRNA (guanine-N(7)-)-methyltransferase	1122	1374	1241	1187	923	1471	711	1193	1310	545	1278	1091	987	19.4974	1150	23.3371	1209	21.8534	1041	21.5851	1290	26.4684	1466	26.7879	744	15.2754	1372	27.3844	1342	25.7227	738	15.0805	1060	22.3811	1052	20.1844
PPTG_00975	BeachELMO_CED12DUF4704PH_BEACHLaminin_G_3WD40	9957	3015	2844	2975	2785	10.125	10.5355	9.0727	8.84158	PPTG_00975:185249100:3571016-3581116:-:hypothetical protein	3671	3915	2609	3647	2326	2087	2660	2879	2763	2011	3658	2693	3228	10.125	3276	10.5559	2541	7.29292	3200	10.5355	3251	10.5915	2080	6.03491	2783	9.0727	3311	10.4933	2831	8.61603	2725	8.84158	3033	10.1684	2597	7.91179
PPTG_00976	Mob1_phoceinProtoglobin	1711	116	130	95	60	1.55636	2.33198	1.7152	1.41831	PPTG_00976:185249100:3581269-3583305:-:hypothetical protein	43	99	234	87	88	192	41	81	145	20	88	83	38	0.693625	83	1.55636	228	3.80812	76	1.45612	123	2.33198	191	3.22492	43	0.815775	93	1.7152	149	2.63895	27	0.509807	73	1.42423	80	1.41831
PPTG_00977	LicD	948	472	385	432	421	15.5341	12.6266	13.6278	13.416	PPTG_00977:185249100:3583798-3584810:+:hypothetical protein	579	549	461	451	264	391	380	337	498	368	459	397	509	16.7688	459	15.5341	449	13.5352	396	13.6937	369	12.6266	390	11.8848	398	13.6278	388	12.9153	510	16.3026	499	17.0053	381	13.416	383	12.2552
PPTG_00978	Phtf-FEM1B_bdg	1827	5411	5187	4796	4162	75.1981	84.5655	69.8775	70.3078	PPTG_00978:185249100:3585513-3587751:+:hypothetical protein	5003	4776	8047	5371	2875	6853	3759	3051	6782	2442	4641	5525	4399	75.1981	3997	70.1902	7838	122.6	4713	84.5655	4018	71.3414	6830	107.999	3933	69.8775	3508	60.5901	6948	115.244	3309	58.5127	3848	70.3078	5328	88.462
PPTG_00979		1543	1816	1919	1891	2456	36.3725	39.3468	40.4754	51.2342	PPTG_00979:185249100:3588203-3589745:-:hypothetical protein	2044	2474	1622	2111	1604	1670	1839	1918	1505	1806	3627	1985	1797	36.3725	2070	43.0413	1580	29.2628	1852	39.3468	2242	47.1346	1664	31.1547	1924	40.4754	2206	45.1149	1542	30.2841	2447	51.2342	3008	65.0757	1914	37.6277
PPTG_00980	RabGAP-TBC	1152	88	103	44	42	1.25326	0.957407	1.0683	1.21126	PPTG_00980:185249100:3593310-3594656:+:hypothetical protein	34	54	193	26	24	254	20	34	69	26	56	48	30	0.813318	45	1.25326	188	4.6637	23	0.6545	34	0.957407	253	6.3446	21	0.591723	39	1.0683	71	1.86768	35	0.981539	46	1.33294	46	1.21126
PPTG_00981	SNARE_assoc	1088	12671	11906	11770	12971	370.729	335.713	361.333	398.609	PPTG_00981:185249100:3594699-3595786:-:hypothetical protein	14689	11555	15840	12699	6921	14955	11590	8880	12662	10468	12582	14827	12915	370.729	9669	285.124	15429	405.26	11142	335.713	9672	288.375	14905	395.767	12127	361.806	10211	296.156	12973	361.333	14184	421.174	10433	320.101	14297	398.609
PPTG_00982		582	630	578	591	700	38.4758	30.2472	35.1886	39.4614	PPTG_00982:185249100:3596034-3597348:+:hypothetical protein	815	903	429	612	533	454	656	564	427	630	830	578	717	38.4758	756	41.6754	418	20.5248	537	30.2472	745	41.5244	452	22.4363	686	38.2607	649	35.1886	437	22.7538	854	47.4053	688	39.4614	557	29.0311
PPTG_00983	Pkinase_Tyr	1794	218	252	214	177	3.56821	4.59284	3.73306	2.85756	PPTG_00983:185249100:3597492-3599488:+:TKL protein kinase	179	328	230	305	182	234	203	183	216	116	247	175	157	2.73318	274	4.90015	224	3.56821	268	4.89719	254	4.59284	233	3.75206	212	3.83588	210	3.69383	221	3.73306	157	2.82728	205	3.81451	169	2.85756
PPTG_00984	DUF4460	1739	1572	1378	1602	1590	30.0171	26.2461	28.895	28.9281	PPTG_00984:185249100:3599052-3600790:-:hypothetical protein	1987	1944	1378	1737	1007	1207	1479	1427	1579	1247	1818	1631	1747	31.3751	1627	30.0171	1342	22.0535	1524	28.729	1407	26.2461	1203	19.9849	1548	28.895	1641	29.7776	1618	28.1952	1690	31.3963	1507	28.9281	1573	27.4385
PPTG_00985	MULEFAR1	1122	NA	NA	NA	NA	0	0	0	0	PPTG_00985:185249100:3601080-3602437:+:hypothetical protein	0	6	1	0	0	0	0	0	0	0	0	0	NA	0	NA	0	NA	0	NA	0	NA	0	NA	0	NA	0	NA	0	NA	0	NA	0	NA	0	NA	0
PPTG_00986		1694	422	521	430	450	8.42547	9.68963	8.15731	8.17789	PPTG_00986:185249100:3638342-3640111:-:hypothetical protein	520	559	351	682	362	462	423	340	445	305	501	540	457	8.42547	468	8.86367	342	5.7695	598	11.5724	506	9.68963	460	7.84477	443	8.48872	391	7.28356	456	8.15731	413	7.87641	415	8.17789	521	9.32944
PPTG_00987	Pkinase	3024	12777	11222	11301	10478	127.983	117.356	112.634	111.952	PPTG_00987:185249100:3640861-3644049:+:SCY1 protein kinase	14094	13906	14682	11700	7828	12503	10028	9202	12522	7734	12455	11021	12392	127.983	11637	123.464	14301	135.148	10266	111.289	10940	117.356	12461	119.044	10493	112.634	10582	110.425	12829	128.56	10479	111.952	10328	114.01	10627	106.601
PPTG_00988	Ribosomal_L13	819	48517	47231	48742	47214	1801.47	1740.16	1769.74	1806.73	PPTG_00988:185249100:3644077-3645602:-:ribosomal protein L13	53729	48340	59396	49549	27780	59593	42674	39374	54950	33803	44513	61115	47241	1801.47	40452	1584.66	57857	2018.82	43475	1740.16	38824	1537.75	59394	2095.05	44652	1769.74	45277	1744.51	56298	2083.07	45802	1806.73	36910	1504.41	58931	2182.69
PPTG_00989	Pro_isomerasePro_isomerase	1580	114	143	114	94	2.27897	2.64852	2.29679	1.6127	PPTG_00989:185249100:3645662-3647370:+:hypothetical protein	113	139	129	144	92	174	90	100	129	55	149	87	99	1.9569	116	2.35549	126	2.27897	126	2.61425	129	2.64852	173	3.16319	94	1.93118	115	2.29679	132	2.5317	75	1.53354	124	2.61982	84	1.6127
PPTG_00990		2549	NA	NA	NA	NA	0	0	0	0	PPTG_00990:185249100:3647279-3649827:-:hypothetical protein	5	1	0	3	0	0	0	0	2	8	0	6	NA	0	NA	0	NA	0	NA	0	NA	0	NA	0	NA	0	NA	0	NA	0	NA	0	NA	0	NA	0
PPTG_00991	ILVD_EDD	2066	764	751	630	657	10.2493	11.1071	9.82112	10.1631	PPTG_00991:185249100:3648734-3653050:+:dihydroxy-acid dehydratase	754	789	994	798	471	899	606	559	598	528	759	649	663	10.0225	660	10.2493	968	13.3897	700	11.1071	658	10.3316	896	12.5289	634	9.96118	643	9.82112	613	8.99137	715	11.1807	629	10.1631	626	9.19126
PPTG_00992	FYVE	2793	395	475	422	533	4.19326	5.94748	4.81151	6.10738	PPTG_00992:185249100:3655244-3658036:-:hypothetical protein	427	399	488	649	200	577	396	350	439	390	675	531	375	4.19326	334	3.83669	475	4.86013	569	6.67845	280	3.25205	575	5.94748	414	4.81151	402	4.54188	450	4.88244	528	6.10738	560	6.69305	512	5.56071
PPTG_00993	AMP-bindingAMP-binding_C	1849	7345	7117	8734	8115	102.705	105.107	133.545	146.597	PPTG_00993:185249100:3659896-3662069:+:hypothetical protein	6455	7073	10720	6599	4287	9603	6042	6805	11765	5057	9792	9719	5675	95.8562	5919	102.705	10442	161.388	5790	102.654	5991	105.107	9571	149.54	6322	110.986	7825	133.545	12054	197.556	6852	119.722	8120	146.597	9372	153.754
PPTG_00994	Myb_DNA-bind_4DBD_Tnp_MutMCPsignal	2024	1506	1294	1450	1522	22.3982	21.3147	21.1257	22.3313	PPTG_00994:185249100:3661513-3663536:-:hypothetical protein	2039	1688	1347	1500	1043	1112	1576	1122	1377	1302	1633	1503	1793	27.6669	1413	22.3982	1312	18.5246	1316	21.3147	1458	23.3678	1108	15.8149	1649	26.4461	1290	20.1122	1411	21.1257	1764	28.1566	1354	22.3313	1449	21.7165
PPTG_00998	DUF659	774	NA	NA	NA	NA	0	0	0	0	PPTG_00998:185249100:3676051-3676891:-:hypothetical protein	0	0	0	0	0	0	0	0	0	0	0	0	NA	0	NA	0	NA	0	NA	0	NA	0	NA	0	NA	0	NA	0	NA	0	NA	0	NA	0	NA	0
PPTG_00999	Peptidase_C48	2334	NA	NA	NA	NA	0	0	0	0	PPTG_00999:185249100:3677435-3679768:-:hypothetical protein	0	0	0	0	0	0	0	0	0	0	0	0	NA	0	NA	0	NA	0	NA	0	NA	0	NA	0	NA	0	NA	0	NA	0	NA	0	NA	0	NA	0
PPTG_01000	DUF1348	453	544	518	591	720	43.0612	39.2421	45.3583	50.289	PPTG_01000:185249100:3682622-3683170:+:hypothetical protein	714	726	408	640	392	445	605	571	472	552	798	779	628	43.2965	608	43.0612	397	25.0448	562	40.6698	548	39.2421	444	28.3153	633	45.3583	657	45.7665	484	32.3775	748	53.3452	662	48.7828	751	50.289
PPTG_01001		510	4271	3728	3647	2888	262.282	222.596	227.094	171.536	PPTG_01001:185249100:3683588-3684097:+:hypothetical protein	4871	3876	5426	3947	2257	4582	3410	2495	4396	2353	3127	2991	4283	262.282	3244	204.076	5285	296.142	3463	222.596	3154	200.614	4567	258.7	3568	227.094	2869	177.517	4504	267.623	3188	201.948	2593	169.722	2884	171.536
PPTG_01002	tRNA_bind	540	239	247	272	224	13.5463	14.1771	16.4208	13.8799	PPTG_01002:185249100:3684619-3685295:-:hypothetical protein	311	273	223	299	169	245	272	244	244	171	203	283	273	15.7892	228	13.5463	217	11.4839	262	15.9053	236	14.1771	244	13.0537	285	17.1318	281	16.4208	250	14.0295	232	13.8799	168	10.3854	273	15.3356
PPTG_01003	P34-Arc	1374	1226	1344	1260	1187	25.7761	30.1575	27.5227	26.1933	PPTG_01003:185249100:3685320-3687066:-:hypothetical protein	1290	1617	1222	1441	1037	1322	1113	1248	1153	822	1612	1150	1134	25.7761	1353	31.5931	1190	24.7506	1264	30.1575	1449	34.2099	1318	27.7118	1165	27.5227	1435	32.9569	1181	26.0471	1114	26.1933	1337	32.4827	1109	24.4836
PPTG_01004	PH	1542	817	873	767	769	16.6689	18.3681	15.0732	14.7915	PPTG_01004:185249100:3687055-3688751:+:hypothetical protein	936	1075	747	985	681	807	659	735	749	521	809	963	823	16.6689	900	18.7258	728	13.4919	864	18.3681	952	20.0273	804	15.0629	690	14.525	845	17.2923	767	15.0732	706	14.7915	671	14.526	929	18.2752
PPTG_01005	DSPcFYVERhodanese	2717	9160	9008	8731	8295	101.1	98.3578	101.204	89.3813	PPTG_01005:185249100:3688674-3691390:-:hypothetical protein	9374	11502	9868	9291	6893	9271	8096	8092	8216	5548	11361	8243	8242	94.7402	9625	113.656	9612	101.1	8152	98.3578	9633	115.012	9240	98.2468	8471	101.204	9305	108.071	8418	93.889	7517	89.3813	9421	115.748	7948	88.7359
PPTG_01006	DSPc	2460	382	368	427	486	4.79897	4.94394	6.12258	7.0523	PPTG_01006:185249100:3691424-3693883:-:hypothetical protein	430	488	370	423	282	339	443	445	299	396	730	329	378	4.79897	408	5.32116	360	4.18208	371	4.94394	394	5.19555	338	3.96933	464	6.12258	512	6.56773	306	3.76948	537	7.0523	605	8.2097	317	3.90891
PPTG_01007	PEGSRPPEGSRP	363	NA	NA	NA	NA	0	0	0	0	PPTG_01007:185249100:3709442-3709860:-:hypothetical protein	0	0	0	0	0	0	0	0	0	0	0	0	NA	0	NA	0	NA	0	NA	0	NA	0	NA	0	NA	0	NA	0	NA	0	NA	0	NA	0	NA	0
PPTG_01010		1098	NA	NA	NA	NA	0	0	0	0	PPTG_01010:185249100:3716804-3719627:-:hypothetical protein	0	0	0	0	0	0	0	0	0	0	0	0	NA	0	NA	0	NA	0	NA	0	NA	0	NA	0	NA	0	NA	0	NA	0	NA	0	NA	0	NA	0
PPTG_01011	zf-HC5HC2H_2PHD_2zf-HC5HC2H_2zf-HC5HC2H_2zf-HC5HC2HPHD_2PHD	4422	1625	1603	1585	1487	11.8654	12.6027	11.3633	10.8111	PPTG_01011:185249100:3723078-3727568:+:hypothetical protein	1911	2281	1321	1937	1317	1272	1479	1417	1541	984	1872	1634	1680	11.8654	1909	13.8506	1287	8.31735	1700	12.6027	1841	13.5053	1268	8.28393	1548	11.3633	1629	11.6247	1579	10.8208	1333	9.73875	1552	11.716	1576	10.8111
PPTG_01012	Kinesin	2964	211	249	221	186	2.09222	2.58288	2.72548	1.99343	PPTG_01012:185249100:3727674-3730637:+:hypothetical protein	198	288	223	292	169	256	119	223	276	105	213	247	174	1.83342	241	2.60868	217	2.09222	256	2.83137	236	2.58288	255	2.48541	125	1.36894	256	2.72548	283	2.89337	142	1.54775	177	1.99343	238	2.43573
PPTG_01013	HgmA	1773	30	47	38	40	0.644728	0.768441	0.640729	0.710637	PPTG_01013:185249100:3730745-3733008:+:homogentisate 1,2-dioxygenase	43	15	41	42	30	63	39	31	36	29	39	52	38	0.66937	13	0.235243	40	0.644728	37	0.684112	42	0.768441	63	1.02652	41	0.750632	36	0.640729	37	0.632395	39	0.710637	32	0.602487	50	0.855446
PPTG_01014	Dynein_heavyAAA_6DHC_N2AAA_8AAA_9AAA_7MTFilaminAAA_5Kelch_5Kelch_1Kelch_4TIGKelch_5	15026	601	799	871	1136	1.31153	2.13512	2.22508	2.81442	PPTG_01014:185249100:3732537-3747562:-:hypothetical protein	718	1083	273	1118	708	429	984	940	491	966	1729	691	631	1.31153	906	1.93449	266	0.505899	981	2.14023	989	2.13512	428	0.82288	1030	2.22508	1081	2.27019	503	1.01443	1309	2.81442	1434	3.18576	666	1.3445
PPTG_01015	SNARE	1364	20	28	17	26	0.251416	0.237824	0.237978	0.781612	PPTG_01015:185249100:3745815-3747312:+:hypothetical protein	46	11	12	74	7	8	10	0	40	24	11	38	40	0.915877	9	0.211694	12	0.251416	65	1.56219	10	0.237824	8	0.169438	10	0.237978	0	0	41	0.910888	33	0.781612	9	0.22026	37	0.822846
PPTG_01016	Glyco_hydro_47	1773	523	453	507	460	9.17126	8.3018	9.14819	8.33204	PPTG_01016:185249100:3747664-3749644:+:hypothetical protein	535	635	584	512	345	428	410	447	563	314	563	505	470	8.27905	531	9.60875	569	9.17126	449	8.3018	482	8.81878	427	6.95753	429	7.85417	514	9.14819	577	9.86195	425	7.74412	467	8.79255	487	8.33204
PPTG_01017	Pkinase	1113	31	34	40	31	1.03774	1.03088	1.07909	0.735868	PPTG_01017:185249100:3749848-3750960:+:AGC/PKA protein kinase	44	43	17	40	34	18	35	48	28	17	52	28	39	1.09436	36	1.03774	17	0.436495	35	1.03088	48	1.39899	18	0.467211	37	1.07909	55	1.55937	29	0.789584	23	0.667613	43	1.28967	27	0.735868
PPTG_01018		855	1523	1577	1739	2294	60.9651	63.8919	68.755	83.9595	PPTG_01018:185249100:3751791-3752645:+:hypothetical protein	1898	2004	1255	1935	1205	1354	1731	1737	1376	1640	2961	2288	1669	60.9651	1677	62.9286	1222	40.8442	1698	65.1038	1684	63.8919	1349	45.5808	1811	68.755	1997	73.7042	1410	49.9745	2222	83.9595	2455	95.85	2206	78.2655
PPTG_01019	DER1	807	2886	3258	3013	2960	105.033	129.053	118.286	121.613	PPTG_01019:185249100:3752899-3754096:-:hypothetical protein	3087	3634	2981	3661	2116	3617	2660	2631	3153	1924	3546	3457	2714	105.033	3041	120.899	2904	102.837	3212	130.478	2957	118.863	3605	129.053	2783	111.942	3025	118.286	3230	121.29	2607	104.366	2940	121.613	3333	125.283
PPTG_01020	ZZzf-RING_2zf-RING_2SWIM	2205	NA	NA	NA	NA	0	0	0	0	PPTG_01020:185249100:3754194-3756610:+:hypothetical protein	15	11	13	25	10	9	16	23	16	4	32	12	NA	0	NA	0	NA	0	NA	0	NA	0	NA	0	NA	0	NA	0	NA	0	NA	0	NA	0	NA	0
PPTG_01021	Lipase_3	3130	263	267	273	246	2.77783	2.66741	2.60438	2.35333	PPTG_01021:185249100:3756402-3759531:-:hypothetical protein	219	324	334	259	204	290	301	205	263	168	355	223	193	1.92577	271	2.77783	325	2.96732	227	2.37748	285	2.95373	289	2.66741	315	3.26677	236	2.37929	269	2.60438	228	2.35333	294	3.13552	215	2.08365
PPTG_01022	PGI	2065	58	68	25	42	0.529346	0.841376	0.469597	0.661034	PPTG_01022:185249100:3760430-3762494:+:hypothetical protein	40	19	125	60	13	133	37	4	31	48	18	47	35	0.529346	16	0.248589	122	1.68836	53	0.841376	18	0.282763	133	1.86066	39	0.613051	5	0.0764065	32	0.469597	65	1.01692	15	0.242481	45	0.661034
PPTG_01023	Methyltransf_25	882	83	100	111	106	2.94644	3.6796	4.11443	3.36844	PPTG_01023:185249100:3762514-3763395:+:hypothetical protein	126	97	60	113	85	82	142	100	67	114	107	78	111	3.93048	81	2.94644	58	1.87925	99	3.6796	119	4.37672	82	2.68585	149	5.48365	115	4.11443	69	2.3707	154	5.64084	89	3.36844	75	2.57943
PPTG_01024	RCC1RCC1RCC1RCC1RCC1zf-B_boxLRR_4IQIQIQLRR_4LRR_6IQLRR_6LRR_4IQIQLRR_4	7028	257	210	236	200	1.14584	0.988869	1.07796	0.906398	PPTG_01024:185249100:3763471-3771018:+:hypothetical protein	293	300	270	242	155	203	257	164	244	140	243	218	258	1.14651	251	1.14584	263	1.06942	212	0.988869	217	1.00161	202	0.830339	269	1.24243	189	0.848615	250	1.07796	190	0.873401	201	0.954709	210	0.906398
PPTG_01025	RRM_1RRM_1RRM_1	2898	3796	4386	4089	3891	38.592	53.1773	42.1198	43.5961	PPTG_01025:185249100:3770387-3773484:-:hypothetical protein	4073	5486	3301	5358	3711	3282	3568	3918	3932	2432	5080	4319	3581	38.592	4591	50.8265	3215	31.7035	4701	53.1773	5186	58.0503	3271	32.6076	3733	41.813	4505	49.0543	4028	42.1198	3295	36.7324	4212	48.5173	4165	43.5961
PPTG_01026	ANAPC3TPR_19ANAPC3TPR_9	1743	NA	NA	NA	NA	0	0	0	0	PPTG_01026:185249100:3773624-3775366:+:hypothetical protein	20	6	4	37	6	14	6	5	2	19	2	16	NA	0	NA	0	NA	0	NA	0	NA	0	NA	0	NA	0	NA	0	NA	0	NA	0	NA	0	NA	0
PPTG_01027	Glyco_transf_20Trehalose_PPase	3839	25	39	13	30	0.235924	0.37626	0.134192	0.292358	PPTG_01027:185249100:3774547-3778711:-:trehalose-phosphatase	33	12	36	59	11	50	19	2	17	28	19	38	29	0.235924	10	0.0835724	35	0.26054	52	0.444038	15	0.126749	50	0.37626	20	0.169108	2	0.0164396	17	0.134192	38	0.319784	16	0.139126	37	0.292358
PPTG_01028	LRR_6LRR_6LRR_6LRR_6LRR_6	987	40	61	31	37	0.727783	1.16248	1.18396	1.19861	PPTG_01028:185249100:3778964-3780418:+:hypothetical protein	26	15	85	40	10	134	34	13	41	39	24	40	23	0.727783	13	0.422578	83	2.40318	35	1.16248	14	0.46013	134	3.92215	36	1.18396	15	0.479573	42	1.28952	53	1.7348	20	0.676425	39	1.19861
PPTG_01029	Pkinase_Tyr	2993	5010	4929	4746	4639	51.2353	51.0075	50.3985	45.6481	PPTG_01029:185249100:3780431-3783423:-:TKL protein kinase	5134	6153	5509	5308	3604	5111	4441	4394	4428	3121	6493	4463	4514	47.1027	5149	55.1947	5366	51.2353	4657	51.0075	5037	54.5928	5094	49.1686	4647	50.3985	5053	53.275	4537	45.9365	4229	45.6481	5384	60.0489	4303	43.611
PPTG_01030		2711	NA	NA	NA	NA	0	0	0	0	PPTG_01030:185249100:3783924-3786634:-:hypothetical protein	1	0	2	4	0	3	0	0	6	2	3	2	NA	0	NA	0	NA	0	NA	0	NA	0	NA	0	NA	0	NA	0	NA	0	NA	0	NA	0	NA	0
PPTG_01031	MORNMORNMORNMORNMORNMORNMORNMORNMORNAvl9MORNMORNMORNMORNMORNMORNMORNMORNMORNMORNMORNMORNMORN	3867	NA	NA	NA	NA	0	0	0	0	PPTG_01031:185249100:3786665-3790531:+:hypothetical protein	8	2	4	6	0	2	12	0	5	2	5	1	NA	0	NA	0	NA	0	NA	0	NA	0	NA	0	NA	0	NA	0	NA	0	NA	0	NA	0	NA	0
PPTG_01032		695	NA	NA	NA	NA	0	0	0	0	PPTG_01032:185249100:3793811-3794562:+:hypothetical protein	10	2	4	5	0	11	3	0	5	1	9	3	NA	0	NA	0	NA	0	NA	0	NA	0	NA	0	NA	0	NA	0	NA	0	NA	0	NA	0	NA	0
PPTG_01033		396	NA	NA	NA	NA	0	0	0	0	PPTG_01033:185249100:3796839-3797234:+:hypothetical protein	9	11	10	0	0	2	8	0	0	2	6	1	NA	0	NA	0	NA	0	NA	0	NA	0	NA	0	NA	0	NA	0	NA	0	NA	0	NA	0	NA	0
PPTG_01034	ABC2_membraneABC2_membraneABC_tranABC_tranPDR_assocPDR_CDR	4225	122	112	112	112	0.842693	1.03195	0.774627	0.674889	PPTG_01034:185249100:3798054-3802278:-:hypothetical protein	130	166	117	152	111	48	80	125	105	65	186	98	114	0.842693	139	1.05553	114	0.771087	133	1.03195	155	1.19008	48	0.328209	84	0.645363	144	1.07551	108	0.774627	88	0.672896	154	1.21675	94	0.674889
PPTG_01035		345	NA	NA	NA	NA	0	0	0	0	PPTG_01035:185249100:3803102-3803745:+:hypothetical protein	0	0	0	0	0	0	0	0	0	0	0	0	NA	0	NA	0	NA	0	NA	0	NA	0	NA	0	NA	0	NA	0	NA	0	NA	0	NA	0	NA	0
PPTG_01036		480	NA	NA	NA	NA	0	0	0	0	PPTG_01036:185249100:3804300-3804779:+:hypothetical protein	0	0	0	0	0	0	0	0	0	0	0	0	NA	0	NA	0	NA	0	NA	0	NA	0	NA	0	NA	0	NA	0	NA	0	NA	0	NA	0	NA	0
PPTG_01037	RabGAP-TBCfn3PDZfn3RhodaneseRhodanese	4858	7166	6489	6469	5821	42.8033	42.0681	41.0531	37.3276	PPTG_01037:185249100:3805377-3810296:+:hypothetical protein	7572	7672	8644	7423	4508	6677	5872	5157	7158	3907	7466	6200	6658	42.8033	6420	42.3993	8420	49.5313	6513	43.9499	6300	42.0681	6655	39.5755	6144	41.0531	5930	38.5192	7334	45.7487	5294	35.2061	6191	42.5412	5978	37.3276
PPTG_01038		2927	NA	NA	NA	NA	0	0	0	0	PPTG_01038:185249100:3810221-3813281:-:hypothetical protein	13	12	28	32	1	32	7	16	6	4	21	13	NA	0	NA	0	NA	0	NA	0	NA	0	NA	0	NA	0	NA	0	NA	0	NA	0	NA	0	NA	0
PPTG_01039	SET	2136	NA	NA	NA	NA	0	0	0	0	PPTG_01039:185249100:3814203-3816338:+:hypothetical protein	0	0	0	0	0	0	0	0	0	0	0	0	NA	0	NA	0	NA	0	NA	0	NA	0	NA	0	NA	0	NA	0	NA	0	NA	0	NA	0	NA	0
PPTG_01040	ABC2_membraneABC2_membraneABC_tranABC_tranPDR_CDRPDR_assoc	4086	NA	NA	NA	NA	0	0	0	0	PPTG_01040:185249100:3822848-3826933:+:hypothetical protein	11	7	4	12	7	8	8	1	3	1	8	4	NA	0	NA	0	NA	0	NA	0	NA	0	NA	0	NA	0	NA	0	NA	0	NA	0	NA	0	NA	0
PPTG_01041		663	NA	NA	NA	NA	0	0	0	0	PPTG_01041:185249100:3827653-3828315:+:hypothetical protein	0	0	0	0	0	0	0	0	0	0	1	0	NA	0	NA	0	NA	0	NA	0	NA	0	NA	0	NA	0	NA	0	NA	0	NA	0	NA	0	NA	0
PPTG_01042	DUF455Glyco_trans_1_4	2305	161	153	186	159	2.04596	2.33242	2.28757	2.22853	PPTG_01042:185249100:3828765-3831069:+:hypothetical protein	172	210	159	187	142	97	128	217	170	117	231	131	151	2.04596	176	2.44976	155	1.9217	164	2.33242	198	2.78653	97	1.21573	134	1.88706	250	3.42255	174	2.28757	159	2.22853	192	2.78059	126	1.65818
PPTG_01043		588	NA	NA	NA	NA	0	0	0	0	PPTG_01043:185249100:3831732-3832319:+:hypothetical protein	0	0	0	0	0	0	0	0	0	0	0	0	NA	0	NA	0	NA	0	NA	0	NA	0	NA	0	NA	0	NA	0	NA	0	NA	0	NA	0	NA	0
PPTG_01044		489	NA	NA	NA	NA	0	0	0	0	PPTG_01044:185249100:3838756-3839244:+:hypothetical protein	0	0	0	0	0	0	0	0	0	0	0	0	NA	0	NA	0	NA	0	NA	0	NA	0	NA	0	NA	0	NA	0	NA	0	NA	0	NA	0	NA	0
PPTG_01045	MscS_porinPox_A_type_inc	1044	NA	NA	NA	NA	0	0	0	0	PPTG_01045:185249100:3841686-3842847:+:hypothetical protein	0	0	0	0	0	0	0	0	0	0	0	0	NA	0	NA	0	NA	0	NA	0	NA	0	NA	0	NA	0	NA	0	NA	0	NA	0	NA	0	NA	0
PPTG_01047		543	NA	NA	NA	NA	0	0	0	0	PPTG_01047:185249100:3848689-3849307:-:hypothetical protein	0	0	0	0	0	0	0	0	0	0	0	0	NA	0	NA	0	NA	0	NA	0	NA	0	NA	0	NA	0	NA	0	NA	0	NA	0	NA	0	NA	0
PPTG_01050	TMEM234	414	109	120	124	116	8.52451	9.63773	8.53686	9.52032	PPTG_01050:185249100:3860403-3861200:+:hypothetical protein	128	134	104	162	88	94	159	97	91	90	166	91	113	8.52451	112	8.67958	101	6.97182	142	11.244	123	9.63773	94	6.55939	166	13.0155	112	8.53686	93	6.80735	122	9.52032	138	11.1272	88	6.44783
PPTG_01051	BCNT	669	715	753	775	770	35.7762	36.016	34.0087	37.4738	PPTG_01051:185249100:3861312-3862043:+:hypothetical protein	909	892	617	838	606	678	833	627	715	573	946	779	799	37.3003	746	35.7762	601	25.6728	735	36.016	847	41.0703	676	29.1915	872	42.3099	721	34.0087	733	33.2027	776	37.4738	784	39.1198	751	34.0522
PPTG_01052	Hist_deacetyl	1800	1142	1191	1134	1084	19.0338	21.4099	19.6523	18.601	PPTG_01052:185249100:3861862-3864063:-:hypothetical protein	1248	1455	1142	1370	850	1187	956	975	1251	709	1209	1337	1097	19.0338	1218	21.7098	1112	17.6546	1202	21.891	1188	21.4099	1183	18.9866	1000	18.0335	1121	19.6523	1282	21.583	961	17.2482	1003	18.601	1289	21.7226
PPTG_01055		1101	1890	1594	1781	1621	50.4418	47.2298	55.1028	47.9758	PPTG_01055:185249100:3918713-3919813:-:hypothetical protein	2361	2069	1912	1818	1147	1589	1786	1272	1964	1207	1998	1630	2076	58.8886	1731	50.4418	1862	48.3301	1595	47.4906	1603	47.2298	1584	41.5627	1869	55.1028	1463	41.9312	2012	55.3779	1635	47.9758	1657	50.2391	1572	43.3108
PPTG_01056	cd09275	726	NA	NA	NA	NA	0	0	0	0	PPTG_01056:185249100:3931423-3932331:+:hypothetical protein	0	0	0	0	0	0	0	0	0	0	0	0	NA	0	NA	0	NA	0	NA	0	NA	0	NA	0	NA	0	NA	0	NA	0	NA	0	NA	0	NA	0
PPTG_01058		969	NA	NA	NA	NA	0	0	0	0	PPTG_01058:185249100:3974421-3975464:-:hypothetical protein	0	0	0	0	0	0	0	0	0	0	0	0	NA	0	NA	0	NA	0	NA	0	NA	0	NA	0	NA	0	NA	0	NA	0	NA	0	NA	0	NA	0
PPTG_01059	ABC2_membraneABC2_membraneABC_tranABC_tranPDR_CDR	4193	NA	NA	NA	NA	0	0	0	0	PPTG_01059:185249100:4012707-4016899:-:hypothetical protein	3	3	1	5	0	9	2	6	5	0	2	11	NA	0	NA	0	NA	0	NA	0	NA	0	NA	0	NA	0	NA	0	NA	0	NA	0	NA	0	NA	0
PPTG_01060	zf-PARP	1691	24	18	32	24	0.422495	0.383669	0.485188	0.382101	PPTG_01060:185249100:4017064-4018826:+:hypothetical protein	39	14	26	24	14	14	42	23	26	15	38	20	34	0.627952	12	0.227677	25	0.422495	21	0.407108	20	0.383669	14	0.239178	44	0.844619	26	0.485188	27	0.483856	20	0.382101	32	0.631703	19	0.340833
PPTG_01061		900	43	68	46	62	1.60417	2.58613	1.64792	2.41089	PPTG_01061:185249100:4018740-4019639:-:hypothetical protein	58	54	34	81	64	43	36	41	52	57	78	45	51	1.76978	45	1.60417	33	1.04784	71	2.58613	89	3.20788	43	1.38026	38	1.37054	47	1.64792	53	1.78455	77	2.76401	65	2.41089	43	1.4493
PPTG_01062		777	NA	NA	NA	NA	0	0	0	0	PPTG_01062:185249100:4023727-4024649:+:hypothetical protein	0	0	0	0	0	0	0	0	0	0	0	0	NA	0	NA	0	NA	0	NA	0	NA	0	NA	0	NA	0	NA	0	NA	0	NA	0	NA	0	NA	0
PPTG_01064		1086	NA	NA	NA	NA	0	0	0	0	PPTG_01064:185249100:4026162-4027247:-:hypothetical protein	0	0	0	0	0	0	0	0	0	0	0	0	NA	0	NA	0	NA	0	NA	0	NA	0	NA	0	NA	0	NA	0	NA	0	NA	0	NA	0	NA	0
PPTG_01065	Aldedh	1629	NA	NA	NA	NA	0	0	0	0	PPTG_01065:185249100:4037841-4039537:-:hypothetical protein	13	16	8	26	1	13	4	10	16	6	11	15	NA	0	NA	0	NA	0	NA	0	NA	0	NA	0	NA	0	NA	0	NA	0	NA	0	NA	0	NA	0
PPTG_01066	Carb_anhydrase	792	NA	NA	NA	NA	0	0	0	0	PPTG_01066:185249100:4039703-4040617:-:hypothetical protein	21	2	11	54	4	26	12	1	17	3	3	18	NA	0	NA	0	NA	0	NA	0	NA	0	NA	0	NA	0	NA	0	NA	0	NA	0	NA	0	NA	0
PPTG_01067	Aldedh	1545	NA	NA	NA	NA	0	0	0	0	PPTG_01067:185249100:4040777-4042439:-:hypothetical protein	5	2	2	4	0	2	0	0	0	0	0	6	NA	0	NA	0	NA	0	NA	0	NA	0	NA	0	NA	0	NA	0	NA	0	NA	0	NA	0	NA	0
PPTG_01068	GMC_oxred_NGMC_oxred_C	1943	NA	NA	NA	NA	0	0	0	0	PPTG_01068:185249100:4042636-4044578:-:choline dehydrogenase	4	0	0	4	2	3	1	3	1	1	10	12	NA	0	NA	0	NA	0	NA	0	NA	0	NA	0	NA	0	NA	0	NA	0	NA	0	NA	0	NA	0
PPTG_01069	Hist_deacetyl	1671	433	521	454	425	8.53394	9.47356	8.46023	8.53204	PPTG_01069:185249100:4044498-4046397:-:hypothetical protein	365	574	512	614	349	537	397	390	488	277	518	487	321	5.99957	480	9.21607	499	8.53394	539	10.5742	488	9.47356	535	9.2494	415	8.06164	448	8.46023	500	9.06753	375	7.25015	430	8.59011	470	8.53204
PPTG_01070	DHO_dh	1605	78	70	66	54	1.34266	1.47059	1.39549	1.28518	PPTG_01070:185249100:4046537-4048141:+:dihydroorotate dehydrogenase (fumarate)	79	50	125	82	17	115	66	29	93	49	34	71	69	1.34266	42	0.839567	122	2.17225	72	1.47059	24	0.485072	115	2.06995	69	1.39549	33	0.648813	95	1.79368	66	1.3285	28	0.582358	68	1.28518
PPTG_01071	Mito_carrMito_carrMito_carr	1122	647	614	675	607	18.5663	17.8098	19.4704	17.5192	PPTG_01071:185249100:4049027-4050223:+:hypothetical protein	759	838	587	764	441	558	643	620	623	467	650	672	667	18.5663	701	20.045	572	14.569	670	19.5757	616	17.8098	556	14.3159	673	19.4704	713	20.0529	638	17.2315	633	18.2265	539	16.0362	648	17.5192
PPTG_01072	CMS1	1034	908	939	722	588	22.6818	19.2126	21.0576	19.8223	PPTG_01072:185249100:4050148-4051379:-:hypothetical protein	656	873	1454	691	436	1607	453	600	977	324	740	738	577	17.428	731	22.6818	1416	39.1352	606	19.2126	609	19.1059	1602	44.7588	474	14.8802	690	21.0576	1001	29.3366	439	13.7163	614	19.8223	712	20.8877
PPTG_01073	ubiquitinzf-RanBP	873	637	760	632	626	22.395	26.3081	21.6402	21.4389	PPTG_01073:185249100:4051506-4052446:-:hypothetical protein	712	858	583	790	566	798	556	701	497	418	839	640	626	22.395	718	26.3871	568	18.5934	693	26.0228	791	29.3922	795	26.3081	582	21.6402	806	29.1341	509	17.6685	566	20.9457	696	26.6135	617	21.4389
PPTG_01074	UCHDUSP	2982	520	556	475	384	4.76625	5.82643	4.34327	3.70533	PPTG_01074:185249100:4052449-4055561:-:hypothetical protein	479	529	714	604	357	642	381	284	683	242	399	511	421	4.40926	443	4.76625	695	6.66043	530	5.82643	499	5.42829	640	6.20024	399	4.34327	327	3.46036	700	7.11354	328	3.55351	331	3.70533	493	5.015
PPTG_01075	Jacalin	528	NA	NA	NA	NA	0	0	0	0	PPTG_01075:185249100:4056841-4057368:-:hypothetical protein	0	0	0	0	0	0	0	0	0	0	0	0	NA	0	NA	0	NA	0	NA	0	NA	0	NA	0	NA	0	NA	0	NA	0	NA	0	NA	0	NA	0
PPTG_01076		474	NA	NA	NA	NA	0	0	0	0	PPTG_01076:185249100:4060258-4060731:+:hypothetical protein	0	0	0	0	0	0	0	0	0	0	0	0	NA	0	NA	0	NA	0	NA	0	NA	0	NA	0	NA	0	NA	0	NA	0	NA	0	NA	0	NA	0
PPTG_01077		663	NA	NA	NA	NA	0	0	0	0	PPTG_01077:185249100:4062383-4063045:+:hypothetical protein	0	0	0	0	0	0	0	0	0	0	0	0	NA	0	NA	0	NA	0	NA	0	NA	0	NA	0	NA	0	NA	0	NA	0	NA	0	NA	0	NA	0
PPTG_01078	SET	283	NA	NA	NA	NA	0	0	0	0	PPTG_01078:185249100:4066276-4066617:+:hypothetical protein	0	0	0	0	0	0	0	0	0	0	0	0	NA	0	NA	0	NA	0	NA	0	NA	0	NA	0	NA	0	NA	0	NA	0	NA	0	NA	0	NA	0
PPTG_01079		486	NA	NA	NA	NA	0	0	0	0	PPTG_01079:185249100:4101262-4101747:-:hypothetical protein	0	0	0	0	0	0	0	0	0	0	0	0	NA	0	NA	0	NA	0	NA	0	NA	0	NA	0	NA	0	NA	0	NA	0	NA	0	NA	0	NA	0
PPTG_01080		1082	NA	NA	NA	NA	0	0	0	0	PPTG_01080:185249100:4136097-4137178:-:hypothetical protein	0	0	0	0	0	0	0	0	0	0	1	0	NA	0	NA	0	NA	0	NA	0	NA	0	NA	0	NA	0	NA	0	NA	0	NA	0	NA	0	NA	0
PPTG_01081	Jacalin	605	NA	NA	NA	NA	0	0	0	0	PPTG_01081:185249100:4144679-4145283:+:hypothetical protein	3	1	1	0	0	0	0	0	0	0	0	0	NA	0	NA	0	NA	0	NA	0	NA	0	NA	0	NA	0	NA	0	NA	0	NA	0	NA	0	NA	0
PPTG_01082		861	NA	NA	NA	NA	0	0	0	0	PPTG_01082:185249100:4148275-4149257:+:hypothetical protein	0	0	0	0	0	0	0	0	0	0	0	0	NA	0	NA	0	NA	0	NA	0	NA	0	NA	0	NA	0	NA	0	NA	0	NA	0	NA	0	NA	0
PPTG_01083		384	NA	NA	NA	NA	0	0	0	0	PPTG_01083:185249100:4149341-4149724:+:hypothetical protein	0	0	0	0	0	0	0	0	0	0	0	0	NA	0	NA	0	NA	0	NA	0	NA	0	NA	0	NA	0	NA	0	NA	0	NA	0	NA	0	NA	0
PPTG_01084	Chromo	372	NA	NA	NA	NA	0	0	0	0	PPTG_01084:185249100:4149772-4150143:-:hypothetical protein	0	0	0	0	0	0	0	0	0	0	0	0	NA	0	NA	0	NA	0	NA	0	NA	0	NA	0	NA	0	NA	0	NA	0	NA	0	NA	0	NA	0
PPTG_01085	SWIM	585	NA	NA	NA	NA	0	0	0	0	PPTG_01085:185249100:4150817-4151401:-:hypothetical protein	0	0	0	0	0	0	0	0	0	0	0	0	NA	0	NA	0	NA	0	NA	0	NA	0	NA	0	NA	0	NA	0	NA	0	NA	0	NA	0	NA	0
PPTG_01086	Dimer_Tnp_hAT	477	NA	NA	NA	NA	0	0	0	0	PPTG_01086:185249100:4156879-4157355:+:hypothetical protein	0	0	0	0	0	0	0	0	0	0	0	0	NA	0	NA	0	NA	0	NA	0	NA	0	NA	0	NA	0	NA	0	NA	0	NA	0	NA	0	NA	0
PPTG_01087		345	NA	NA	NA	NA	0	0	0	0	PPTG_01087:185249100:4157776-4158120:-:hypothetical protein	0	0	0	0	0	0	0	0	0	0	0	0	NA	0	NA	0	NA	0	NA	0	NA	0	NA	0	NA	0	NA	0	NA	0	NA	0	NA	0	NA	0
PPTG_01088	CSRNP_N	306	NA	NA	NA	NA	0	0	0	0	PPTG_01088:185249100:4158199-4158504:-:hypothetical protein	0	0	0	0	0	0	0	0	0	0	0	0	NA	0	NA	0	NA	0	NA	0	NA	0	NA	0	NA	0	NA	0	NA	0	NA	0	NA	0	NA	0
PPTG_01089	Jacalin	780	NA	NA	NA	NA	0	0	0	0	PPTG_01089:185249100:4181436-4182215:+:hypothetical protein	0	0	0	0	0	0	0	0	0	0	0	0	NA	0	NA	0	NA	0	NA	0	NA	0	NA	0	NA	0	NA	0	NA	0	NA	0	NA	0	NA	0
PPTG_01091	fn3fn3fn3fn3fn3fn3fn3fn3fn3fn3fn3fn3fn3fn3fn3fn3fn3fn3	17817	301	263	239	248	0.520611	0.46049	0.496643	0.439255	PPTG_01091:185249100:4213703-4231519:+:hypothetical protein	338	253	403	290	180	285	261	132	285	190	275	268	297	0.520611	212	0.381753	393	0.630352	254	0.467341	252	0.458813	284	0.46049	273	0.49737	152	0.269209	292	0.496643	257	0.466005	228	0.427176	258	0.439255
PPTG_01092	fn3fn3fn3fn3fn3fn3fn3fn3fn3fn3fn3fn3fn3fn3fn3fn3fn3fn3	17337	106	125	88	102	0.15915	0.253376	0.151072	0.200247	PPTG_01092:185249100:4231531-4249389:-:hypothetical protein	76	103	169	153	57	162	103	72	71	102	126	65	67	0.120696	86	0.15915	165	0.271979	134	0.253376	80	0.149688	161	0.26828	108	0.202209	83	0.151072	73	0.127598	138	0.257156	104	0.200247	63	0.110229
PPTG_01093	fn3fn3	4173	50	40	47	30	0.389176	0.318717	0.466718	0.215984	PPTG_01093:185249100:4249465-4253707:-:hypothetical protein	59	67	44	54	29	31	57	10	68	33	32	18	52	0.389176	56	0.430547	43	0.294473	47	0.369219	41	0.318717	31	0.21461	60	0.466718	11	0.0831811	70	0.508329	45	0.348382	27	0.215984	17	0.123575
PPTG_01094	Jacalin	537	NA	NA	NA	NA	0	0	0	0	PPTG_01094:185249100:4254568-4255104:-:hypothetical protein	0	3	1	0	0	0	0	0	0	0	0	0	NA	0	NA	0	NA	0	NA	0	NA	0	NA	0	NA	0	NA	0	NA	0	NA	0	NA	0	NA	0
PPTG_01095	Jacalin	736	NA	NA	NA	NA	0	0	0	0	PPTG_01095:185249100:4258057-4258865:-:hypothetical protein	0	0	0	0	0	0	0	0	0	0	0	0	NA	0	NA	0	NA	0	NA	0	NA	0	NA	0	NA	0	NA	0	NA	0	NA	0	NA	0	NA	0
PPTG_01096	PkinaseHEAT_EZHEAT	4118	NA	NA	NA	NA	0	0	0	0	PPTG_01096:185249100:4261383-4265569:+:ULK/FUSED protein kinase	14	4	14	21	7	0	0	0	11	18	15	13	NA	0	NA	0	NA	0	NA	0	NA	0	NA	0	NA	0	NA	0	NA	0	NA	0	NA	0	NA	0
PPTG_01097	FYVEAnk_2Ank_5	2565	17728	14996	14567	13519	207.747	163.777	177.525	169.812	PPTG_01097:185249100:4267163-4269727:+:hypothetical protein	19406	16576	22843	14581	9266	19307	13407	10820	16819	10061	15153	14891	17062	207.747	13871	173.501	22251	247.906	12794	163.513	12950	163.777	19243	216.731	14028	177.525	12442	153.068	17232	203.584	13632	171.698	12565	163.524	14359	169.812
PPTG_01098	Gp_dh_CGp_dh_N	1322	83	75	47	35	2.05532	1.88459	1.32591	0.953071	PPTG_01098:185249100:4269600-4270921:-:glyceraldehyde-3-phosphate dehydrogenase	99	32	139	87	24	116	52	11	71	29	27	47	87	2.05532	27	0.65526	135	2.91828	76	1.88459	34	0.834291	116	2.53491	54	1.32591	13	0.310308	73	1.67335	39	0.953071	22	0.555518	45	1.03255
PPTG_01102	LRR_4LRR_4LRR_4LRR_6	1695	437	502	408	376	7.79403	8.59007	5.72602	4.43118	PPTG_01102:185249100:4275942-4277771:+:hypothetical protein	481	366	598	673	295	506	286	230	645	160	271	711	423	7.79403	306	5.79206	583	9.82933	590	11.4108	412	7.88493	504	8.59007	299	5.72602	264	4.9149	661	11.8175	217	4.13601	225	4.43118	686	12.2768
PPTG_01103	Myb_DNA-bind_6Myb_DNA-binding	1614	1510	1964	1517	1340	27.5329	36.4785	27.978	22.9576	PPTG_01103:185249100:4278023-4279759:+:hypothetical protein	1530	1949	1596	2346	1286	2045	1072	1244	1949	454	1339	2379	1345	26.0262	1631	32.4214	1555	27.5329	2058	41.8	1797	36.1172	2038	36.4785	1122	22.5653	1431	27.978	1997	37.4947	615	12.3102	1110	22.9576	2294	43.1143
PPTG_01104	Ank_2Ank_2	2223	100	83	79	114	1.57314	1.41568	0.886073	1.47161	PPTG_01104:185249100:4279926-4282148:+:hypothetical protein	149	130	62	109	77	45	110	49	63	125	118	79	131	1.84045	109	1.57314	60	0.771324	96	1.41568	108	1.57599	45	0.584802	115	1.67923	56	0.79493	65	0.886073	169	2.45606	98	1.47161	76	1.03706
PPTG_01105	Ribosomal_L14	2778	86012	116439	102682	110606	913.839	1329.08	1165.27	1285.33	PPTG_01105:185249100:4279899-4282754:-:60S ribosomal protein L23	92449	125666	73497	128365	82700	121514	95309	118539	70286	75541	134767	122074	81285	913.839	105160	1214.51	71592	736.474	112629	1329.08	115578	1349.62	121109	1259.45	99726	1165.27	136310	1548.37	72011	785.529	102357	1190.36	111749	1342.82	117711	1285.33
PPTG_01106	zf-U1	1333	2876	3162	2813	2340	64.3371	72.1256	63.9947	56.8907	PPTG_01106:185249100:4282832-4284235:+:hypothetical protein	3123	3599	2947	3321	2321	3339	2432	2677	2748	1622	2802	2593	2746	64.3371	3012	72.4947	2871	61.55	2914	71.6628	3244	78.9443	3328	72.1256	2545	61.974	3078	72.865	2815	63.9947	2198	53.2708	2323	58.1736	2500	56.8907
PPTG_01107	HexapepHexapepHexapepHexapep	1339	8862	7971	8409	8300	208.409	197.059	197.732	203.481	PPTG_01107:185249100:4283776-4285200:-:hypothetical protein	11095	8443	10025	9174	4361	9803	8693	6430	8528	6867	7975	9315	9755	227.53	7065	169.283	9765	208.409	8049	197.059	6095	147.66	9770	210.79	9096	220.507	7394	174.253	8737	197.732	9305	224.506	6613	164.864	8982	203.481
PPTG_01108		444	NA	NA	NA	NA	0	0	0	0	PPTG_01108:185249100:4302450-4303140:+:hypothetical protein	2	7	16	2	4	11	3	5	19	5	10	8	NA	0	NA	0	NA	0	NA	0	NA	0	NA	0	NA	0	NA	0	NA	0	NA	0	NA	0	NA	0
PPTG_01109	Ras	1136	1984	1871	2324	2385	54.2538	52.6358	61.9412	62.9431	PPTG_01109:185249100:4306992-4308322:-:hypothetical protein	2628	2296	1766	2079	1420	1809	2348	1908	2266	1968	2583	2433	2311	63.535	1921	54.2538	1720	43.2689	1824	52.6358	1985	56.6829	1803	45.8515	2457	70.2067	2194	60.9451	2322	61.9412	2667	75.8467	2142	62.9431	2346	62.6442
PPTG_01110		300	NA	NA	NA	NA	0	0	0	0	PPTG_01110:185249100:4309833-4310199:-:hypothetical protein	0	3	6	2	0	3	0	0	1	3	0	0	NA	0	NA	0	NA	0	NA	0	NA	0	NA	0	NA	0	NA	0	NA	0	NA	0	NA	0	NA	0
PPTG_01111		1197	NA	NA	NA	NA	0	0	0	0	PPTG_01111:185249100:4312557-4313859:+:hypothetical protein	9	3	2	14	0	3	7	4	6	11	0	2	NA	0	NA	0	NA	0	NA	0	NA	0	NA	0	NA	0	NA	0	NA	0	NA	0	NA	0	NA	0
PPTG_01112		750	NA	NA	NA	NA	0	0	0	0	PPTG_01112:185249100:4315805-4317202:+:hypothetical protein	0	0	0	0	0	0	0	0	0	0	0	0	NA	0	NA	0	NA	0	NA	0	NA	0	NA	0	NA	0	NA	0	NA	0	NA	0	NA	0	NA	0
PPTG_01113		534	NA	NA	NA	NA	0	0	0	0	PPTG_01113:185249100:4318608-4319296:-:hypothetical protein	0	0	0	0	0	0	0	0	0	0	0	0	NA	0	NA	0	NA	0	NA	0	NA	0	NA	0	NA	0	NA	0	NA	0	NA	0	NA	0	NA	0
PPTG_01114	Peptidase_S74GAS	375	NA	NA	NA	NA	0	0	0	0	PPTG_01114:185249100:4322025-4322399:+:hypothetical protein	0	0	0	0	0	0	0	0	0	0	0	0	NA	0	NA	0	NA	0	NA	0	NA	0	NA	0	NA	0	NA	0	NA	0	NA	0	NA	0	NA	0
PPTG_01115		528	NA	NA	NA	NA	0	0	0	0	PPTG_01115:185249100:4326623-4327214:+:hypothetical protein	0	0	0	0	0	0	0	0	0	0	0	0	NA	0	NA	0	NA	0	NA	0	NA	0	NA	0	NA	0	NA	0	NA	0	NA	0	NA	0	NA	0
PPTG_01118	Sec16_CSec16	5173	1949	1750	1651	1637	11.4181	10.8298	9.97087	9.74883	PPTG_01118:185249100:4361727-4369175:+:hypothetical protein	2228	2200	2103	2159	1236	1634	1519	1413	1696	1152	2069	1695	1959	11.8272	1841	11.4181	2048	11.3139	1894	12.0025	1727	10.8298	1629	9.09734	1589	9.97087	1625	9.91269	1738	10.1813	1561	9.74883	1716	11.0734	1634	9.58166
PPTG_01119		509	643	774	833	940	46.8778	60.6047	56.8214	68.1677	PPTG_01119:185249100:4369089-4369657:-:hypothetical protein	869	995	340	1072	689	419	852	1031	411	793	1274	717	764	46.8778	833	52.5059	331	18.5838	941	60.6047	963	61.3732	418	23.7244	891	56.8214	1186	73.5271	421	25.0646	1074	68.1677	1056	69.2553	691	41.1805
PPTG_01120		987	NA	NA	NA	NA	0	0	0	0	PPTG_01120:185249100:4371411-4372443:+:hypothetical protein	0	0	0	0	0	0	0	0	0	0	0	0	NA	0	NA	0	NA	0	NA	0	NA	0	NA	0	NA	0	NA	0	NA	0	NA	0	NA	0	NA	0
PPTG_01121	NAM-associated	951	NA	NA	NA	NA	0	0	0	0	PPTG_01121:185249100:4375210-4376313:-:hypothetical protein	0	0	0	0	0	0	0	0	0	0	0	0	NA	0	NA	0	NA	0	NA	0	NA	0	NA	0	NA	0	NA	0	NA	0	NA	0	NA	0	NA	0
PPTG_01122	Glyco_hydro_32C	1453	NA	NA	NA	NA	0	0	0	0	PPTG_01122:185249100:4376594-4378068:-:hypothetical protein	0	0	0	0	0	0	0	0	0	0	0	0	NA	0	NA	0	NA	0	NA	0	NA	0	NA	0	NA	0	NA	0	NA	0	NA	0	NA	0	NA	0
PPTG_01123		579	NA	NA	NA	NA	0	0	0	0	PPTG_01123:185249100:4378300-4378947:+:hypothetical protein	0	0	0	0	0	0	0	0	0	0	0	0	NA	0	NA	0	NA	0	NA	0	NA	0	NA	0	NA	0	NA	0	NA	0	NA	0	NA	0	NA	0
PPTG_01125		897	NA	NA	NA	NA	0	0	0	0	PPTG_01125:185249100:4383201-4384321:-:hypothetical protein	0	0	0	0	0	0	0	0	0	0	0	0	NA	0	NA	0	NA	0	NA	0	NA	0	NA	0	NA	0	NA	0	NA	0	NA	0	NA	0	NA	0
PPTG_01126		279	NA	NA	NA	NA	0	0	0	0	PPTG_01126:185249100:4384427-4385354:-:hypothetical protein	0	0	0	0	0	0	0	0	0	0	0	0	NA	0	NA	0	NA	0	NA	0	NA	0	NA	0	NA	0	NA	0	NA	0	NA	0	NA	0	NA	0
PPTG_01127	PX	366	3511	2868	3018	2109	211.708	218.009	162.035	158.091	PPTG_01127:185249100:4403382-4403901:+:hypothetical protein	2822	2138	6429	2774	1234	4459	1746	1435	5442	1322	1810	3149	2481	211.708	1789	156.823	6262	488.942	2434	218.009	1725	152.89	4444	350.775	1827	162.035	1650	142.26	5576	461.676	1791	158.091	1501	136.901	3036	251.624
PPTG_01128	Myb_DNA-bind_6	1736	393	505	498	443	6.87235	10.0718	9.76124	7.8839	PPTG_01128:185249100:4405498-4407485:-:hypothetical protein	434	605	300	703	386	359	502	467	423	271	494	572	382	6.87235	506	9.35151	292	4.80683	617	11.6512	539	10.0718	358	5.95757	525	9.8166	537	9.76124	433	7.55847	367	6.8298	410	7.8839	552	9.64541
PPTG_01129	PHPH	1127	70	78	80	123	2.05069	2.61931	2.70742	3.69792	PPTG_01129:185249100:4408232-4409358:+:hypothetical protein	84	110	45	115	65	42	90	100	30	95	209	69	74	2.05069	92	2.61906	44	1.11572	101	2.93787	91	2.61931	42	1.07662	94	2.70742	115	3.21999	31	0.833553	129	3.69792	173	5.12423	67	1.80336
PPTG_01130	MetallophosCAP_GLYEF-hand_7EF-hand_7EF-hand_7PPP5	3129	3191	3697	3189	2839	29.834	41.7291	31.4174	30.3244	PPTG_01130:185249100:4409206-4412491:-:hypothetical protein	3400	4430	2953	4539	2968	2969	2719	3025	3166	1743	3652	3244	2989	29.834	3707	38.01	2876	26.2669	3983	41.7291	4148	43.0034	2959	27.3197	2845	29.514	3479	35.0856	3244	31.4174	2362	24.3874	3028	32.3041	3128	30.3244
PPTG_01131	RabGAP-TBCRabGAP-TBC	2093	1437	1612	1696	1786	23.2333	24.7517	25.7513	26.9062	PPTG_01131:185249100:4412609-4414908:+:hypothetical protein	1771	1874	1218	2113	1143	1391	1766	1485	1495	1358	2035	1900	1557	23.2333	1568	24.0358	1186	16.1935	1854	29.0386	1597	24.7517	1386	19.1307	1848	28.6605	1708	25.7513	1532	22.1812	1840	28.4014	1687	26.9062	1832	26.5514
PPTG_01132	DUF788	706	561	578	593	692	27.7663	28.0457	24.4044	32.7669	PPTG_01132:185249100:4414057-4414906:-:hypothetical protein	724	730	446	688	472	472	678	475	511	548	836	663	637	28.179	611	27.7663	434	17.5675	604	28.0457	660	30.3256	470	19.2322	709	32.5982	546	24.4044	524	22.4917	743	33.9998	693	32.7669	639	27.4554
PPTG_01133	PhoLip_ATPase_CPhoLip_ATPase_NE1-E2_ATPaseCation_ATPaseHydrolaseHydrolase	3345	57	72	45	54	0.517939	0.436402	0.425792	0.550517	PPTG_01133:185249100:4415657-4419841:+:hypothetical protein	26	64	96	44	32	131	57	25	46	42	75	45	23	0.214745	54	0.517939	94	0.803077	39	0.382211	45	0.436402	131	1.13139	60	0.582246	29	0.273579	47	0.425792	57	0.550517	62	0.618732	43	0.389945
PPTG_01134	RCC1RCC1RCC1RCC1RCC1SAPRCC1	2243	86	132	107	110	1.19746	1.7774	1.34588	1.51468	PPTG_01134:185249100:4419948-4422619:+:hypothetical protein	98	123	72	167	80	138	89	124	82	74	141	116	86	1.19746	103	1.47329	70	0.891855	147	2.14844	112	1.61979	138	1.7774	93	1.34588	143	2.01181	84	1.13487	100	1.44033	117	1.74126	112	1.51468
PPTG_01135	MetallophosEF-hand_7	2011	90	114	97	73	1.35001	1.85316	1.33973	1.12455	PPTG_01135:185249100:4422630-4425183:-:hypothetical protein	69	136	98	96	93	129	79	117	71	52	111	58	61	0.947347	114	1.81875	95	1.35001	84	1.36931	130	2.09701	129	1.85316	83	1.33973	135	2.11837	73	1.10003	70	1.12455	92	1.52715	56	0.844709
PPTG_01136		1446	132	148	110	88	2.7646	3.63427	2.18229	1.8041	PPTG_01136:185249100:4425910-4427454:+:hypothetical protein	146	140	155	104	116	193	78	87	143	43	146	89	128	2.7646	117	2.59596	151	2.98424	91	2.06304	162	3.63427	192	3.83592	82	1.84076	100	2.18229	147	3.08067	58	1.29584	121	2.79334	86	1.8041
PPTG_01137		1783	NA	NA	NA	NA	0	0	0	0	PPTG_01137:185249100:4427223-4429005:-:hypothetical protein	0	0	14	7	3	17	0	5	8	0	0	3	NA	0	NA	0	NA	0	NA	0	NA	0	NA	0	NA	0	NA	0	NA	0	NA	0	NA	0	NA	0
PPTG_01140	CellulaseCellulase	1823	NA	NA	NA	NA	0	0	0	0	PPTG_01140:185249100:4430831-4432653:+:hypothetical protein	25	29	57	28	22	63	20	27	24	19	33	24	NA	0	NA	0	NA	0	NA	0	NA	0	NA	0	NA	0	NA	0	NA	0	NA	0	NA	0	NA	0
PPTG_01141	Cullin_binding	384	32	54	21	19	1.50391	3.32941	0.657415	0.695449	PPTG_01141:185249100:4432557-4432940:-:hypothetical protein	12	21	68	45	9	109	6	7	48	3	10	46	11	0.894649	18	1.50391	66	4.91177	39	3.32941	13	1.0982	109	8.20033	6	0.507191	8	0.657415	49	3.86688	4	0.336528	8	0.695449	44	3.47578
PPTG_01142	SAP	222	NA	NA	NA	NA	0	0	0	0	PPTG_01142:185249100:4433452-4433739:-:hypothetical protein	8	5	34	10	0	31	3	0	54	1	0	23	NA	0	NA	0	NA	0	NA	0	NA	0	NA	0	NA	0	NA	0	NA	0	NA	0	NA	0	NA	0
PPTG_01144		363	NA	NA	NA	NA	0	0	0	0	PPTG_01144:185249100:4444136-4444498:-:hypothetical protein	0	0	0	0	0	0	0	0	0	0	0	0	NA	0	NA	0	NA	0	NA	0	NA	0	NA	0	NA	0	NA	0	NA	0	NA	0	NA	0	NA	0
PPTG_01145	PkinaseSUR7	1953	NA	NA	NA	NA	0	0	0	0	PPTG_01145:185249100:4449688-4451640:+:serine/threonine protein kinase	18	0	5	23	1	11	4	0	0	11	4	4	NA	0	NA	0	NA	0	NA	0	NA	0	NA	0	NA	0	NA	0	NA	0	NA	0	NA	0	NA	0
PPTG_01146		1038	NA	NA	NA	NA	0	0	0	0	PPTG_01146:185249100:4453717-4455270:-:hypothetical protein	0	0	0	0	0	0	0	0	0	0	0	0	NA	0	NA	0	NA	0	NA	0	NA	0	NA	0	NA	0	NA	0	NA	0	NA	0	NA	0	NA	0
PPTG_01147		935	NA	NA	NA	NA	0	0	0	0	PPTG_01147:185249100:4457816-4458894:+:hypothetical protein	7	2	32	5	6	34	0	0	16	1	0	5	NA	0	NA	0	NA	0	NA	0	NA	0	NA	0	NA	0	NA	0	NA	0	NA	0	NA	0	NA	0
PPTG_01148		1136	NA	NA	NA	NA	0	0	0	0	PPTG_01148:185249100:4461952-4463087:+:hypothetical protein	5	16	0	21	6	0	13	18	2	65	33	3	NA	0	NA	0	NA	0	NA	0	NA	0	NA	0	NA	0	NA	0	NA	0	NA	0	NA	0	NA	0
PPTG_01149		844	NA	NA	NA	NA	0	0	0	0	PPTG_01149:185249100:4463744-4464587:+:hypothetical protein	8	3	0	11	0	0	9	0	3	1	7	9	NA	0	NA	0	NA	0	NA	0	NA	0	NA	0	NA	0	NA	0	NA	0	NA	0	NA	0	NA	0
PPTG_01150		3881	659	634	696	796	5.74543	5.78406	5.43955	6.49397	PPTG_01150:185249100:4464509-4468389:-:hypothetical protein	954	831	456	872	495	446	827	582	542	681	911	735	839	6.75165	695	5.74543	444	3.26937	765	6.46178	692	5.78406	445	3.31247	865	7.23476	669	5.43955	555	4.33356	923	7.68334	755	6.49397	709	5.54158
PPTG_01151	Cellulase	2147	NA	NA	NA	NA	0	0	0	0	PPTG_01151:185249100:4464979-4467125:+:hypothetical protein	6	4	15	5	6	13	0	6	14	12	0	9	NA	0	NA	0	NA	0	NA	0	NA	0	NA	0	NA	0	NA	0	NA	0	NA	0	NA	0	NA	0
PPTG_01152		939	52	79	72	56	1.46921	2.61836	1.7475	1.59976	PPTG_01152:185249100:4469811-4470893:-:hypothetical protein	42	51	79	85	51	91	36	45	124	23	54	95	37	1.23063	43	1.46921	77	2.34342	75	2.61836	71	2.4528	91	2.7997	38	1.31362	52	1.7475	127	4.09858	31	1.06657	45	1.59976	92	2.97203
PPTG_01153		954	NA	NA	NA	NA	0	0	0	0	PPTG_01153:185249100:4472653-4473606:-:hypothetical protein	1	7	1	0	0	4	0	0	0	4	4	8	NA	0	NA	0	NA	0	NA	0	NA	0	NA	0	NA	0	NA	0	NA	0	NA	0	NA	0	NA	0
PPTG_01154	adh_short_C2	1074	93	81	105	109	2.62881	2.62776	2.82157	3.45928	PPTG_01154:185249100:4479239-4480455:-:hypothetical protein	124	105	84	108	62	60	116	83	98	85	87	145	109	3.16967	88	2.62881	82	2.1819	95	2.8997	87	2.62776	60	1.61392	121	3.65707	95	2.79126	100	2.82157	115	3.45928	72	2.23787	140	3.95417
PPTG_01155		411	NA	NA	NA	NA	0	0	0	0	PPTG_01155:185249100:4480673-4481130:-:hypothetical protein	0	0	0	0	0	5	0	0	0	0	0	0	NA	0	NA	0	NA	0	NA	0	NA	0	NA	0	NA	0	NA	0	NA	0	NA	0	NA	0	NA	0
PPTG_01156		393	NA	NA	NA	NA	0	0	0	0	PPTG_01156:185249100:4498567-4498959:-:hypothetical protein	0	0	0	0	0	0	0	0	0	0	0	0	NA	0	NA	0	NA	0	NA	0	NA	0	NA	0	NA	0	NA	0	NA	0	NA	0	NA	0	NA	0
PPTG_01157		588	NA	NA	NA	NA	0	0	0	0	PPTG_01157:185249100:4501361-4502093:+:hypothetical protein	0	0	0	0	0	0	0	0	0	0	0	0	NA	0	NA	0	NA	0	NA	0	NA	0	NA	0	NA	0	NA	0	NA	0	NA	0	NA	0	NA	0
PPTG_01158		441	NA	NA	NA	NA	0	0	0	0	PPTG_01158:185249100:4502197-4502637:+:hypothetical protein	0	0	0	0	0	0	0	0	0	0	0	0	NA	0	NA	0	NA	0	NA	0	NA	0	NA	0	NA	0	NA	0	NA	0	NA	0	NA	0	NA	0
PPTG_01159	Chromo	438	NA	NA	NA	NA	0	0	0	0	PPTG_01159:185249100:4502896-4503333:-:hypothetical protein	0	0	0	0	0	0	0	0	0	0	0	0	NA	0	NA	0	NA	0	NA	0	NA	0	NA	0	NA	0	NA	0	NA	0	NA	0	NA	0	NA	0
PPTG_01162	JacalinExo_endo_phos	1392	84	68	62	59	1.91302	1.41126	1.69805	1.0676	PPTG_01162:185249100:4507811-4509202:-:hypothetical protein	50	99	128	55	63	68	31	67	76	34	102	49	44	0.987199	83	1.91302	125	2.56623	48	1.13041	88	2.05075	68	1.41126	32	0.746212	77	1.74555	78	1.69805	46	1.0676	85	2.03839	47	1.02421
PPTG_01163	Exo_endo_phosJacalin	1098	NA	NA	NA	NA	0	0	0	0	PPTG_01163:185249100:4514716-4518081:-:hypothetical protein	0	0	0	0	0	0	0	0	0	2	0	0	NA	0	NA	0	NA	0	NA	0	NA	0	NA	0	NA	0	NA	0	NA	0	NA	0	NA	0	NA	0
PPTG_01164	XPG_NXPG_I	3943	87	80	111	110	0.789271	0.74866	0.92835	0.855069	PPTG_01164:185249100:4518409-4522351:+:hypothetical protein	120	116	61	129	65	37	114	101	97	90	122	110	106	0.839596	97	0.789271	59	0.427613	113	0.939477	91	0.74866	37	0.271088	119	0.979652	116	0.92835	99	0.760859	122	0.999597	101	0.855069	106	0.815474
PPTG_01165	DUF4200	1284	27	29	34	30	0.674652	0.682133	0.78644	0.779989	PPTG_01165:185249100:4521726-4523009:-:hypothetical protein	26	32	32	35	19	30	38	28	30	23	44	23	23	0.559441	27	0.674652	31	0.689957	31	0.791464	27	0.682133	30	0.674982	40	1.01122	32	0.78644	31	0.731631	31	0.779989	36	0.935932	22	0.519743
PPTG_01166	Ank_2Ank_2WWAnk_4Ank	3562	NA	NA	NA	NA	0	0	0	0	PPTG_01166:185249100:4523156-4527049:+:hypothetical protein	21	4	13	41	1	23	9	4	10	23	6	27	NA	0	NA	0	NA	0	NA	0	NA	0	NA	0	NA	0	NA	0	NA	0	NA	0	NA	0	NA	0
PPTG_01167		1319	745	651	733	855	15.9566	16.2811	15.6703	17.9942	PPTG_01167:185249100:4527449-4528841:+:hypothetical protein	1163	784	571	865	474	534	914	570	573	875	858	694	1023	24.2227	656	15.9566	556	12.0463	759	18.8639	662	16.2811	532	11.6521	956	23.5269	655	15.6703	587	13.4862	1186	29.049	711	17.9942	669	15.3855
PPTG_01168	ENTHYL1	2557	347	368	311	312	4.15279	4.33876	3.63067	4.19468	PPTG_01168:185249100:4528631-4531532:-:hypothetical protein	387	381	391	513	245	314	273	242	360	245	418	267	340	4.15279	319	4.00259	381	4.25814	450	5.76921	342	4.33876	313	3.5363	286	3.63067	278	3.43079	369	4.37312	332	4.19468	347	4.53008	257	3.04883
PPTG_01169	MetallophosPur_ac_phosph_NMetallophos_C	1506	NA	NA	NA	NA	0	0	0	0	PPTG_01169:185249100:4531747-4533252:-:hypothetical protein	13	5	3	11	2	1	14	0	4	12	6	4	NA	0	NA	0	NA	0	NA	0	NA	0	NA	0	NA	0	NA	0	NA	0	NA	0	NA	0	NA	0
PPTG_01170	MetallophosPur_ac_phosph_NMetallophos_C	1542	NA	NA	NA	NA	0	0	0	0	PPTG_01170:185249100:4535022-4536563:+:hypothetical protein	6	16	20	17	4	30	11	2	9	1	5	9	NA	0	NA	0	NA	0	NA	0	NA	0	NA	0	NA	0	NA	0	NA	0	NA	0	NA	0	NA	0
PPTG_01171	AMP-binding	1947	56	45	38	44	0.882243	0.649784	0.583517	0.685517	PPTG_01171:185249100:4537496-4539442:-:hypothetical protein	63	47	77	42	28	59	33	28	47	42	38	46	55	0.882243	39	0.642658	75	1.10083	37	0.622974	39	0.649784	59	0.875431	35	0.583517	32	0.518638	48	0.747087	57	0.945803	32	0.548644	44	0.685517
PPTG_01172		466	50	55	55	68	3.01591	5.08351	3.83673	4.99158	PPTG_01172:185249100:4539678-4540143:-:hypothetical protein	51	27	83	86	6	82	77	23	58	53	50	95	45	3.01591	23	1.58352	81	4.96735	75	5.27606	8	0.556896	82	5.08351	81	5.64223	26	1.76063	59	3.83673	72	4.99158	41	2.93701	92	5.98871
PPTG_01173		840	NA	NA	NA	NA	0	0	0	0	PPTG_01173:185249100:4540393-4541232:+:hypothetical protein	0	0	0	0	0	0	3	0	0	0	0	0	NA	0	NA	0	NA	0	NA	0	NA	0	NA	0	NA	0	NA	0	NA	0	NA	0	NA	0	NA	0
PPTG_01174	Lipase_3FYVERpr2	3153	571	467	521	530	5.18952	4.45486	4.89402	5.79942	PPTG_01174:185249100:4541204-4544473:-:hypothetical protein	733	610	573	592	310	452	559	425	478	418	666	491	644	6.37901	510	5.18952	558	5.0575	519	5.39607	433	4.45486	450	4.12311	585	6.02259	489	4.89402	490	4.70942	566	5.79942	552	5.84416	473	4.5506
PPTG_01175	Spc24	2987	1681	2254	1919	1929	15.3909	24.6633	20.4527	22.4295	PPTG_01175:185249100:4545577-4548897:-:hypothetical protein	1674	2384	1619	2934	1625	1924	1888	1684	1803	1119	2421	2347	1472	15.3909	1995	21.4284	1577	15.0877	2574	28.2493	2271	24.6633	1918	18.5502	1975	21.4627	1936	20.4527	1847	18.7382	1516	16.3967	2007	22.4295	2263	22.9816
PPTG_01176	BT1PUCC	2295	NA	NA	NA	NA	0	0	0	0	PPTG_01176:185249100:4545837-4548131:+:hypothetical protein	5	5	3	4	17	14	2	6	6	7	5	0	NA	0	NA	0	NA	0	NA	0	NA	0	NA	0	NA	0	NA	0	NA	0	NA	0	NA	0	NA	0
PPTG_01177	ANAPC3TPR_1YL1TPR_2Ribonuc_red_lgNTPR_8TPR_12	3110	883	798	771	719	8.49025	8.264	7.27485	7.46161	PPTG_01177:185249100:4548929-4552038:+:hypothetical protein	941	983	1027	894	617	752	666	548	963	458	930	793	827	8.30494	823	8.49025	1000	9.18893	784	8.264	862	8.99119	749	6.95757	697	7.27485	630	6.39235	987	9.61728	621	6.45094	771	8.27562	765	7.46161
PPTG_01178		692	52	73	83	89	2.87453	2.76577	3.87609	3.66618	PPTG_01178:185249100:4553467-4554158:-:hypothetical protein	82	74	22	139	42	38	114	74	44	81	92	83	72	3.24951	62	2.87453	21	0.867238	122	5.77947	59	2.76577	38	1.5864	119	5.58204	85	3.87609	45	1.97062	110	5.13545	76	3.66618	80	3.50683
PPTG_01179	DLIC	1778	133	171	191	200	2.34664	3.29838	3.49635	4.28817	PPTG_01179:185249100:4558060-4560261:+:hypothetical protein	134	161	150	230	78	204	287	171	74	174	308	113	118	2.07272	135	2.43603	146	2.34664	202	3.72438	109	1.98868	203	3.29838	300	5.47698	197	3.49635	76	1.29532	236	4.28817	255	4.78757	109	1.85963
PPTG_01180	cNMP_binding	1697	NA	NA	NA	NA	0	0	0	0	PPTG_01180:185249100:4559958-4561654:-:hypothetical protein	9	18	36	7	5	20	9	17	19	4	13	9	NA	0	NA	0	NA	0	NA	0	NA	0	NA	0	NA	0	NA	0	NA	0	NA	0	NA	0	NA	0
PPTG_01181	AMP-binding	1947	NA	NA	NA	NA	0	0	0	0	PPTG_01181:185249100:4562428-4564374:-:hypothetical protein	6	4	5	4	5	2	0	0	2	5	4	0	NA	0	NA	0	NA	0	NA	0	NA	0	NA	0	NA	0	NA	0	NA	0	NA	0	NA	0	NA	0
PPTG_01182	Glyco_hydro_17	1501	NA	NA	NA	NA	0	0	0	0	PPTG_01182:185249100:4565308-4566808:-:hypothetical protein	0	2	0	10	1	2	0	0	0	2	0	3	NA	0	NA	0	NA	0	NA	0	NA	0	NA	0	NA	0	NA	0	NA	0	NA	0	NA	0	NA	0
PPTG_01183	MoCF_biosynth	1022	340	317	353	377	9.10392	9.83968	12.1646	10.3884	PPTG_01183:185249100:4566832-4568043:-:hypothetical protein	517	347	283	440	222	255	366	356	260	365	346	363	455	13.9044	290	9.10392	276	7.71762	386	12.3814	310	9.83968	254	7.17991	383	12.1646	409	12.6285	266	7.88726	495	15.6475	287	9.37428	350	10.3884
PPTG_01184	Ge1_WD40	3615	7319	6297	6445	5980	62.1604	56.2416	51.4409	51.1204	PPTG_01184:185249100:4568641-4572347:+:hypothetical protein	8183	8508	7845	7069	4691	6155	5327	5125	7679	4212	6676	6945	7195	62.1604	7120	63.1907	7642	60.4121	6202	56.2416	6556	58.8303	6134	49.0198	5574	50.0507	5893	51.4409	7867	65.9472	5707	51.0025	5536	51.1204	6697	56.1957
PPTG_01185	MoCF_biosynth	1139	598	656	628	585	15.8762	17.2112	17.4798	17.7637	PPTG_01185:185249100:4572223-4573436:-:hypothetical protein	659	817	544	682	580	562	549	568	641	353	736	692	579	15.8762	684	19.267	530	13.2977	598	17.2112	811	23.0976	560	14.2037	574	16.3584	653	18.0913	657	17.4798	478	13.558	610	17.8778	667	17.7637
PPTG_01186		165	NA	NA	NA	NA	0	0	0	0	PPTG_01186:185249100:4594360-4594524:-:hypothetical protein	0	0	0	0	0	0	0	0	0	0	0	0	NA	0	NA	0	NA	0	NA	0	NA	0	NA	0	NA	0	NA	0	NA	0	NA	0	NA	0	NA	0
PPTG_01187	DUF4177	357	NA	NA	NA	NA	0	0	0	0	PPTG_01187:185249100:4596215-4597125:-:hypothetical protein	0	0	0	0	0	0	0	0	0	0	0	0	NA	0	NA	0	NA	0	NA	0	NA	0	NA	0	NA	0	NA	0	NA	0	NA	0	NA	0	NA	0
PPTG_01188	ArmArmArmArmArm	5144	212	230	171	102	0.418928	0.669149	0.441722	0.408229	PPTG_01188:185249100:4604877-4610020:+:hypothetical protein	78	76	517	120	53	514	67	30	398	48	35	219	69	0.418928	64	0.399172	504	2.79998	105	0.669149	74	0.46666	512	2.87544	70	0.441722	34	0.208573	408	2.40356	65	0.408229	29	0.188193	211	1.24426
PPTG_01189		1374	169	181	171	176	3.5774	4.03719	3.66115	3.39989	PPTG_01189:185249100:4610295-4611668:-:hypothetical protein	123	270	177	107	122	280	48	257	162	60	354	160	108	2.45487	226	5.27719	172	3.5774	94	2.24272	171	4.03719	279	5.86615	50	1.18123	296	6.79807	166	3.66115	81	1.90454	294	7.14278	154	3.39989
PPTG_01190		1641	125	93	39	32	1.19262	0.632574	0.941797	0.72092	PPTG_01190:185249100:4614553-4616193:+:hypothetical protein	16	73	307	11	23	239	6	52	50	2	66	40	14	0.266447	61	1.19262	299	5.207	10	0.199768	32	0.632574	238	4.18991	6	0.118685	60	1.15378	51	0.941797	3	0.0590615	55	1.11882	39	0.72092
PPTG_01191	DUF1279	714	NA	NA	NA	NA	0	0	0	0	PPTG_01191:185249100:4616344-4617127:+:hypothetical protein	25	14	32	23	9	31	30	12	7	14	15	16	NA	0	NA	0	NA	0	NA	0	NA	0	NA	0	NA	0	NA	0	NA	0	NA	0	NA	0	NA	0
PPTG_01192	C2EF-hand_7EF-hand_7EF-hand_7	2574	534	648	351	241	2.81696	5.04337	3.40814	2.02313	PPTG_01192:185249100:4617655-4621018:+:hypothetical protein	256	270	1183	451	179	1302	149	242	605	111	188	431	225	2.73002	226	2.81696	1152	12.79	396	5.04337	250	3.15066	1298	14.5681	156	1.96729	278	3.40814	620	7.29926	150	1.88267	156	2.02313	416	4.90248
PPTG_01193		627	NA	NA	NA	NA	0	0	0	0	PPTG_01193:185249100:4622093-4622719:-:hypothetical protein	0	0	0	0	0	0	0	0	0	0	0	0	NA	0	NA	0	NA	0	NA	0	NA	0	NA	0	NA	0	NA	0	NA	0	NA	0	NA	0	NA	0
PPTG_01194		609	NA	NA	NA	NA	0	0	0	0	PPTG_01194:185249100:4622882-4623490:-:hypothetical protein	0	0	0	0	0	0	0	0	0	0	0	0	NA	0	NA	0	NA	0	NA	0	NA	0	NA	0	NA	0	NA	0	NA	0	NA	0	NA	0	NA	0
PPTG_01195	LIPHydrolase_4	1645	NA	NA	NA	NA	0	0	0	0	PPTG_01195:185249100:4627125-4628769:+:hypothetical protein	3	1	5	0	0	7	0	0	14	4	0	12	NA	0	NA	0	NA	0	NA	0	NA	0	NA	0	NA	0	NA	0	NA	0	NA	0	NA	0	NA	0
PPTG_01198		378	NA	NA	NA	NA	0	0	0	0	PPTG_01198:185249100:4633252-4633629:+:hypothetical protein	0	0	0	0	0	0	7	0	0	0	0	0	NA	0	NA	0	NA	0	NA	0	NA	0	NA	0	NA	0	NA	0	NA	0	NA	0	NA	0	NA	0
PPTG_01199		867	NA	NA	NA	NA	0	0	0	0	PPTG_01199:185249100:4636325-4637191:+:hypothetical protein	24	13	20	28	8	31	11	20	36	10	10	30	NA	0	NA	0	NA	0	NA	0	NA	0	NA	0	NA	0	NA	0	NA	0	NA	0	NA	0	NA	0
PPTG_01200	HTH_Tnp_4	900	NA	NA	NA	NA	0	0	0	0	PPTG_01200:185249100:4637782-4638756:-:hypothetical protein	0	0	0	0	0	0	0	0	3	0	0	0	NA	0	NA	0	NA	0	NA	0	NA	0	NA	0	NA	0	NA	0	NA	0	NA	0	NA	0	NA	0
PPTG_01201	WWWW	644	NA	NA	NA	NA	0	0	0	0	PPTG_01201:185249100:4640326-4641125:-:hypothetical protein	0	0	0	0	0	0	0	0	0	0	0	0	NA	0	NA	0	NA	0	NA	0	NA	0	NA	0	NA	0	NA	0	NA	0	NA	0	NA	0	NA	0
PPTG_01204	FH2DUF2360DUF2360	2868	3030	2988	3326	3113	33.6816	35.4705	36.6539	35.0196	PPTG_01204:185249100:4688116-4691192:-:hypothetical protein	3518	3854	2845	3863	2244	2447	3138	2806	3386	2134	3782	3434	3093	33.6816	3225	36.0771	2771	27.611	3389	38.7371	3136	35.4705	2439	24.5679	3283	37.1572	3227	35.5059	3469	36.6539	2892	32.577	3136	36.5009	3311	35.0196
PPTG_01205	Myosin_headMyosin_TH1	3700	8014	6432	6626	5726	59.4241	48.9656	49.3834	49.7385	PPTG_01205:185249100:4692446-4696211:-:hypothetical protein	8007	7481	11028	6284	3996	8223	5380	4700	8632	4101	6649	6335	7040	59.4241	6260	54.2817	10742	82.9676	5514	48.8539	5585	48.9656	8196	63.9936	5629	49.3834	5405	46.0972	8844	72.434	5557	48.5211	5513	49.7385	6109	50.0841
PPTG_01206	CPSase_L_D2PYC_OADABiotin_carb_NHMGL-likeBiotin_carb_CBiotin_lipoyl	3955	98	89	63	116	0.773148	0.766971	0.521024	0.997076	PPTG_01206:185249100:4696886-4700840:-:pyruvate carboxylase	139	77	110	165	12	105	80	31	66	120	68	135	122	0.963396	64	0.519176	107	0.773148	145	1.20187	17	0.139435	105	0.766971	84	0.689421	36	0.287234	68	0.521024	163	1.33147	56	0.472659	130	0.997076
PPTG_01207	GCR1_C	1899	NA	NA	NA	NA	0	0	0	0	PPTG_01207:185249100:4702791-4704689:-:hypothetical protein	0	0	0	0	0	1	0	0	0	0	0	0	NA	0	NA	0	NA	0	NA	0	NA	0	NA	0	NA	0	NA	0	NA	0	NA	0	NA	0	NA	0
PPTG_01208		985	34659	30074	29684	27739	1097.06	949.913	937.599	839.747	PPTG_01208:185249146:36600-37584:+:hypothetical protein	34345	42982	38819	27411	24173	32496	23817	29266	29746	17470	38928	28279	30197	957.456	35968	1171.55	37813	1097.06	24051	800.445	33783	1112.58	32388	949.913	24921	821.261	33654	1078.15	30476	937.599	23671	776.376	32279	1093.93	27268	839.747
PPTG_01209		2540	670	521	695	744	8.29968	6.72417	8.65924	9.08147	PPTG_01209:185249146:37473-40012:-:hypothetical protein	768	904	595	594	467	390	652	606	690	527	1160	576	675	8.29968	756	9.54925	580	6.52559	521	6.72417	653	8.33968	389	4.42438	682	8.7157	697	8.65924	707	8.43493	714	9.08147	962	12.6429	555	6.62812
PPTG_01210	PAP2	1133	8423	7295	8786	10452	245.397	218.594	248.91	290.004	PPTG_01210:185249146:40082-41291:-:hypothetical protein	11002	10356	7114	8611	5618	6501	9777	7772	7020	8924	11871	9771	9673	266.638	8666	245.397	6930	174.795	7555	218.594	7851	224.784	6479	165.202	10230	293.088	8937	248.91	7192	192.36	12092	344.794	9843	290.004	9422	252.258
PPTG_01211	DUF3522	706	NA	NA	NA	NA	0	0	0	0	PPTG_01211:185249146:41503-42288:-:hypothetical protein	35	21	19	25	18	20	19	9	10	14	29	26	NA	0	NA	0	NA	0	NA	0	NA	0	NA	0	NA	0	NA	0	NA	0	NA	0	NA	0	NA	0
PPTG_01212	Pkinase	1356	744	709	711	640	16.9055	15.3181	16.639	14.2473	PPTG_01212:185249146:42938-44293:+:CAMK protein kinase	835	769	877	706	565	721	673	622	696	441	852	639	734	16.9055	644	15.2373	854	17.998	619	14.9646	790	18.8989	719	15.3181	704	16.8525	715	16.639	713	15.934	598	14.2473	706	17.3801	616	13.7801
PPTG_01214		1332	NA	NA	NA	NA	0	0	0	0	PPTG_01214:185249146:46781-48155:+:hypothetical protein	4	9	2	4	4	0	1	0	0	1	0	3	NA	0	NA	0	NA	0	NA	0	NA	0	NA	0	NA	0	NA	0	NA	0	NA	0	NA	0	NA	0
PPTG_01215	p450	1530	31	30	26	14	0.53073	0.593658	0.536244	0.305452	PPTG_01215:185249146:48588-50189:-:hypothetical protein	30	22	51	28	20	38	17	23	34	8	17	19	26	0.53073	18	0.377452	50	0.933907	25	0.535652	28	0.593658	38	0.71751	18	0.381885	26	0.536244	35	0.693222	11	0.23227	14	0.305452	18	0.356872
PPTG_01216	Glyco_hydro_31NtCtMGAM_NCBM_25CBM_25Gal_mutarotas_2	3662	45	43	32	28	0.332925	0.301183	0.28365	0.24702	PPTG_01216:185249146:50722-54383:-:hypothetical protein	31	46	73	36	24	64	31	25	34	21	38	24	27	0.23027	38	0.332925	71	0.554071	32	0.286461	34	0.301183	64	0.504891	32	0.28365	29	0.249897	35	0.289631	28	0.24702	32	0.291701	23	0.19052
PPTG_01217	Glyco_hydro_31	597	NA	NA	NA	NA	0	0	0	0	PPTG_01217:185249146:63205-63801:+:hypothetical protein	12	23	23	10	13	7	9	5	23	22	25	26	NA	0	NA	0	NA	0	NA	0	NA	0	NA	0	NA	0	NA	0	NA	0	NA	0	NA	0	NA	0
PPTG_01220	FYVE	1173	24	16	32	47	0.711142	0.246285	0.671693	1.0245	PPTG_01220:185249146:74827-75999:+:hypothetical protein	41	31	11	35	6	10	59	6	25	59	44	27	36	0.958508	26	0.711142	11	0.267991	31	0.866359	8	0.221239	10	0.246285	62	1.71572	7	0.188313	26	0.671693	80	2.20335	36	1.0245	26	0.672367
PPTG_01221	FYVE	1185	NA	NA	NA	NA	0	0	0	0	PPTG_01221:185249146:77931-79115:+:hypothetical protein	1	5	1	0	0	8	0	0	0	5	4	8	NA	0	NA	0	NA	0	NA	0	NA	0	NA	0	NA	0	NA	0	NA	0	NA	0	NA	0	NA	0
PPTG_01222		870	292	334	214	216	9.69879	7.57376	8.18548	6.20629	PPTG_01222:185249146:79305-80174:+:hypothetical protein	116	314	525	229	133	618	69	292	229	82	434	185	102	3.66161	263	9.69879	511	16.7852	201	7.57376	186	6.93528	616	20.4549	72	2.68636	336	12.1871	235	8.18548	111	4.12188	360	13.8131	178	6.20629
PPTG_01223		2333	NA	NA	NA	NA	0	0	0	0	PPTG_01223:185249146:80551-82941:+:hypothetical protein	10	20	10	1	6	10	3	22	12	1	26	7	NA	0	NA	0	NA	0	NA	0	NA	0	NA	0	NA	0	NA	0	NA	0	NA	0	NA	0	NA	0
PPTG_01224		939	NA	NA	NA	NA	0	0	0	0	PPTG_01224:185249146:83943-85082:+:hypothetical protein	0	0	0	0	0	0	0	0	0	0	0	0	NA	0	NA	0	NA	0	NA	0	NA	0	NA	0	NA	0	NA	0	NA	0	NA	0	NA	0	NA	0
PPTG_01225		687	27	21	48	35	1.09105	0.991591	2.12622	1.28048	PPTG_01225:185249146:85128-88510:-:hypothetical protein	27	23	38	25	15	20	43	61	28	40	25	30	24	1.09105	19	0.887315	37	1.53911	22	1.04979	21	0.991591	20	0.841026	45	2.12622	70	3.2153	29	1.2792	54	2.53939	21	1.0204	29	1.28048
PPTG_01226	F-box-like	2070	NA	NA	NA	NA	0	0	0	0	PPTG_01226:185249146:89321-91390:-:hypothetical protein	5	4	5	21	7	0	30	0	5	7	4	7	NA	0	NA	0	NA	0	NA	0	NA	0	NA	0	NA	0	NA	0	NA	0	NA	0	NA	0	NA	0
PPTG_01227		2047	32	32	40	33	0.470202	0.564519	0.518138	0.414927	PPTG_01227:185249146:91520-93566:-:hypothetical protein	34	36	36	47	10	40	31	47	34	16	59	29	30	0.457715	30	0.470202	35	0.488625	41	0.656599	14	0.221861	40	0.564519	32	0.507439	54	0.832447	35	0.518138	22	0.347214	49	0.79907	28	0.414927
PPTG_01228		1509	259	268	287	263	5.733	6.30004	5.41616	5.81799	PPTG_01228:185249146:93628-95585:-:hypothetical protein	315	368	197	331	228	196	354	225	226	214	317	246	277	5.733	308	6.54851	192	3.63611	290	6.30004	319	6.85759	195	3.7332	370	7.9591	259	5.41616	232	4.65902	290	6.2087	263	5.81799	237	4.7642
PPTG_01229		2923	17	33	38	34	0.18164	0.471037	0.228081	0.36545	PPTG_01229:185249146:97711-101744:-:hypothetical protein	19	20	16	48	31	14	73	15	21	31	39	28	17	0.18164	17	0.186596	16	0.156429	42	0.471037	43	0.47721	14	0.138368	76	0.843988	17	0.183527	22	0.228081	42	0.464208	32	0.36545	27	0.280199
PPTG_01233	AMP-bindingAMP-binding_C	2078	59	62	44	49	0.725661	1.01488	0.612491	0.715289	PPTG_01233:185249146:111336-113472:+:hypothetical protein	42	56	95	80	30	73	57	26	41	44	47	51	37	0.556093	47	0.725661	93	1.27898	70	1.1043	42	0.655653	73	1.01488	60	0.937254	30	0.455571	42	0.612491	60	0.932819	39	0.626507	49	0.715289
PPTG_01234	AMP-bindingAMP-binding_C	1990	NA	NA	NA	NA	0	0	0	0	PPTG_01234:185249146:113451-115632:+:hypothetical protein	2	0	5	9	8	1	9	0	1	8	10	4	NA	0	NA	0	NA	0	NA	0	NA	0	NA	0	NA	0	NA	0	NA	0	NA	0	NA	0	NA	0
PPTG_01235	Peptidase_C48	1197	NA	NA	NA	NA	0	0	0	0	PPTG_01235:185249146:119783-120979:-:hypothetical protein	0	0	0	0	0	0	0	0	0	0	0	0	NA	0	NA	0	NA	0	NA	0	NA	0	NA	0	NA	0	NA	0	NA	0	NA	0	NA	0	NA	0
PPTG_01236		252	NA	NA	NA	NA	0	0	0	0	PPTG_01236:185249146:124314-124648:-:hypothetical protein	0	0	0	0	0	0	0	0	0	0	0	0	NA	0	NA	0	NA	0	NA	0	NA	0	NA	0	NA	0	NA	0	NA	0	NA	0	NA	0	NA	0
PPTG_01238		207	NA	NA	NA	NA	0	0	0	0	PPTG_01238:185249146:136113-136589:-:hypothetical protein	0	0	0	0	0	0	0	0	0	0	0	0	NA	0	NA	0	NA	0	NA	0	NA	0	NA	0	NA	0	NA	0	NA	0	NA	0	NA	0	NA	0
PPTG_01239	MacroHelicase_CHA2DEADNUDIXPARPKH_1	6393	123	110	72	110	0.572112	0.446527	0.365578	0.537823	PPTG_01239:185249146:151115-157507:+:hypothetical protein	179	136	102	191	63	74	69	50	85	95	124	101	157	0.766984	114	0.572112	99	0.442543	168	0.861468	88	0.446527	74	0.334398	72	0.365578	57	0.281352	87	0.412392	129	0.651894	103	0.537823	97	0.460255
PPTG_01240	DUF2605	2053	296	301	343	351	4.76153	4.43905	4.73818	5.50771	PPTG_01240:185249146:157701-159753:+:hypothetical protein	356	427	223	317	298	210	260	379	313	258	510	291	313	4.76153	357	5.57905	217	3.02062	278	4.43905	416	6.57316	209	2.94099	272	4.30063	436	6.70159	321	4.73818	350	5.50771	423	6.87794	281	4.15192
PPTG_01241	F-box-like	1977	311	286	317	288	4.78461	5.35587	4.97999	4.49565	PPTG_01241:185249146:159882-161858:+:hypothetical protein	338	364	340	368	235	209	332	271	286	197	365	304	297	4.69182	305	4.94965	331	4.78461	323	5.35587	328	5.38192	208	3.03943	347	5.69737	312	4.97999	293	4.49114	267	4.36311	303	5.11614	293	4.49565
PPTG_01242		528	128	125	177	181	8.04445	8.568	12.9103	10.9524	PPTG_01242:185249146:161734-162333:-:hypothetical protein	155	217	68	157	135	47	201	203	85	132	275	141	136	8.04445	182	11.0591	66	3.5722	138	8.568	189	11.6118	47	2.57158	210	12.9103	233	13.9252	87	4.99322	179	10.9524	228	14.4148	136	7.81333
PPTG_01243	Ank_2Ank	740	10	17	23	27	0.303492	0.312316	0.900921	1.3082	PPTG_01243:185249146:162418-163285:+:hypothetical protein	20	8	6	49	0	8	36	8	21	26	35	19	18	0.759683	7	0.303492	6	0.23171	43	1.9049	0	0	8	0.312316	38	1.66688	9	0.383788	22	0.900921	35	1.52802	29	1.3082	18	0.737857
PPTG_01244	ARL2_Bind_BARTWW	1980	NA	NA	NA	NA	0	0	0	0	PPTG_01244:185249146:163294-165634:-:hypothetical protein	10	5	8	9	3	3	12	1	9	5	5	3	NA	0	NA	0	NA	0	NA	0	NA	0	NA	0	NA	0	NA	0	NA	0	NA	0	NA	0	NA	0
PPTG_01245	DUF726DUF726	3102	331	318	405	492	4.28193	3.79608	3.92669	5.11162	PPTG_01245:185249146:165751-168915:+:hypothetical protein	489	495	153	541	260	116	456	336	345	435	573	427	430	4.3293	414	4.28193	149	1.37268	475	5.0198	363	3.79608	116	1.08032	477	4.99147	386	3.92669	353	3.44849	589	6.13431	475	5.11162	412	4.0289
PPTG_01246	Guanylate_cycAAA_16Guanylate_cyc	4140	89	98	55	69	0.511475	0.593875	0.446504	0.593493	PPTG_01246:185249146:167983-172245:-:hypothetical protein	39	79	171	85	39	166	30	64	60	28	105	84	34	0.25649	66	0.511475	167	1.15277	75	0.593875	55	0.430955	165	1.15138	31	0.24306	74	0.564043	61	0.446504	38	0.296534	87	0.701497	81	0.593493
PPTG_01247	KTI12	1007	137	141	87	72	2.45325	2.01835	2.82029	2.35362	PPTG_01247:185249146:172512-173649:+:hypothetical protein	88	92	264	71	43	301	49	78	118	38	86	98	77	2.3881	77	2.45325	257	7.29338	62	2.01835	60	1.93282	300	8.60653	51	1.64396	90	2.82029	121	3.64126	51	1.63619	71	2.35362	94	2.83159
PPTG_01248	Frag1	1861	455	432	531	663	7.49936	8.15773	8.7156	12.341	PPTG_01248:185249146:172925-174850:-:hypothetical protein	626	520	391	632	335	275	622	447	417	574	830	541	550	9.23013	435	7.49936	381	5.85065	555	9.77645	468	8.15773	274	4.25344	651	11.355	514	8.7156	427	6.95308	778	13.5059	688	12.341	522	8.50855
PPTG_01249		1680	125	109	165	155	2.90006	2.45864	3.98024	3.51912	PPTG_01249:185249146:174582-176261:+:hypothetical protein	177	187	65	144	96	68	197	198	60	135	253	75	156	2.90006	156	2.97918	63	1.07166	126	2.45864	134	2.58741	68	1.16933	206	3.98024	228	4.28259	61	1.10031	183	3.51912	210	4.1727	72	1.30003
PPTG_01250	LRR_9	3063	871	916	798	724	8.99405	9.05502	7.28372	6.4845	PPTG_01250:185249146:175850-179230:-:hypothetical protein	788	1144	990	963	612	1051	556	615	1079	379	718	1102	693	7.06607	957	10.0241	964	8.99405	845	9.04366	855	9.05502	1047	9.87497	582	6.16776	707	7.28372	1105	10.9323	514	5.42136	595	6.4845	1063	10.5273
PPTG_01251	PH	1469	698	767	891	975	18.5815	19.995	21.5242	20.6107	PPTG_01251:185249146:180806-182274:+:hypothetical protein	994	1058	343	1021	746	363	1055	871	553	905	1094	822	874	18.5815	885	19.3287	334	6.49755	896	19.995	1043	23.032	362	7.11906	1104	24.3949	1002	21.5242	567	11.6965	1226	26.9625	907	20.6107	793	16.375
PPTG_01252	BeachPH_BEACHWD40WD40_like	3441	418	485	516	635	4.83764	6.22199	5.78266	7.06972	PPTG_01252:185249146:182257-185840:+:hypothetical protein	606	662	171	748	472	138	586	549	298	556	928	398	533	4.83764	554	5.16543	167	1.38694	656	6.24962	660	6.22199	138	1.15859	613	5.78266	631	5.78662	305	2.68603	753	7.06972	769	7.46017	384	3.38515
PPTG_01253	GTP_EFTUEFTUD2EFG_IVEFG_CGTP_EFTU_D2EFG_II	3110	750	716	657	619	7.08983	7.12559	6.72333	6.44017	PPTG_01253:185249146:185954-189197:+:hypothetical protein	803	953	767	771	541	719	642	530	673	439	724	688	706	7.08983	797	8.22203	747	6.86413	676	7.12559	756	7.88554	717	6.66032	672	7.01392	609	6.17927	690	6.72333	595	6.18085	600	6.44017	663	6.46672
PPTG_01254		977	NA	NA	NA	NA	0	0	0	0	PPTG_01254:185249146:189356-190332:+:hypothetical protein	25	19	20	28	10	25	11	36	14	17	14	26	NA	0	NA	0	NA	0	NA	0	NA	0	NA	0	NA	0	NA	0	NA	0	NA	0	NA	0	NA	0
PPTG_01255		969	831	688	919	966	27.815	24.0874	29.2763	31.4065	PPTG_01255:185249146:190783-191751:-:hypothetical protein	982	1121	710	811	560	572	954	782	838	695	1190	1005	863	27.815	938	31.0571	692	20.4083	712	24.0874	783	26.2125	570	16.9937	998	33.4317	899	29.2763	859	26.8636	942	31.4065	987	34.0017	969	30.3341
PPTG_01256	ANAPC4_WD40WD40	1245	545	492	555	660	15.7711	15.3509	13.9657	19.305	PPTG_01256:185249146:192195-193439:-:hypothetical protein	735	731	386	664	434	287	740	479	332	604	868	457	646	16.2052	612	15.7711	376	8.63065	583	15.3509	607	15.8157	286	6.6364	774	20.1801	551	13.9657	340	8.27571	818	21.2264	720	19.305	441	10.7449
PPTG_01257	Pkinase	1570	1006	969	854	780	19.5128	19.7109	17.2557	15.33	PPTG_01257:185249146:193766-195335:+:CAMK protein kinase	1188	1076	1101	1076	638	1076	861	667	873	655	869	758	1045	20.7878	900	18.3918	1072	19.5128	944	19.7109	892	18.4304	1072	19.7256	901	18.6285	767	15.4162	894	17.2557	888	18.2728	721	15.33	731	14.1237
PPTG_01258	Peptidase_C48	1761	548	673	594	638	9.32863	13.4404	10.1565	11.0441	PPTG_01258:185249146:195363-197655:+:hypothetical protein	598	830	434	823	543	539	527	609	519	444	830	647	526	9.32863	695	12.6621	423	6.86446	722	13.4404	759	13.9815	537	8.80949	551	10.1565	700	12.5435	532	9.15478	602	11.0441	688	13.0417	624	10.7487
PPTG_01259	COX17	198	245	302	302	283	39.5913	47.8484	52.115	46.502	PPTG_01259:185249146:197724-197921:-:hypothetical protein	285	299	240	329	239	284	312	284	248	210	392	249	251	39.5913	250	40.5094	234	33.7735	289	47.8484	334	54.7207	283	41.2912	326	53.4446	327	52.115	254	38.8744	285	46.502	325	54.793	240	36.7686
PPTG_01260		1175	5599	6522	6107	6062	143.771	181.107	169.274	165.405	PPTG_01260:185249146:198306-199545:-:hypothetical protein	6152	7460	5283	7679	4694	6288	5998	5481	5604	4220	7308	6644	5409	143.771	6243	170.466	5146	125.158	6738	187.987	6560	181.107	6267	154.084	6276	173.379	6303	169.274	5742	148.088	5718	157.217	6060	172.164	6407	165.405
PPTG_01261	DUF179	2273	225	238	184	220	3.14316	3.1266	2.47116	3.28969	PPTG_01261:185249146:200129-202525:+:hypothetical protein	220	278	257	291	152	247	150	155	211	172	270	209	193	2.65185	233	3.2888	250	3.14316	255	3.67769	212	3.02556	246	3.1266	157	2.24208	178	2.47116	216	2.87972	233	3.31168	224	3.28969	202	2.69577
PPTG_01262	Methyltransf_11	709	145	143	170	120	7.22419	5.96455	8.10361	5.42241	PPTG_01262:185249146:201817-202525:-:hypothetical protein	187	221	89	147	123	128	169	184	119	88	153	119	164	7.22419	185	8.37157	87	3.5067	129	5.96455	172	7.86959	128	5.21555	177	8.10361	212	9.43561	122	5.21446	119	5.42241	127	5.97949	115	4.9202
PPTG_01263	MutS_VMutS_III	1766	262	334	390	320	4.24436	6.98012	6.8794	5.87227	PPTG_01263:185249146:204811-206939:-:hypothetical protein	273	369	244	438	272	240	491	335	265	237	446	279	240	4.24436	309	5.6137	238	3.85134	384	7.12812	380	6.98012	239	3.9097	514	9.44766	385	6.8794	272	4.66739	321	5.87227	370	6.99387	269	4.62054
PPTG_01264		490	NA	NA	NA	NA	0	0	0	0	PPTG_01264:185249146:226306-226795:+:hypothetical protein	0	0	0	0	0	0	0	0	0	3	0	0	NA	0	NA	0	NA	0	NA	0	NA	0	NA	0	NA	0	NA	0	NA	0	NA	0	NA	0	NA	0
PPTG_01265		565	NA	NA	NA	NA	0	0	0	0	PPTG_01265:185249146:230130-230694:+:hypothetical protein	0	0	0	1	0	3	0	0	0	0	0	0	NA	0	NA	0	NA	0	NA	0	NA	0	NA	0	NA	0	NA	0	NA	0	NA	0	NA	0	NA	0
PPTG_01266		450	NA	NA	NA	NA	0	0	0	0	PPTG_01266:185249146:230760-231209:+:hypothetical protein	0	0	0	0	0	0	0	0	0	0	0	0	NA	0	NA	0	NA	0	NA	0	NA	0	NA	0	NA	0	NA	0	NA	0	NA	0	NA	0	NA	0
PPTG_01267	LpxB	912	71	71	79	79	2.67362	3.23681	2.45885	2.79393	PPTG_01267:185249146:231783-234282:-:hypothetical protein	93	91	57	110	65	26	53	94	72	65	80	87	82	2.80809	76	2.67362	56	1.75476	97	3.48667	91	3.23681	26	0.823597	55	1.95758	108	3.73688	74	2.45885	88	3.11731	66	2.41577	84	2.79393
PPTG_01268	NARP1	1302	577	601	430	380	10.7931	9.81647	10.6398	9.4094	PPTG_01268:185249146:234963-238620:-:hypothetical protein	435	523	935	380	282	1081	228	382	597	247	443	453	382	9.16313	438	10.7931	911	19.9955	333	8.38432	394	9.81647	1077	23.8969	239	5.95852	439	10.6398	612	14.2441	335	8.31239	367	9.4094	437	10.1813
PPTG_01269	FYVEPI3Ka	2049	NA	NA	NA	NA	0	0	0	0	PPTG_01269:185249146:239212-241301:+:hypothetical protein	7	18	9	17	4	11	11	9	23	6	12	6	NA	0	NA	0	NA	0	NA	0	NA	0	NA	0	NA	0	NA	0	NA	0	NA	0	NA	0	NA	0
PPTG_01270	Ephrin_rec_likeEphrin_rec_likeEphrin_rec_like	1872	57	55	53	43	0.934273	1.06483	0.728275	0.707571	PPTG_01270:185249146:266863-268797:-:hypothetical protein	64	48	78	82	17	69	40	21	92	30	21	73	56	0.934273	40	0.685544	76	1.1602	72	1.26084	24	0.415887	69	1.06483	42	0.728275	24	0.404563	94	1.52166	41	0.707571	17	0.303145	70	1.13429
PPTG_01271		2123	20	24	17	29	0.309602	0.340194	0.252685	0.361647	PPTG_01271:185249146:293858-295980:+:hypothetical protein	38	6	24	42	7	25	15	15	18	17	28	43	33	0.485462	5	0.0755616	23	0.309602	37	0.571329	10	0.152799	25	0.340194	16	0.244637	17	0.252685	18	0.256932	23	0.350001	23	0.361647	41	0.585821
PPTG_01272	DNase_IIDNase_II	1958	157	158	111	107	2.15334	2.54487	1.8695	1.73515	PPTG_01272:185249146:295953-297977:+:hypothetical protein	153	130	233	173	74	221	83	101	127	71	135	116	135	2.15334	109	1.78606	227	3.31313	152	2.54487	103	1.70645	220	3.24598	87	1.44231	116	1.8695	130	2.01199	96	1.58398	112	1.90947	112	1.73515
PPTG_01273	LSM	1098	1036	1168	1331	1324	27.5836	29.7575	32.5618	38.6774	PPTG_01273:185249146:297256-298433:-:U6 snRNA-associated Sm-like protein LSm6	1456	1128	906	1671	650	1135	1643	985	1115	1159	1208	1452	1280	36.4082	944	27.5836	883	22.9818	1466	43.7689	908	26.8259	1131	29.7575	1719	50.8189	1133	32.5618	1142	31.5181	1570	46.1944	1002	30.463	1400	38.6774
PPTG_01274		1186	233	216	225	216	6.0055	5.27938	6.1034	5.67805	PPTG_01274:185249146:298749-299934:-:hypothetical protein	288	265	230	218	172	217	213	246	165	177	226	230	253	6.66235	222	6.0055	224	5.39745	191	5.27938	240	6.56442	216	5.26145	223	6.1034	283	7.52978	169	4.31815	240	6.5376	187	5.26337	222	5.67805
PPTG_01275	DEADHelicase_C	2842	NA	NA	NA	NA	0	0	0	0	PPTG_01275:185249146:300657-303576:+:hypothetical protein	6	7	16	26	15	20	13	9	14	7	10	18	NA	0	NA	0	NA	0	NA	0	NA	0	NA	0	NA	0	NA	0	NA	0	NA	0	NA	0	NA	0
PPTG_01276	SAPSSAPSSAPS	2934	3334	3302	3453	3197	38.2356	40.2232	40.031	36.6781	PPTG_01276:185249146:303435-306468:-:hypothetical protein	4085	4287	2898	4103	2617	2658	3496	3237	2908	2458	3950	3097	3592	38.2356	3587	39.2241	2823	27.4964	3600	40.2232	3657	40.4329	2649	26.083	3658	40.4702	3722	40.031	2979	30.7685	3331	36.6781	3275	37.2613	2986	30.8717
PPTG_01277		1743	NA	NA	NA	NA	0	0	0	0	PPTG_01277:185249146:307035-308841:+:hypothetical protein	3	0	7	3	0	4	1	6	6	1	3	0	NA	0	NA	0	NA	0	NA	0	NA	0	NA	0	NA	0	NA	0	NA	0	NA	0	NA	0	NA	0
PPTG_01279		195	NA	NA	NA	NA	0	0	0	0	PPTG_01279:185249146:314724-314918:+:hypothetical protein	0	6	1	4	5	0	16	0	0	2	11	1	NA	0	NA	0	NA	0	NA	0	NA	0	NA	0	NA	0	NA	0	NA	0	NA	0	NA	0	NA	0
PPTG_01280	BeachPH_BEACHWD40WD40WD40	3319	848	842	837	701	7.62011	7.93631	7.37422	6.71856	PPTG_01280:185249146:315429-319128:+:hypothetical protein	906	1030	909	893	581	934	721	624	1013	441	805	867	797	7.49968	862	8.33261	885	7.62011	784	7.74361	812	7.93631	931	8.10361	754	7.37422	718	6.82649	1038	9.47732	598	5.82084	668	6.71856	836	7.64065
PPTG_01281	Retrotran_gag_2	471	NA	NA	NA	NA	0	0	0	0	PPTG_01281:185249146:354244-354766:-:hypothetical protein	0	0	0	0	0	0	0	0	0	0	0	0	NA	0	NA	0	NA	0	NA	0	NA	0	NA	0	NA	0	NA	0	NA	0	NA	0	NA	0	NA	0
PPTG_01282	TRAPP	462	377	414	420	455	23.1869	33.0658	26.9799	36.2226	PPTG_01282:185249146:356159-356773:+:hypothetical protein	390	365	497	531	177	532	367	325	490	382	340	587	343	23.1869	305	21.1806	484	29.9384	466	33.0658	247	17.343	530	33.1413	384	26.9799	374	25.5453	502	32.9274	518	36.2226	282	20.3758	566	37.1626
PPTG_01283		426	NA	NA	NA	NA	0	0	0	0	PPTG_01283:185249146:358359-358818:+:hypothetical protein	12	13	32	23	14	28	9	21	10	11	27	34	NA	0	NA	0	NA	0	NA	0	NA	0	NA	0	NA	0	NA	0	NA	0	NA	0	NA	0	NA	0
PPTG_01284		510	NA	NA	NA	NA	0	0	0	0	PPTG_01284:185249146:361186-361695:+:hypothetical protein	0	0	0	0	1	0	0	0	0	0	0	0	NA	0	NA	0	NA	0	NA	0	NA	0	NA	0	NA	0	NA	0	NA	0	NA	0	NA	0	NA	0
PPTG_01285		510	NA	NA	NA	NA	0	0	0	0	PPTG_01285:185249146:363687-364196:+:hypothetical protein	1	0	0	3	1	0	0	0	0	0	4	2	NA	0	NA	0	NA	0	NA	0	NA	0	NA	0	NA	0	NA	0	NA	0	NA	0	NA	0	NA	0
PPTG_01286		1662	200	226	223	251	3.38246	4.11833	3.89227	4.91792	PPTG_01286:185249146:370622-372342:+:hypothetical protein	205	269	199	315	151	191	256	178	191	187	368	201	180	3.38246	225	4.34343	194	3.33577	276	5.44393	211	4.11833	190	3.30262	268	5.23426	205	3.89227	196	3.57372	253	4.91792	305	6.12598	194	3.5408
PPTG_01287	TMEM18	894	55	55	50	78	2.01386	2.13276	1.74283	2.71446	PPTG_01287:185249146:372415-373374:+:hypothetical protein	73	44	65	71	27	66	46	39	56	75	64	83	64	2.2358	37	1.32784	63	2.01386	62	2.27347	38	1.37885	66	2.13276	48	1.74283	45	1.58838	57	1.93211	102	3.68599	53	1.979	80	2.71446
PPTG_01288	NAPRTase	2767	245	219	180	194	2.91207	2.6206	1.83007	2.32412	PPTG_01288:185249146:371923-374901:-:nicotinate phosphoribosyltransferase	293	209	311	253	132	252	149	124	234	152	199	220	258	2.91207	175	2.02913	303	3.12938	222	2.63014	184	2.15714	251	2.6206	156	1.83007	143	1.63083	240	2.62844	206	2.40519	165	1.99059	212	2.32412
PPTG_01289		2943	50	61	50	46	0.512376	0.62824	0.62869	0.521764	PPTG_01289:185249146:375870-378889:+:hypothetical protein	72	56	41	90	28	64	54	66	17	42	55	37	63	0.668562	47	0.512376	40	0.388414	79	0.879977	39	0.429877	64	0.62824	57	0.62869	76	0.814899	17	0.175047	57	0.625715	46	0.521764	36	0.371059
PPTG_01290	Pkinase	3306	4676	3733	3999	3510	43.0565	37.5514	39.51	33.3412	PPTG_01290:185249146:381302-384607:+:WNK protein kinase	5544	4985	5114	4451	2738	3479	3846	2976	4442	2694	3982	3710	4874	46.0441	4172	40.4877	4981	43.0565	3905	38.7215	3827	37.5514	3467	30.2961	4024	39.51	3422	32.6631	4551	41.7157	3650	35.6683	3302	33.3412	3577	32.8207
PPTG_01291	DUF35_N	1361	97	113	138	106	2.12161	2.63208	3.36194	2.20758	PPTG_01291:185249146:385060-386491:+:hypothetical protein	115	108	103	140	66	124	178	126	81	69	168	90	101	2.31769	90	2.12161	100	2.09975	123	2.96266	92	2.1928	124	2.63208	186	4.43615	145	3.36194	83	1.84806	93	2.20758	139	3.40929	87	1.93906
PPTG_01292	LRR_9LRR_4LRR_4LRR_8	2127	380	341	362	340	4.90227	4.75836	5.5279	5.22617	PPTG_01292:185249146:385174-387367:-:hypothetical protein	518	388	370	427	223	337	367	273	379	280	402	318	455	6.68091	325	4.90227	360	4.83682	375	5.77961	312	4.75836	336	4.5636	384	5.86024	314	4.65846	388	5.5279	379	5.75657	333	5.22617	307	4.37827
PPTG_01293	DIXDIX	1276	810	665	767	843	18.2795	17.7526	19.9697	21.6095	PPTG_01293:185249146:387405-388895:+:hypothetical protein	1118	869	738	787	500	606	750	706	688	702	808	943	983	24.0599	727	18.2795	719	16.1029	691	17.7526	699	17.7704	604	13.6748	785	19.9697	812	20.081	705	16.743	951	24.0781	670	17.5279	909	21.6095
PPTG_01294	Pkinase	1933	277	314	335	352	4.18263	5.32515	5.0546	6.0669	PPTG_01294:185249146:388920-391143:+:CMGC/MAPK protein kinase	281	301	341	358	166	397	288	207	454	268	290	471	247	3.99077	252	4.18263	332	4.9083	314	5.32515	232	3.89337	396	5.91833	301	5.0546	238	3.88531	465	7.28982	363	6.0669	240	4.14463	454	7.12451
PPTG_01295		2184	149	140	137	132	2.08601	1.99634	1.97675	1.96739	PPTG_01295:185249146:390924-393107:-:hypothetical protein	171	170	158	152	108	135	127	131	123	98	175	123	150	2.14501	142	2.08601	154	2.01508	133	1.99634	151	2.24282	135	1.78574	133	1.97675	151	2.18175	126	1.74829	133	1.96739	145	2.21627	119	1.65282
PPTG_01296		459	NA	NA	NA	NA	0	0	0	0	PPTG_01296:185249146:395769-396282:-:hypothetical protein	0	0	0	0	0	0	0	0	0	0	0	0	NA	0	NA	0	NA	0	NA	0	NA	0	NA	0	NA	0	NA	0	NA	0	NA	0	NA	0	NA	0
PPTG_01299		1956	25	47	27	34	0.262441	0.248767	0.265523	0.313817	PPTG_01299:185249146:421922-423877:+:hypothetical protein	15	19	48	16	11	112	15	8	55	14	21	69	13	0.207571	16	0.262441	47	0.68668	14	0.234635	15	0.248767	112	1.65419	16	0.265523	9	0.145196	56	0.867591	19	0.313817	17	0.290126	67	1.03905
PPTG_01300		360	NA	NA	NA	NA	0	0	0	0	PPTG_01300:185249146:424649-425008:+:hypothetical protein	0	0	0	0	0	0	0	0	5	2	0	1	NA	0	NA	0	NA	0	NA	0	NA	0	NA	0	NA	0	NA	0	NA	0	NA	0	NA	0	NA	0
PPTG_01301		1464	137	125	171	201	3.79726	3.78425	3.57806	5.26717	PPTG_01301:185249146:427389-428991:+:hypothetical protein	202	216	54	193	126	31	267	144	65	201	278	103	178	3.79726	181	3.9666	53	1.03457	169	3.78425	176	3.89979	31	0.611726	279	6.18607	166	3.57806	67	1.38685	272	6.00233	231	5.26717	99	2.05128
PPTG_01302		1764	NA	NA	NA	NA	0	0	0	0	PPTG_01302:185249146:429724-431569:+:hypothetical protein	0	0	0	0	0	3	5	0	0	0	0	0	NA	0	NA	0	NA	0	NA	0	NA	0	NA	0	NA	0	NA	0	NA	0	NA	0	NA	0	NA	0
PPTG_01303	Acetyltransf_3	897	49	72	36	42	1.14456	1.66355	1.37513	1.15366	PPTG_01303:185249146:431434-432612:-:hypothetical protein	34	38	87	51	33	125	36	19	47	21	37	69	30	1.04453	32	1.14456	85	2.70802	45	1.64458	46	1.66355	125	4.02581	38	1.37513	22	0.773946	48	1.6216	28	1.00846	31	1.15366	67	2.26576
PPTG_01304	RabGAP-TBCDEC-1_N	2561	24	35	35	28	0.290128	0.460816	0.406616	0.390873	PPTG_01304:185249146:433120-436061:+:hypothetical protein	30	25	27	41	15	48	40	29	29	28	14	34	26	0.31707	21	0.263082	26	0.290128	36	0.460816	21	0.265999	48	0.541462	42	0.532343	33	0.406616	30	0.354983	38	0.479365	12	0.156415	33	0.390873
PPTG_01305	APG6Strep_SA_rep	1884	8510	7110	7164	5615	130.164	99.6508	95.0203	91.9813	PPTG_01305:185249146:434937-436820:-:hypothetical protein	8931	6779	12325	6527	3770	10370	5271	4469	10577	3959	5192	7442	7852	130.164	5673	96.608	12006	182.114	5727	99.6508	5269	90.723	10335	158.477	5515	95.0203	5139	86.0752	10837	174.311	5364	91.9813	4305	76.278	7176	115.54
PPTG_01308	Adaptin_binding	741	NA	NA	NA	NA	0	0	0	0	PPTG_01308:185249146:456366-457140:-:hypothetical protein	0	0	0	0	0	0	0	0	0	0	0	0	NA	0	NA	0	NA	0	NA	0	NA	0	NA	0	NA	0	NA	0	NA	0	NA	0	NA	0	NA	0
PPTG_01309	p450	675	205	242	225	194	9.6488	10.7816	10.9991	9.59411	PPTG_01309:185249146:461898-462572:+:hypothetical protein	185	243	255	253	143	305	179	212	239	125	234	227	163	7.5418	203	9.6488	248	10.4996	222	10.7816	200	9.61161	304	13.0109	187	8.99269	244	11.4069	245	10.9991	169	8.08863	194	9.59411	219	9.84173
PPTG_01310	OB_NTP_bindHA2Helicase_CDEAD	3097	405	406	381	393	3.93662	4.31545	3.99222	4.02561	PPTG_01310:185249146:462808-465904:+:hypothetical protein	494	454	411	506	295	363	385	289	398	300	437	426	434	4.37663	380	3.93662	400	3.691	444	4.69977	412	4.31545	362	3.37679	403	4.22392	332	3.38281	408	3.99222	406	4.23523	362	3.90188	411	4.02561
PPTG_01311	p450	1714	63	104	80	65	1.07506	1.77872	0.883712	1.41365	PPTG_01311:185249146:467830-469543:-:hypothetical protein	67	48	93	106	25	185	39	42	146	55	38	91	59	1.07506	40	0.748739	91	1.51725	93	1.77872	35	0.662411	184	3.10129	41	0.77647	48	0.883712	150	2.65202	75	1.41365	32	0.623227	88	1.55741
PPTG_01312	ABC_membraneABC_membraneABC_tranABC_tran	4128	1217	1157	1086	987	8.91664	8.96579	7.43031	7.12431	PPTG_01312:185249146:470137-474264:-:hypothetical protein	1328	1427	1322	1287	829	1187	876	845	1337	639	1062	1260	1168	8.83679	1194	9.27995	1288	8.91664	1129	8.96579	1159	9.10781	1183	8.27906	917	7.21077	972	7.43031	1370	10.0572	866	6.77751	881	7.12431	1215	8.92828
PPTG_01313	p450	1849	NA	NA	NA	NA	0	0	0	0	PPTG_01313:185249146:474367-476215:-:hypothetical protein	2	2	1	0	2	0	0	0	0	0	4	1	NA	0	NA	0	NA	0	NA	0	NA	0	NA	0	NA	0	NA	0	NA	0	NA	0	NA	0	NA	0
PPTG_01316	p450	1074	NA	NA	NA	NA	0	0	0	0	PPTG_01316:185249146:483356-484429:-:hypothetical protein	16	4	4	11	2	4	0	0	4	1	1	12	NA	0	NA	0	NA	0	NA	0	NA	0	NA	0	NA	0	NA	0	NA	0	NA	0	NA	0	NA	0
PPTG_01318	p450	1696	108	96	172	176	2.11872	2.19959	3.72121	4.23174	PPTG_01318:185249146:487372-489067:-:hypothetical protein	171	134	63	155	82	36	209	174	94	170	259	87	150	2.76221	112	2.11872	61	1.02785	136	2.62874	115	2.19959	36	0.613215	219	4.19151	200	3.72121	96	1.7153	230	4.38121	215	4.23174	84	1.5024
PPTG_01319	Spc97_Spc98	3537	2019	2227	2084	1874	16.7239	20.9927	18.905	16.3977	PPTG_01319:185249146:489397-493370:-:hypothetical protein	2154	2814	1856	2582	1857	1826	1636	1843	2362	1193	2524	1983	1894	16.7239	2355	21.3618	1808	14.6079	2265	20.9927	2595	23.7997	1820	14.8653	1712	15.7116	2119	18.905	2420	20.7337	1616	14.7604	2093	19.7534	1912	16.3977
PPTG_01320	eIF3_p135CLUPHTPR_12TPR_12	4081	47	57	36	62	0.275504	0.488448	0.278366	0.386516	PPTG_01320:185249146:493378-498048:-:hypothetical protein	41	20	91	89	17	69	27	31	44	76	36	54	36	0.275504	17	0.133648	89	0.62323	78	0.62656	24	0.190772	69	0.488448	28	0.222712	36	0.278366	45	0.33415	103	0.815385	30	0.245393	52	0.386516
PPTG_01321		1351	214	180	166	157	5.0767	4.27063	3.62805	3.40981	PPTG_01321:185249146:498306-499656:+:hypothetical protein	213	257	246	201	106	218	144	115	211	152	166	133	187	4.32292	215	5.10581	240	5.0767	176	4.27063	148	3.55366	217	4.64024	151	3.62805	132	3.08318	216	4.845	206	4.92611	138	3.40981	128	2.87399
PPTG_01322	cNMP_bindingcNMP_bindingcNMP_bindingcNMP_binding	2701	207	276	132	109	0.99441	1.40789	0.899594	1.1741	PPTG_01322:185249146:499717-502629:+:hypothetical protein	98	91	470	132	63	627	48	67	263	68	115	145	86	0.99441	76	0.902756	458	4.84581	116	1.40789	88	1.05689	625	6.68485	50	0.600893	77	0.899594	269	3.01803	92	1.10041	95	1.1741	140	1.5723
PPTG_01323	DAHP_synth_1	837	28	27	24	21	0.76663	0.979149	1.01374	0.652346	PPTG_01323:185249146:502199-503301:-:3-deoxy-8-phosphooctulonate synthase	23	24	46	29	7	45	26	14	27	31	5	19	20	0.74627	20	0.76663	45	1.53643	25	0.979149	10	0.387565	45	1.55318	27	1.0471	16	0.603219	28	1.01374	42	1.62112	4	0.15953	18	0.652346
PPTG_01324		711	74	70	62	58	3.2066	2.67419	2.92188	2.34652	PPTG_01324:185249146:503366-504076:-:hypothetical protein	83	50	109	66	30	110	61	25	92	68	31	57	73	3.2066	42	1.89523	106	4.26051	58	2.67419	42	1.91624	110	4.4695	64	2.92188	29	1.28709	94	4.0064	92	4.18033	26	1.2207	55	2.34652
PPTG_01325	Pept_tRNA_hydro	969	124	94	123	115	3.77097	2.56396	3.62769	3.63133	PPTG_01325:185249146:504165-505316:+:peptidyl-tRNA hydrolase	133	175	111	156	43	86	143	90	113	95	119	120	117	3.77097	146	4.83404	108	3.18512	137	4.6348	60	2.00862	86	2.56396	150	5.02481	103	3.35424	116	3.62769	129	4.30088	99	3.4105	116	3.63133
PPTG_01326		837	2214	2260	2202	2166	81.7166	84.716	79.9265	84.2715	PPTG_01326:185249146:505408-506521:+:hypothetical protein	2491	2681	2266	2465	1692	2260	1946	1844	2391	1345	2548	2659	2190	81.7166	2244	86.0159	2207	75.3533	2163	84.716	2365	91.6591	2252	77.7283	2036	78.9594	2120	79.9265	2450	88.7026	1822	70.3258	2113	84.2715	2564	92.9231
PPTG_01327	MORNMORNMORNMORN	751	215	227	234	213	8.98043	10.1939	10.6527	9.60109	PPTG_01327:185249146:506641-507509:+:hypothetical protein	180	301	242	196	169	274	246	158	258	130	261	255	158	6.57065	252	10.7657	236	8.98043	172	7.50798	236	10.1939	273	10.5017	257	11.1082	182	7.64737	264	10.6527	176	7.5712	216	9.60109	246	9.93634
PPTG_01328	Cwf_Cwc_15	994	2961	3007	3093	3160	92.4094	95.6774	98.1645	98.3648	PPTG_01328:185249146:507389-508586:-:hypothetical protein	3423	3421	3091	3124	2137	3303	2873	2590	3215	2176	3532	3737	3010	94.5739	2863	92.4094	3011	86.5665	2741	90.3976	2987	97.4808	3292	95.6774	3006	98.1645	2978	94.5407	3294	100.423	2948	95.8149	2929	98.3648	3603	109.954
PPTG_01329	Pro_isomerase	1441	1013	1064	1049	1092	21.3483	25.5732	22.8416	24.347	PPTG_01329:185249146:508644-510084:+:peptidyl-prolyl cis-trans isomerase D	1120	1347	953	1288	813	929	969	893	1079	770	1268	1226	985	21.3483	1127	25.0923	928	18.4039	1130	25.7069	1136	25.5732	926	18.5645	1014	22.8416	1027	22.4899	1105	23.2377	1043	23.3836	1051	24.347	1182	24.882
PPTG_01330		787	NA	NA	NA	NA	0	0	0	0	PPTG_01330:185249146:510178-511111:+:hypothetical protein	6	20	16	33	6	12	14	25	17	2	6	12	NA	0	NA	0	NA	0	NA	0	NA	0	NA	0	NA	0	NA	0	NA	0	NA	0	NA	0	NA	0
PPTG_01331		684	NA	NA	NA	NA	0	0	0	0	PPTG_01331:185249146:516486-517227:-:hypothetical protein	0	0	0	0	0	0	0	0	0	0	0	0	NA	0	NA	0	NA	0	NA	0	NA	0	NA	0	NA	0	NA	0	NA	0	NA	0	NA	0	NA	0
PPTG_01332		1079	458	544	507	482	13.8645	17.4999	14.9215	15.0124	PPTG_01332:185249146:542396-543610:+:hypothetical protein	545	674	340	656	469	403	474	517	419	284	635	554	479	13.8645	564	16.7702	331	8.76661	576	17.4999	655	19.692	402	10.7632	496	14.9215	595	17.4011	429	12.0485	385	11.5274	527	16.3041	534	15.0124
PPTG_01333	TPR_12TPR_19TPR_16	1944	NA	NA	NA	NA	0	0	0	0	PPTG_01333:185249146:543683-545626:+:hypothetical protein	19	19	57	30	14	45	11	7	21	13	16	13	NA	0	NA	0	NA	0	NA	0	NA	0	NA	0	NA	0	NA	0	NA	0	NA	0	NA	0	NA	0
PPTG_01334		252	NA	NA	NA	NA	0	0	0	0	PPTG_01334:185249146:545599-545850:-:hypothetical protein	10	8	11	11	1	0	9	3	8	3	0	1	NA	0	NA	0	NA	0	NA	0	NA	0	NA	0	NA	0	NA	0	NA	0	NA	0	NA	0	NA	0
PPTG_01335	Far-17a_AIG1	1197	NA	NA	NA	NA	0	0	0	0	PPTG_01335:185249146:546032-547228:+:hypothetical protein	10	19	9	11	9	10	3	14	22	3	18	12	NA	0	NA	0	NA	0	NA	0	NA	0	NA	0	NA	0	NA	0	NA	0	NA	0	NA	0	NA	0
PPTG_01336	Rad60-SLDRad60-SLDRad60-SLD	1242	475	527	509	404	10.3772	13.4084	12.2837	9.9404	PPTG_01336:185249146:547052-548746:-:hypothetical protein	418	724	463	579	414	496	449	519	450	237	584	422	368	9.25375	606	15.6542	451	10.3772	508	13.4084	579	15.1226	494	11.4906	470	12.2837	597	15.1682	461	11.248	321	8.34979	484	13.0086	407	9.9404
PPTG_01337	RRM_1RRM_1	1206	948	787	742	665	19.7074	15.8699	18.7333	16.9838	PPTG_01337:185249146:548864-550069:+:hypothetical protein	866	783	1467	629	422	1224	665	521	909	468	715	795	761	19.7074	655	17.4251	1429	33.8618	552	15.0047	590	15.8699	1220	29.2246	696	18.7333	599	15.6733	931	23.3937	634	16.9838	593	16.414	767	19.2921
PPTG_01338	GST_C	720	1014	936	920	1106	39.7704	41.127	39.1381	52.1578	PPTG_01338:185249146:549937-550656:-:hypothetical protein	1361	1009	1029	1163	547	1028	944	777	858	858	1107	1284	1197	51.9222	844	37.6089	1002	39.7704	1020	46.4411	764	34.4216	1025	41.127	988	44.5427	893	39.1381	879	36.9958	1163	52.1842	918	42.5615	1238	52.1578
PPTG_01339	RTC	1302	73	51	73	69	1.84371	1.24574	1.62052	1.61285	PPTG_01339:185249146:551583-552884:+:RNA 3'-phosphate cyclase	65	94	86	64	36	48	62	51	93	48	67	89	57	1.36727	79	1.94669	84	1.84371	56	1.40998	50	1.24574	48	1.06504	65	1.62052	59	1.42995	95	2.2111	65	1.61285	56	1.43577	86	2.00364
PPTG_01340	Kelch_1Kelch_4Kelch_6Kelch_1Kelch_5	1296	346	334	313	384	8.84408	8.90373	8.29039	9.58175	PPTG_01340:185249146:552929-554224:+:hypothetical protein	417	547	218	401	314	211	316	318	236	309	449	374	367	8.84408	458	11.3381	212	4.67473	352	8.90373	439	10.9883	210	4.68113	331	8.29039	366	8.91162	242	5.65856	419	10.4448	372	9.58175	361	8.44955
PPTG_01341	tRNA-synt_2bHGTP_anticodontRNA_SAD	2577	631	649	689	631	6.75349	6.70395	9.04403	7.20851	PPTG_01341:185249146:554210-556786:-:threonine-tRNA ligase	584	922	625	601	603	579	686	764	458	424	1100	421	513	6.21719	772	9.61134	609	6.75349	527	6.70395	843	10.6117	577	6.46841	718	9.04403	879	10.7635	469	5.51511	575	7.20851	912	11.8137	406	4.77906
PPTG_01342	CxxCxxCC	1820	307	302	306	300	5.14803	5.65578	5.77369	5.46728	PPTG_01342:185249146:556909-558869:+:hypothetical protein	341	445	255	358	289	190	335	290	227	227	405	265	300	5.14803	372	6.55772	248	3.89409	314	5.65578	404	7.20079	189	3.00004	351	6.26019	333	5.77369	233	3.87954	308	5.46728	336	6.16275	256	4.26678
PPTG_01343	WD40	3810	67	76	74	78	0.510046	0.629346	0.516992	0.461779	PPTG_01343:185249146:558444-562253:-:hypothetical protein	57	100	70	60	66	83	38	103	63	37	151	60	50	0.409861	84	0.707352	68	0.510046	53	0.456022	92	0.783309	83	0.629346	40	0.34079	118	0.977322	65	0.516992	50	0.423972	125	1.0952	58	0.461779
PPTG_01344		3046	6537	6335	6253	5743	67.4848	63.1656	61.6063	61.9031	PPTG_01344:185249146:562772-565879:-:hypothetical protein	6329	7656	7841	6569	4710	6682	5525	5162	6873	3616	7371	6446	5565	57.0593	6407	67.4848	7638	71.6597	5764	62.0338	6582	70.0968	6660	63.1656	5781	61.6063	5936	61.4957	7042	70.0586	4900	51.9706	6112	66.9823	6216	61.9031
PPTG_01345	MFS_1	1377	309	309	332	342	6.94326	7.64197	6.82218	8.82418	PPTG_01345:185249146:567070-568446:+:hypothetical protein	410	356	276	366	241	270	373	257	303	291	439	277	360	8.16507	298	6.94326	269	5.58269	321	7.64197	337	7.939	269	5.64358	390	9.19353	296	6.78326	310	6.82218	394	9.24388	364	8.82418	267	5.88178
PPTG_01346	MFS_1	1371	1821	1568	1738	1748	44.1932	40.2473	43.0436	44.1359	PPTG_01346:185249146:568575-569945:+:hypothetical protein	2207	2367	1584	1971	1217	1277	1737	1669	1443	1382	2221	1586	1940	44.1932	1981	46.3584	1543	32.1628	1729	41.342	1701	40.2473	1273	26.8242	1818	43.0436	1919	44.1691	1478	32.6688	1873	44.1359	1842	44.8496	1529	33.8299
PPTG_01347		858	293	332	297	388	9.46051	10.7374	10.2778	15.2902	PPTG_01347:185249146:570806-571663:+:hypothetical protein	276	302	393	275	203	472	244	300	284	240	474	464	243	8.84526	253	9.46051	383	12.7567	241	9.20798	284	10.7374	470	15.8251	255	9.64727	345	12.6886	291	10.2778	325	12.2374	393	15.2902	447	15.8034
PPTG_01348	WWIQzf-B_boxWWzf-B_boxIQIQIQIQIQIQIQ	2907	636	621	593	528	6.60617	6.21114	6.27548	5.22786	PPTG_01348:185249146:571973-575015:+:hypothetical protein	559	892	690	577	523	627	528	544	588	332	764	520	491	5.27507	746	8.23332	672	6.60617	506	5.70611	731	8.15722	625	6.21114	552	6.16376	626	6.79532	602	6.27548	450	5.00103	634	7.28033	501	5.22786
PPTG_01349	TMEM154	1313	53	49	43	36	1.33203	1.24836	1.34587	0.991532	PPTG_01349:185249146:575206-576518:-:hypothetical protein	64	77	40	57	47	32	53	49	18	30	47	30	56	1.33203	64	1.56385	39	0.848839	50	1.24836	66	1.63061	32	0.704079	55	1.35972	56	1.34587	18	0.415435	41	1.00881	39	0.991532	29	0.669984
PPTG_01350	RAB3GAP2_NRAB3GAP2_CRAB3GAP2_C	4534	323	348	341	359	2.63132	2.69015	2.6865	2.89292	PPTG_01350:185249146:576745-581415:+:hypothetical protein	434	459	208	482	269	246	373	336	242	300	498	269	382	2.63132	384	2.71726	203	1.2795	423	3.05839	376	2.69015	245	1.56106	390	2.79212	386	2.6865	248	1.65755	406	2.89292	413	3.04071	259	1.7328
PPTG_01351	Ras	624	2754	3173	3185	3300	139.64	159.446	157.055	167.389	PPTG_01351:185249146:581732-582735:+:hypothetical protein	3173	3436	2665	3468	2170	3456	2762	2983	3157	2293	3774	3801	2790	139.64	2875	147.82	2596	118.89	3043	159.864	3033	157.673	3444	159.446	2890	150.337	3430	173.456	3234	157.055	3107	160.86	3129	167.389	3665	178.164
PPTG_01352	Methyltransf_25	1521	1231	1051	1055	808	22.2538	20.9863	21.9916	17.291	PPTG_01352:185249146:582952-584472:+:hypothetical protein	1213	1261	1613	1013	704	1285	848	922	1189	558	966	899	1067	21.9092	1055	22.2538	1571	29.517	889	19.1605	984	20.9863	1281	24.3308	887	18.9298	1060	21.9916	1218	24.2669	756	16.0577	801	17.5796	867	17.291
PPTG_01353		414	NA	NA	NA	NA	0	0	0	0	PPTG_01353:185249146:608841-609254:+:hypothetical protein	0	0	0	0	0	0	0	0	0	0	0	0	NA	0	NA	0	NA	0	NA	0	NA	0	NA	0	NA	0	NA	0	NA	0	NA	0	NA	0	NA	0
PPTG_01354		708	NA	NA	NA	NA	0	0	0	0	PPTG_01354:185249146:610405-611112:-:hypothetical protein	0	0	0	0	0	0	0	0	0	0	0	0	NA	0	NA	0	NA	0	NA	0	NA	0	NA	0	NA	0	NA	0	NA	0	NA	0	NA	0	NA	0
PPTG_01355		381	NA	NA	NA	NA	0	0	0	0	PPTG_01355:185249146:611311-611691:-:hypothetical protein	0	0	0	0	0	0	0	0	0	0	0	0	NA	0	NA	0	NA	0	NA	0	NA	0	NA	0	NA	0	NA	0	NA	0	NA	0	NA	0	NA	0
PPTG_01356	DMRL_synthase	750	1750	1731	1623	1794	74.8304	66.5255	67.6379	79.9482	PPTG_01356:185249146:612468-613217:+:6,7-dimethyl-8-ribityllumazine synthase	2044	1578	2190	1735	956	2344	1689	1241	1634	1370	1599	2280	1797	74.8304	1321	56.5097	2133	81.2746	1522	66.5255	1336	57.785	2336	89.9803	1767	76.4763	1427	60.0404	1674	67.6379	1856	79.9482	1326	59.0186	2199	88.9396
PPTG_01357		3472	110	89	31	25	0.203294	0.252263	0.227217	0.214013	PPTG_01357:185249146:613179-616712:-:hypothetical protein	21	26	299	19	19	223	19	22	46	17	14	40	18	0.161914	22	0.203294	291	2.39518	17	0.160511	27	0.252263	222	1.84718	20	0.186983	25	0.227217	47	0.410217	23	0.214013	12	0.115374	39	0.340735
PPTG_01358	Gp_dh_CGp_dh_N	1833	1530	1121	1285	1054	23.2144	19.2753	23.9777	19.3125	PPTG_01358:185249146:616953-618785:+:glyceraldehyde-3-phosphate dehydrogenase, type I	2121	1478	1529	1323	700	1227	1294	822	1518	931	884	1210	1865	31.7766	1237	21.6515	1489	23.2144	1161	20.7637	978	17.308	1223	19.2753	1354	23.9777	945	16.2686	1555	25.7077	1261	22.2251	733	13.349	1167	19.3125
PPTG_01359		1731	186	234	204	190	3.8552	4.55386	3.75046	3.97262	PPTG_01359:185249146:618825-620808:+:hypothetical protein	244	248	138	337	174	163	191	199	178	164	249	147	215	3.87912	208	3.8552	134	2.21224	296	5.60569	243	4.55386	162	2.70367	200	3.75046	229	4.17464	182	3.18618	222	4.14331	206	3.97262	142	2.48841
PPTG_01360	E1-E2_ATPaseHydrolaseHMAHMAHMAHMA	3796	1396	1399	1333	1391	12.0778	10.9072	11.1422	10.9873	PPTG_01360:185249146:620629-624497:-:hypothetical protein	1296	1708	1663	1440	1117	1377	1245	1337	1131	953	2000	1270	1139	9.37106	1429	12.0778	1620	12.1959	1263	10.9072	1561	13.3397	1372	10.4415	1303	11.1422	1537	12.777	1159	9.25237	1291	10.9873	1658	14.5803	1225	9.78906
PPTG_01361	DNA_pol_A_exo1	1431	730	776	706	707	16.2996	18.7849	15.392	16.3001	PPTG_01361:185249146:625164-626664:+:hypothetical protein	887	869	700	934	631	629	680	607	690	533	916	662	780	17.0234	727	16.2996	682	13.6198	820	18.7849	882	19.994	627	12.658	712	16.1507	698	15.392	707	14.9718	722	16.3001	760	17.7289	638	13.5242
PPTG_01362	E1-E2_ATPaseHydrolaseHMAHMAHMAHMA	3770	2158	2140	2039	2029	18.0501	18.1986	16.9122	16.6589	PPTG_01362:185249146:626804-630573:+:hypothetical protein	2222	2535	2463	2493	1513	2126	1933	1730	2054	1435	2594	2065	1954	16.1873	2121	18.0501	2399	18.185	2187	19.017	2115	18.1986	2119	16.2377	2023	17.4183	1989	16.6485	2104	16.9122	1944	16.6589	2151	19.0461	1991	16.0199
PPTG_01363	Mannosyl_trans	1405	924	1032	1128	914	18.9389	23.8456	24.7057	23.7116	PPTG_01363:185249146:630498-632380:-:hypothetical protein	969	1301	853	1165	933	773	935	957	1276	461	1204	1161	852	18.9389	1089	24.8675	831	16.9025	1022	23.8456	1304	30.1073	770	15.8325	978	22.5951	1100	24.7057	1307	28.19	625	14.3713	998	23.7116	1120	24.1809
PPTG_01364	Peptidase_C50TPR_12	7833	NA	NA	NA	NA	0	0	0	0	PPTG_01364:185249146:632376-640271:-:hypothetical protein	17	16	20	26	6	15	16	6	8	21	22	2	NA	0	NA	0	NA	0	NA	0	NA	0	NA	0	NA	0	NA	0	NA	0	NA	0	NA	0	NA	0
PPTG_01365	Cpn60_TCP1	1725	390	356	378	350	7.21645	6.22456	6.75022	6.61826	PPTG_01365:185249146:640321-642104:-:T-complex protein 1 subunit gamma	476	464	372	458	237	336	381	321	358	306	413	304	419	7.58606	388	7.21645	362	5.99715	402	7.63961	331	6.22456	335	5.61037	399	7.50819	369	6.75022	367	6.44722	415	7.77232	342	6.61826	293	5.1524
PPTG_01366	FAD_binding_3DAO	1700	NA	NA	NA	NA	0	0	0	0	PPTG_01366:185249146:643072-644874:+:hypothetical protein	2	1	1	10	4	6	5	0	0	2	2	3	NA	0	NA	0	NA	0	NA	0	NA	0	NA	0	NA	0	NA	0	NA	0	NA	0	NA	0	NA	0
PPTG_01367	adh_short	1125	64	50	72	88	1.73964	1.48611	1.87933	2.96725	PPTG_01367:185249146:644729-645853:-:hypothetical protein	110	73	34	58	54	23	112	58	30	77	121	63	97	2.69284	61	1.73964	33	0.838275	51	1.48611	75	2.16261	23	0.590624	117	3.37587	67	1.87933	31	0.835035	104	2.98657	100	2.96725	61	1.64478
PPTG_01368	FYVE	1413	NA	NA	NA	NA	0	0	0	0	PPTG_01368:185249146:646923-648335:+:hypothetical protein	27	25	6	2	11	2	5	10	8	6	38	24	NA	0	NA	0	NA	0	NA	0	NA	0	NA	0	NA	0	NA	0	NA	0	NA	0	NA	0	NA	0
PPTG_01369	HHH_3HHH_3Exo_endo_phos	1749	33	26	20	35	0.550317	0.356122	0.306718	0.78253	PPTG_01369:185249146:648200-649948:-:hypothetical protein	56	36	19	22	31	15	35	15	7	35	49	19	49	0.874979	30	0.550317	19	0.310448	19	0.356122	43	0.797533	15	0.247764	37	0.686695	17	0.306718	7	0.121284	47	0.86816	41	0.78253	18	0.312186
PPTG_01370		1728	212	254	229	241	3.81356	3.94552	4.37687	3.86198	PPTG_01370:185249146:650180-652590:+:hypothetical protein	240	219	248	383	136	237	223	227	188	228	235	228	211	3.81356	183	3.39773	242	4.00218	336	6.37426	190	3.56681	236	3.94552	233	4.37687	261	4.76626	193	3.38461	309	5.77706	195	3.76702	220	3.86198
PPTG_01371		1788	636	583	623	595	11.1251	10.5046	10.7481	10.5298	PPTG_01371:185249146:652412-654261:-:hypothetical protein	775	741	623	717	414	544	608	530	610	471	680	606	681	11.8952	620	11.1251	607	9.70167	629	11.5323	579	10.5046	542	8.75725	636	11.5463	609	10.7481	625	10.5927	638	11.5278	564	10.5298	584	9.90778
PPTG_01372		1987	383	372	331	342	6.19284	6.49763	5.12433	5.40426	PPTG_01372:185249146:654307-656570:-:hypothetical protein	448	504	341	510	285	273	284	312	328	236	424	367	394	6.19284	422	6.8139	332	4.77491	447	7.3747	398	6.49763	272	3.95464	297	4.85188	359	5.70134	336	5.12433	320	5.20288	352	5.9136	354	5.40426
PPTG_01373	DDE_Tnp_1_7	1125	NA	NA	NA	NA	0	0	0	0	PPTG_01373:185249146:657047-658230:+:hypothetical protein	0	0	0	0	0	0	0	0	0	0	0	0	NA	0	NA	0	NA	0	NA	0	NA	0	NA	0	NA	0	NA	0	NA	0	NA	0	NA	0	NA	0
PPTG_01374	mRNA_cap_enzymemRNA_cap_Czf-CCCH	2632	935	1007	1049	1125	11.6406	13.1028	13.9485	14.8154	PPTG_01374:185249146:660496-663186:+:hypothetical protein	1116	1405	666	1199	940	656	1081	1097	737	891	1621	853	981	11.6406	1176	14.3352	649	7.04667	1052	13.1028	1314	16.1949	654	7.1784	1131	13.9485	1261	15.1185	755	8.69274	1207	14.8154	1344	17.0459	823	9.48517
PPTG_01375	CBFB_NFYA	1493	2892	3065	2543	2278	59.5095	63.6182	52.1845	46.1484	PPTG_01375:185249146:661886-663728:-:hypothetical protein	3102	3394	3192	3043	2095	3610	1749	2147	3249	1407	2489	2970	2727	57.0449	2840	61.0295	3109	59.5095	2670	58.6254	2928	63.6182	3598	69.6205	1830	39.7872	2469	52.1845	3329	67.5693	1906	41.2434	2064	46.1484	2864	58.1895
PPTG_01376	LRR_4LRR_4LRR_4LRR_4LRR_4LRR_4	2476	120	150	90	69	0.427607	1.65498	0.537508	0.69154	PPTG_01376:185249146:663829-666515:+:hypothetical protein	38	40	303	142	9	314	39	2	221	39	13	149	33	0.41625	33	0.427607	295	3.40484	125	1.65498	13	0.170319	313	3.65199	41	0.537508	2	0.0254894	226	2.76601	53	0.69154	11	0.148303	144	1.76418
PPTG_01377	LXG	234	313	396	405	376	43.7212	52.2228	52.3192	55.094	PPTG_01377:185249146:666453-666875:-:hypothetical protein	377	297	368	580	184	424	457	289	394	318	329	441	331	44.1777	249	34.1401	358	43.7212	509	71.3077	257	35.6277	423	52.2228	478	66.3077	332	44.7716	404	52.3192	431	59.505	273	38.9452	425	55.094
PPTG_01378	Aldedh	2775	58	76	55	69	0.554957	0.77038	0.443488	0.866116	PPTG_01378:185249146:666911-669745:+:hypothetical protein	86	57	51	133	27	74	91	34	31	59	87	57	76	0.855346	48	0.554957	50	0.514911	117	1.38216	38	0.444212	74	0.77038	95	1.11125	39	0.443488	32	0.349448	80	0.931363	72	0.866116	55	0.601217
PPTG_01379	RNase_PHRNase_PH_C	1427	756	910	820	814	16.0644	21.2497	17.8807	18.1112	PPTG_01379:185249146:668324-670186:-:hypothetical protein	835	1010	706	1054	682	856	740	733	822	508	1088	884	734	16.0644	845	18.9983	688	13.7781	925	21.2497	953	21.664	853	17.2688	774	17.6063	843	18.6416	842	17.8807	688	15.576	902	21.1003	852	18.1112
PPTG_01380	SNAP	1413	1220	1260	1325	1294	27.2308	30.6485	30.117	27.9854	PPTG_01380:185249146:670286-671848:+:hypothetical protein	1401	1687	1044	1581	955	1062	1253	1253	1194	903	1681	1311	1232	27.2308	1412	32.0608	1017	20.5686	1387	32.1787	1335	30.6485	1058	21.6311	1311	30.117	1441	32.1812	1223	26.2289	1224	27.9854	1394	32.9327	1264	27.1354
PPTG_01381	TPR_9TPR_11TPR_14TPR_9TPR_1TPR_16TPR_1TPR_17TPR_1SHNi-TPRTPR_2TPR_1TPR_14	5589	327	356	311	322	1.6311	1.86082	1.55612	1.6011	PPTG_01381:185249146:672078-677666:+:hypothetical protein	289	489	327	334	296	361	246	338	280	197	487	306	254	1.41935	409	2.34785	319	1.6311	293	1.71857	414	2.4029	360	1.86082	257	1.49263	389	2.19632	287	1.55612	267	1.54337	404	2.41298	295	1.6011
PPTG_01382		761	466	433	425	436	17.6882	18.5428	17.1472	17.283	PPTG_01382:185249146:680819-681579:-:hypothetical protein	490	469	589	493	311	432	384	277	542	282	475	553	431	17.6882	392	16.5266	574	21.5552	433	18.6525	435	18.5428	431	16.3617	402	17.1472	319	13.2278	555	22.1006	382	16.217	394	17.283	533	21.2458
PPTG_01383	HTH_28	405	NA	NA	NA	NA	0	0	0	0	PPTG_01383:185249146:696021-696620:-:hypothetical protein	0	0	0	0	0	0	0	0	0	0	0	0	NA	0	NA	0	NA	0	NA	0	NA	0	NA	0	NA	0	NA	0	NA	0	NA	0	NA	0	NA	0
PPTG_01384	Reprolysin_5	1427	NA	NA	NA	NA	0	0	0	0	PPTG_01384:185249146:701093-702519:+:hypothetical protein	13	6	19	3	3	14	0	5	3	14	8	12	NA	0	NA	0	NA	0	NA	0	NA	0	NA	0	NA	0	NA	0	NA	0	NA	0	NA	0	NA	0
PPTG_01385	Mito_carrMito_carrMito_carr	1206	4632	4539	3909	3812	104.493	101.771	91.0286	97.4598	PPTG_01385:185249146:702740-704160:-:hypothetical protein	4589	4072	6626	4267	2395	6548	3232	2961	4823	2481	4246	4723	4035	104.493	3408	90.6637	6454	152.935	3744	101.771	3347	90.0282	6526	156.328	3382	91.0286	3405	89.0944	4941	124.155	3362	90.0621	3521	97.4598	4554	114.545
PPTG_01386	Aminotran_1_2	1662	78	61	91	80	1.55969	1.24264	1.60153	1.36069	PPTG_01386:185249146:704278-706128:-:hypothetical protein	94	115	56	72	47	53	78	100	73	52	81	107	83	1.55969	96	1.8532	55	0.945708	63	1.24264	66	1.2882	53	0.921257	82	1.60153	115	2.18347	75	1.3675	70	1.36069	67	1.34571	103	1.87991
PPTG_01387	Ribosomal_L24e	967	93892	110563	104246	98873	2933.62	3628.62	3365.31	3038.8	PPTG_01387:185249146:707035-708413:+:hypothetical protein	102496	110289	101908	121992	70027	127210	91869	94982	104816	67128	103984	123865	90118	2910.56	92292	3062.1	99267	2933.62	107037	3628.62	97867	3283.07	126786	3787.75	96127	3226.79	109222	3564.22	107388	3365.31	90957	3038.8	86223	2976.48	119438	3746.69
PPTG_01388	Methyltransf_25	1267	7550	5519	6394	5798	178.095	117.699	148.39	154.827	PPTG_01388:185249146:708503-709769:+:hypothetical protein	8217	5835	10822	5185	3004	7837	5535	3800	8803	4481	5835	6725	7225	178.095	4883	123.649	10542	237.778	4549	117.699	4198	107.482	7811	178.101	5792	148.39	4370	108.839	9019	215.714	6072	154.827	4838	127.466	6485	155.262
PPTG_01389	ASF1_hist_chap	1099	10795	11856	11101	10764	292.45	340.835	316.909	293.661	PPTG_01389:185249146:709722-710905:-:hypothetical protein	11705	13214	11331	12474	8341	13009	9898	9598	11625	6855	11659	13829	10291	292.45	11058	322.82	11037	286.998	10945	326.477	11657	344.08	12966	340.835	10357	305.906	11037	316.909	11910	328.405	9288	273.034	9668	293.661	13335	368.067
PPTG_01390		1540	6871	8227	7830	7728	126.762	166.528	154.116	165.991	PPTG_01390:185249146:710941-712942:-:hypothetical protein	6755	9371	7013	8916	6145	8297	6749	7475	7644	4619	10247	8739	5939	120.444	7842	163.376	6831	126.762	7823	166.528	8588	180.901	8269	155.12	7062	148.853	8596	176.139	7832	154.116	6259	131.303	8497	184.184	8427	165.991
PPTG_01391	TFIID-18kDa	737	1833	1915	2155	2302	83.2342	85.1254	99.7201	94.5283	PPTG_01391:185249146:713010-713911:-:hypothetical protein	2635	2285	1303	2668	1384	1476	2366	2025	1621	2006	2517	2178	2317	98.1861	1912	83.2342	1269	49.2062	2341	104.128	1934	85.1254	1471	57.6609	2476	109.052	2329	99.7201	1661	68.2964	2718	119.144	2087	94.5283	2100	86.4337
PPTG_01392	EF-hand_7EF-hand_7	1366	1051	1072	758	669	13.3172	15.1035	15.7779	17.8762	PPTG_01392:185249146:713732-715624:+:hypothetical protein	549	678	2159	659	455	2010	415	594	1129	330	912	835	483	11.043	567	13.3172	2103	43.9961	578	13.8711	636	15.1035	2003	42.361	434	10.3131	683	15.7779	1157	25.6672	447	10.5718	756	18.4747	805	17.8762
PPTG_01393	Med12-LCEWAVDUF1777DUF1777	6895	6450	6007	5560	5152	27.4861	26.9394	24.0992	24.5401	PPTG_01393:185249146:715585-722829:-:hypothetical protein	6259	7059	8152	6693	4097	6442	4892	4487	6247	3387	6378	5785	5503	24.9262	5907	27.4861	7941	32.9129	5873	27.9229	5726	26.9394	6421	26.9032	5119	24.0992	5160	23.6154	6400	28.1282	4589	21.5018	5289	25.6063	5578	24.5401
PPTG_01394	Ion_transSnapin_Pallidin	1620	3617	4197	4117	4088	66.6463	87.6459	79.768	83.1036	PPTG_01394:185249146:723676-725572:+:hypothetical protein	3932	4722	3535	5013	3132	3829	3805	3682	4037	2746	4864	4676	3457	66.6463	3951	78.248	3443	60.7362	4398	88.9969	4377	87.6459	3816	68.0502	3981	79.768	4234	82.4739	4136	77.368	3721	74.2056	4033	83.1036	4509	84.4299
PPTG_01395	Ion_transIon_transcNMP_bindingcNMP_binding	3823	623	662	666	626	4.74673	5.31178	5.63587	5.35588	PPTG_01395:185249146:726890-730712:+:hypothetical protein	642	800	652	911	448	564	651	527	694	408	784	700	564	4.60751	669	5.6144	635	4.74673	799	6.85136	626	5.31178	562	4.24686	681	5.78222	606	5.00206	711	5.63587	553	4.67318	650	5.67565	675	5.35588
PPTG_01396	Helicase_CR3HHA2DEAD	4741	550	446	479	504	3.62313	2.68901	2.86354	3.50644	PPTG_01396:185249146:729478-734298:-:hypothetical protein	625	586	627	643	281	383	540	370	437	401	601	489	550	3.62313	490	3.31594	611	3.68296	564	3.89981	393	2.68901	382	2.32771	565	3.86839	425	2.82878	448	2.86354	543	3.70017	498	3.50644	472	3.01997
PPTG_01397		453	NA	NA	NA	NA	0	0	0	0	PPTG_01397:185249146:735043-735495:+:hypothetical protein	0	0	0	0	0	0	0	0	0	0	0	0	NA	0	NA	0	NA	0	NA	0	NA	0	NA	0	NA	0	NA	0	NA	0	NA	0	NA	0	NA	0
PPTG_01398		366	NA	NA	NA	NA	0	0	0	0	PPTG_01398:185249146:735541-735906:+:hypothetical protein	0	0	0	0	0	0	0	0	0	0	0	0	NA	0	NA	0	NA	0	NA	0	NA	0	NA	0	NA	0	NA	0	NA	0	NA	0	NA	0	NA	0
PPTG_01399		732	NA	NA	NA	NA	0	0	0	0	PPTG_01399:185249146:753789-754591:+:hypothetical protein	0	0	0	0	0	0	0	0	0	0	0	0	NA	0	NA	0	NA	0	NA	0	NA	0	NA	0	NA	0	NA	0	NA	0	NA	0	NA	0	NA	0
PPTG_01400		330	98	92	105	79	9.46406	8.64251	9.54134	8.39597	PPTG_01400:185249146:755319-755693:-:hypothetical protein	114	118	98	99	80	77	93	123	74	65	100	70	100	9.46406	99	9.62504	95	8.22688	87	8.64251	112	11.0097	77	6.74082	97	9.54134	141	13.483	76	6.97903	88	8.61511	83	8.39597	67	6.15874
PPTG_01401	Na_Ca_exNa_Ca_ex	2005	496	460	411	377	7.82484	7.19404	6.81644	6.44522	PPTG_01401:185249146:756008-758083:+:hypothetical protein	510	584	566	502	305	515	465	256	440	295	480	346	448	6.97839	489	7.82484	551	7.85349	440	7.19404	426	6.89232	513	7.39161	487	7.88436	294	4.62715	451	6.81644	400	6.44522	398	6.62637	334	5.05316
PPTG_01402		2930	3197	4134	3580	3171	31.7004	47.9757	39.0328	35.4209	PPTG_01402:185249146:756946-760000:-:hypothetical protein	3382	5156	2362	4887	3688	2969	2533	3752	3684	1393	3749	4683	2974	31.7004	4315	47.2492	2301	22.4427	4288	47.9757	5154	57.062	2959	29.1752	2650	29.3582	4315	46.4723	3774	39.0328	1887	20.8064	3109	35.4209	4516	46.7539
PPTG_01403	PkinaseAnk_2Ank_2Ank_2Ank_4Ank_3Ank_3	3451	350	411	521	532	3.23785	3.40278	4.6654	4.60587	PPTG_01403:185249146:760015-764593:-:hypothetical protein	422	344	401	571	259	371	474	467	516	363	714	530	371	3.35753	288	2.6775	391	3.23785	501	4.75913	362	3.40278	370	3.09737	496	4.6654	537	4.91032	529	4.64522	492	4.60587	592	5.72642	511	4.49166
PPTG_01404	LINES_NLINES_C	2065	53	41	51	36	0.719629	0.714376	0.962722	0.727443	PPTG_01404:185249146:764374-766515:+:hypothetical protein	33	92	53	51	43	19	62	55	24	35	54	17	29	0.438601	77	1.19633	52	0.719629	45	0.714376	60	0.942543	19	0.265809	65	1.02175	63	0.962722	25	0.366873	47	0.735309	45	0.727443	16	0.235034
PPTG_01405	CLTHLisH	1224	394	436	355	387	9.33146	8.54366	8.63662	8.80903	PPTG_01405:185249146:766010-767304:-:hypothetical protein	363	426	522	363	228	672	278	291	429	231	390	544	319	8.13956	356	9.33146	508	11.8606	319	8.54366	319	8.45433	670	15.8136	291	7.71726	335	8.63662	440	10.8935	313	8.26142	323	8.80903	525	13.011
PPTG_01406	PXVps5	1810	2507	3191	2562	2661	41.8243	55.8098	47.5954	49.7035	PPTG_01406:185249146:767365-770098:+:hypothetical protein	2378	3322	2719	3520	2228	3382	1997	2374	2796	1602	3250	3234	2091	36.08	2780	49.2774	2649	41.8243	3088	55.9285	3114	55.8098	3371	53.8042	2090	37.4817	2730	47.5954	2865	47.9669	2171	38.7501	2695	49.7035	3118	52.2551
PPTG_01407	cd15489sd00029	3361	850	918	966	969	8.679	10.6458	9.78317	9.86213	PPTG_01407:185249146:769417-773533:-:hypothetical protein	1062	1254	583	1374	789	447	1029	906	760	757	1214	906	934	8.679	1049	10.0136	568	4.82953	1206	11.7629	1103	10.6458	446	3.83356	1077	10.4016	1042	9.78317	779	7.02368	1026	9.86213	1007	10.0016	874	7.88813
PPTG_01408	Methyltransf_23	1835	972	935	1026	1177	17.9213	15.9102	17.5922	20.7566	PPTG_01408:185249146:773561-775623:+:3-demethylubiquinone-9 3-O-methyltransferase	1229	1225	831	1325	644	744	1209	890	772	919	1376	1188	1081	18.3984	1025	17.9213	809	12.599	1163	20.7768	900	15.9102	742	11.6816	1265	22.3772	1023	17.5922	791	13.0628	1245	21.9192	1141	20.7566	1146	18.9444
PPTG_01409	PAPDZ	1788	91	129	93	112	1.65939	2.62182	1.70652	1.82964	PPTG_01409:185249146:774751-776824:-:hypothetical protein	108	87	107	163	58	164	90	74	99	106	118	96	95	1.65939	73	1.3099	104	1.66223	143	2.62182	81	1.46956	163	2.63364	94	1.70652	85	1.50014	101	1.71179	144	2.60188	98	1.82964	93	1.57778
PPTG_01410	PRP4WD40WD40WD40WD40WD40WD40WD40	1620	516	423	498	503	10.1003	8.3776	9.3499	9.66417	PPTG_01410:185249146:776966-778585:-:hypothetical protein	646	609	481	472	378	327	423	417	556	430	566	474	568	10.9503	510	10.1003	469	8.27338	414	8.3776	528	10.5728	326	5.81351	443	8.87647	480	9.3499	570	10.6624	583	11.6264	469	9.66417	457	8.55721
PPTG_01411		168	245	327	349	334	43.315	59.6649	70.0616	63.2672	PPTG_01411:185249146:779898-780133:+:hypothetical protein	265	308	250	411	221	312	366	324	285	243	421	336	233	43.315	258	49.271	244	41.5055	361	70.4421	309	59.6649	311	53.4795	383	74.0016	373	70.0616	292	52.6707	329	63.2672	349	69.3462	324	58.5015
PPTG_01412		1224	NA	NA	NA	NA	0	0	0	0	PPTG_01412:185249146:786288-787511:-:hypothetical protein	0	0	0	0	0	0	0	0	0	0	0	0	NA	0	NA	0	NA	0	NA	0	NA	0	NA	0	NA	0	NA	0	NA	0	NA	0	NA	0	NA	0
PPTG_01413	MCDcNMP_binding	2287	NA	NA	NA	NA	0	0	0	0	PPTG_01413:185249146:789397-791750:+:hypothetical protein	13	3	74	31	13	61	8	3	24	19	6	34	NA	0	NA	0	NA	0	NA	0	NA	0	NA	0	NA	0	NA	0	NA	0	NA	0	NA	0	NA	0
PPTG_01414	CBFB_NFYA	816	168	116	82	65	2.79399	2.12922	2.26744	2.3318	PPTG_01414:185249146:791606-792641:-:hypothetical protein	83	73	381	60	33	249	54	44	134	37	69	90	73	2.79399	61	2.3984	371	12.993	53	2.12922	46	1.82868	248	8.78006	57	2.26744	51	1.97224	137	5.08775	50	1.97957	57	2.3318	87	3.23415
PPTG_01415	Coatomer_WDADCOPI_CWD40WD40WD40WD40WD40WD40	3987	933	852	601	475	4.55115	4.89221	3.41944	3.2574	PPTG_01415:185249146:792731-796717:+:hypothetical protein	661	584	1776	678	353	1474	401	355	951	297	403	715	581	4.55115	489	3.93499	1730	12.4001	595	4.89221	493	4.01117	1469	10.6442	420	3.41944	408	3.2292	974	7.40301	402	3.2574	334	2.79645	689	5.24209
PPTG_01416	STIL_N	4291	417	345	346	287	3.07146	2.41158	2.73087	1.68036	PPTG_01416:185249146:796741-801031:+:hypothetical protein	480	499	421	452	228	319	345	235	397	162	260	442	422	3.07146	418	3.12535	410	2.73055	397	3.03296	319	2.41158	318	2.14094	361	2.73087	270	1.98557	407	2.8743	220	1.65636	216	1.68036	426	3.0115
PPTG_01417	TRAPPC-Trs85TRAPPC9-Trs120	5437	314	299	348	370	1.91857	2.0942	1.88047	2.40676	PPTG_01417:185249146:798458-803957:-:hypothetical protein	380	420	265	421	251	179	432	282	261	303	473	318	334	1.91857	351	2.07123	258	1.35608	369	2.22485	351	2.0942	178	0.945794	452	2.69855	324	1.88047	267	1.48815	411	2.44216	392	2.40676	307	1.71281
PPTG_01418		842	NA	NA	NA	NA	0	0	0	0	PPTG_01418:185249146:804050-804891:+:hypothetical protein	1	3	2	6	5	6	0	12	4	4	8	0	NA	0	NA	0	NA	0	NA	0	NA	0	NA	0	NA	0	NA	0	NA	0	NA	0	NA	0	NA	0
PPTG_01419		648	NA	NA	NA	NA	0	0	0	0	PPTG_01419:185249146:824315-825155:+:hypothetical protein	0	4	1	0	0	0	0	0	0	0	0	0	NA	0	NA	0	NA	0	NA	0	NA	0	NA	0	NA	0	NA	0	NA	0	NA	0	NA	0	NA	0
PPTG_01420	Ras	216	1474	1328	1427	1196	192.738	190.469	182.589	168.563	PPTG_01420:185249146:827960-828312:-:hypothetical protein	1516	1031	2285	1430	649	1829	1161	686	2223	832	1174	1542	1333	192.738	863	128.185	2226	294.508	1255	190.469	907	136.215	1823	243.82	1215	182.589	789	115.267	2278	319.592	1127	168.563	973	150.372	1487	208.828
PPTG_01421	Mago_nashi	791	845	1099	1152	1335	34.3506	47.3286	51.7887	56.0771	PPTG_01421:185249146:828624-829744:-:hypothetical protein	990	1332	566	1302	1012	744	1206	1235	755	1013	1901	1096	870	34.3506	1115	45.2251	551	19.9068	1142	47.3286	1414	57.9886	742	27.0996	1262	51.7887	1420	56.649	774	29.6524	1373	56.0771	1576	66.5099	1057	40.535
PPTG_01422	DPE2F_TDP	1424	1193	1473	1498	1400	24.3447	35.5214	31.3661	27.6074	PPTG_01422:185249146:829823-831583:+:hypothetical protein	1263	2145	693	1759	1431	880	1315	1732	1099	852	2112	1344	1110	24.3447	1795	40.4423	675	13.5462	1543	35.5214	2000	45.5607	877	17.792	1376	31.3661	1992	44.1428	1126	23.9621	1154	26.1811	1751	41.0471	1296	27.6074
PPTG_01423		581	953	940	907	787	52.2856	50.1603	50.8539	42.0814	PPTG_01423:185249146:831506-832086:-:hypothetical protein	1309	771	1091	1013	514	1218	1067	547	952	769	617	836	1151	61.8715	645	35.6176	1063	52.2856	889	50.1603	718	40.0884	1214	60.3641	1116	62.3505	629	34.1629	975	50.8539	1042	57.9407	512	29.4172	806	42.0814
PPTG_01424	BromodomainAcetyltransf_1	3422	4345	4401	4403	4200	39.3027	39.6506	39.0149	40.4832	PPTG_01424:185249146:832675-836304:+:hypothetical protein	4416	5010	5092	4717	3140	4692	3931	3284	5192	2828	5005	4788	3883	35.4388	4192	39.3027	4960	41.4216	4139	39.6506	4388	41.5965	4676	39.4758	4113	39.0149	3776	34.8203	5319	47.1027	3832	36.1774	4150	40.4832	4617	40.9271
PPTG_01425	Vps52	2764	239	218	284	243	2.8903	2.64067	3.31086	2.657	PPTG_01425:185249146:834365-837128:-:hypothetical protein	326	298	187	348	161	124	296	252	247	227	265	208	287	3.24291	249	2.8903	182	1.88174	305	3.6174	225	2.64067	124	1.29604	310	3.64062	290	3.31086	253	2.77382	308	3.60002	220	2.657	201	2.20592
PPTG_01426	Na_sulph_sympSPXSPX	2661	3825	3923	3560	3604	44.1765	46.4195	39.1929	44.0819	PPTG_01426:185249146:837111-840432:-:hypothetical protein	3780	4378	4606	4295	2641	4325	2948	2874	4186	2322	4581	4010	3324	39.0128	3664	44.1765	4487	48.1877	3768	46.4195	3691	44.9955	4311	46.8025	3085	37.6324	3305	39.1929	4289	48.8435	3146	38.1949	3799	47.6575	3867	44.0819
PPTG_01427	LRR_4LRR_6	1780	1007	1158	1100	1131	16.6007	19.6692	19.6293	21.6258	PPTG_01427:185249146:840736-843019:+:hypothetical protein	1069	1250	1062	1217	923	1119	937	1016	1125	704	1412	1316	940	16.493	1046	18.8535	1034	16.6007	1068	19.6692	1290	23.5093	1115	18.0963	980	17.8714	1168	20.7063	1153	19.6293	954	17.3149	1171	21.9606	1269	21.6258
PPTG_01428	HECTMIB_HERC2ZZzf-RanBPZZzf-RanBP	14099	1713	1817	1878	1686	3.88094	4.5142	4.20104	3.75792	PPTG_01428:185249146:842257-856490:-:hypothetical protein	1993	2195	1590	2584	1404	1225	1876	1632	1752	1210	2031	1799	1752	3.88094	1837	4.18025	1549	3.1397	2267	5.27106	1962	4.5142	1221	2.50186	1963	4.51943	1877	4.20104	1795	3.85808	1640	3.75792	1684	3.98713	1735	3.73287
PPTG_01429	Ints3	3511	1178	1026	1142	1038	10.4103	8.91676	9.98492	9.67885	PPTG_01429:185249146:856484-860285:+:hypothetical protein	1261	1371	1313	1088	791	1022	1032	901	1279	684	1228	1213	1109	9.86489	1147	10.4813	1279	10.4103	955	8.91676	1105	10.2094	1019	8.38454	1080	9.98492	1036	9.31128	1310	11.3067	927	8.52984	1018	9.67885	1170	10.1085
PPTG_01430	Arf	543	3432	3290	3548	3589	182.397	191.797	205.044	209.099	PPTG_01430:185249146:860421-861258:+:hypothetical protein	4279	3689	3538	3696	2162	3617	3278	2723	3986	2701	4058	3882	3762	216.377	3087	182.397	3446	181.36	3243	195.786	3022	180.536	3605	191.797	3430	205.044	3131	181.955	4084	227.92	3660	217.758	3365	206.867	3743	209.099
PPTG_01431		2736	583	680	526	445	6.10946	7.93188	6.14713	5.17317	PPTG_01431:185249146:861621-864356:+:hypothetical protein	519	623	794	754	311	946	537	402	542	313	511	504	456	5.20523	521	6.10946	773	8.074	662	7.93188	435	5.15755	943	9.95707	562	6.66764	462	5.32852	555	6.14713	424	5.00659	424	5.17317	486	5.3883
PPTG_01432	JmjCJmjNPHD_4MBT	1756	494	550	507	529	7.77228	11.0518	9.13175	8.86184	PPTG_01432:185249146:864505-867109:+:hypothetical protein	497	742	435	675	465	408	472	531	405	337	743	532	437	7.77228	621	11.3461	424	6.90028	592	11.0518	650	12.0077	407	6.69585	494	9.13175	611	10.9799	415	7.16175	457	8.40782	616	11.7102	513	8.86184
PPTG_01433	tRNA_int_end_N2	950	NA	NA	NA	NA	0	0	0	0	PPTG_01433:185249146:867152-868101:+:hypothetical protein	24	7	24	16	9	51	16	20	25	9	4	23	NA	0	NA	0	NA	0	NA	0	NA	0	NA	0	NA	0	NA	0	NA	0	NA	0	NA	0	NA	0
PPTG_01434	Myb_DNA-binding	1621	56	84	33	105	0.899109	1.63961	0.654306	2.15202	PPTG_01434:185249146:868007-869627:-:hypothetical protein	94	41	52	166	9	92	51	9	34	121	43	119	83	1.59914	34	0.672941	51	0.899109	146	2.9526	13	0.260154	92	1.63961	53	1.06132	10	0.194669	35	0.654306	164	3.26853	36	0.741355	115	2.15202
PPTG_01435	GPI2	1503	41	51	44	36	0.704427	0.850629	1.00811	0.732929	PPTG_01435:185249146:870992-872959:-:hypothetical protein	36	39	61	45	23	82	22	51	49	30	40	34	32	0.66494	33	0.704427	59	1.12181	39	0.850629	32	0.690655	82	1.57613	23	0.49673	59	1.23872	50	1.00811	41	0.881286	33	0.732929	33	0.666018
PPTG_01436	Coatomer_WDADClathrinANAPC4_WD40ANAPC4_WD40ClathrinTPR_4	5426	30	44	32	52	0.179071	0.196996	0.174471	0.257163	PPTG_01436:185249146:873470-879004:-:hypothetical protein	36	30	35	89	12	37	25	26	38	65	27	48	32	0.184188	25	0.147823	34	0.179071	78	0.471248	17	0.101634	37	0.196996	26	0.155541	30	0.174471	39	0.217811	88	0.523956	22	0.135347	46	0.257163
PPTG_01437	MMR_HSR1FeoB_N	2349	1697	1532	1627	1314	20.0641	19.3337	20.2168	17.8337	PPTG_01437:185249146:879099-881717:+:hypothetical protein	1685	1756	2196	1455	1002	1925	1398	1201	1989	881	1649	1432	1482	19.7041	1469	20.0641	2139	26.0227	1277	17.8214	1400	19.3337	1919	23.6009	1463	20.2168	1381	18.552	2038	26.2916	1194	16.4215	1367	19.4264	1381	17.8337
PPTG_01438	Methyltransf_16	905	554	498	612	538	20.739	17.4958	20.0859	19.1698	PPTG_01438:185249146:881687-882662:-:hypothetical protein	702	699	471	551	362	506	535	598	575	396	670	540	617	21.2926	585	20.739	459	14.494	483	17.4958	506	18.1373	504	16.0886	560	20.0859	688	23.9895	589	19.7225	537	19.1698	556	20.5085	521	17.4631
PPTG_01439	PI3_PI4_kinase	1990	10768	9236	9061	8901	155.2	138.656	149.236	153.254	PPTG_01439:185249146:882707-884696:-:hypothetical protein	11247	8464	15739	9593	4884	12506	8744	5333	11616	6967	8307	10759	9889	155.2	7083	114.195	15331	220.162	8417	138.656	6826	111.271	12464	180.942	9149	149.236	6133	97.2524	11901	181.228	9440	153.254	6888	115.544	10374	158.134
PPTG_01440	APG6	243	917	882	920	1044	122.484	121.881	125.315	144.117	PPTG_01440:185249146:887120-887458:+:hypothetical protein	1084	1190	824	1034	653	830	1019	839	713	800	1324	984	953	122.484	996	131.503	803	94.4353	907	122.359	913	121.881	827	98.3185	1066	142.398	965	125.315	730	91.0358	1084	144.117	1098	150.835	949	118.465
PPTG_01441	Polysacc_deac_1	1617	155	163	218	257	2.65874	3.40591	5.23004	6.15195	PPTG_01441:185249146:887548-889164:-:hypothetical protein	221	160	142	192	136	131	263	233	109	228	359	169	194	3.747	134	2.65874	138	2.4389	168	3.40591	190	3.81166	131	2.34044	275	5.52045	268	5.23004	112	2.09896	309	6.17363	298	6.15195	163	3.0578
PPTG_01442		699	57	72	63	96	1.92776	2.27399	1.38729	2.77737	PPTG_01442:185249146:890310-891008:+:hypothetical protein	119	50	25	158	35	28	124	24	31	140	40	66	105	4.69141	42	1.92776	24	0.981204	139	6.51887	49	2.27399	28	1.15722	130	6.03695	28	1.26404	32	1.38729	190	8.78149	33	1.57595	64	2.77737
PPTG_01443	Kinesin	3549	540	456	445	380	3.57086	3.68554	3.92778	3.64949	PPTG_01443:185249146:891139-894687:-:hypothetical protein	458	472	844	455	238	637	405	393	449	306	468	348	403	3.54642	395	3.57086	822	6.61898	399	3.68554	333	3.04375	635	5.16897	424	3.87803	452	4.01895	460	3.92778	415	3.77776	388	3.64949	336	2.87187
PPTG_01444	FYVE	618	3511	3877	3995	4291	203.105	218.44	230.005	232.211	PPTG_01444:185249146:895156-895948:-:hypothetical protein	4571	5003	2390	4693	3191	3064	4185	3963	2975	3278	5341	4150	4019	203.105	4187	217.368	2328	107.651	4118	218.44	4460	234.108	3054	142.763	4379	230.005	4557	232.686	3048	149.459	4442	232.211	4429	239.235	4002	196.435
PPTG_01445	UPRTase	538	64	63	36	25	1.10297	1.15773	1.68938	1.1789	PPTG_01445:185249146:896682-897286:-:hypothetical protein	22	14	164	22	7	162	27	4	72	12	23	43	19	1.10297	12	0.715616	160	8.4989	19	1.15773	10	0.602959	161	8.64529	28	1.68938	5	0.29327	74	4.16817	16	0.960792	19	1.1789	41	2.31171
PPTG_01446	adh_shortadh_short_C2	1945	2181	1704	1776	1932	32.5593	27.7901	28.1651	31.3392	PPTG_01446:185249146:897314-899258:-:hypothetical protein	2722	2312	2275	1621	1302	1877	1512	1510	1962	1662	2202	1782	2393	38.4251	1935	31.9185	2216	32.5593	1422	23.967	1820	30.3544	1871	27.7901	1582	26.4021	1736	28.1651	2010	31.3164	2252	37.4059	1826	31.3392	1718	26.7938
PPTG_01447		300	NA	NA	NA	NA	0	0	0	0	PPTG_01447:185249146:916672-916971:-:hypothetical protein	0	0	0	0	0	0	0	0	0	0	0	0	NA	0	NA	0	NA	0	NA	0	NA	0	NA	0	NA	0	NA	0	NA	0	NA	0	NA	0	NA	0
PPTG_01448		477	NA	NA	NA	NA	0	0	0	0	PPTG_01448:185249146:921193-921926:-:hypothetical protein	0	0	0	0	0	0	0	0	0	0	0	0	NA	0	NA	0	NA	0	NA	0	NA	0	NA	0	NA	0	NA	0	NA	0	NA	0	NA	0	NA	0
PPTG_01449		201	NA	NA	NA	NA	0	0	0	0	PPTG_01449:185249146:921959-922159:-:hypothetical protein	0	0	0	0	0	0	0	0	0	0	0	0	NA	0	NA	0	NA	0	NA	0	NA	0	NA	0	NA	0	NA	0	NA	0	NA	0	NA	0	NA	0
PPTG_01450		474	NA	NA	NA	NA	0	0	0	0	PPTG_01450:185249146:922178-922651:-:hypothetical protein	0	0	0	0	0	0	0	0	0	0	0	0	NA	0	NA	0	NA	0	NA	0	NA	0	NA	0	NA	0	NA	0	NA	0	NA	0	NA	0	NA	0
PPTG_01451		804	NA	NA	NA	NA	0	0	0	0	PPTG_01451:185249146:923246-924618:-:hypothetical protein	0	0	0	0	0	0	0	0	0	0	0	0	NA	0	NA	0	NA	0	NA	0	NA	0	NA	0	NA	0	NA	0	NA	0	NA	0	NA	0	NA	0
PPTG_01452	DDE_3DDE_3	1260	NA	NA	NA	NA	0	0	0	0	PPTG_01452:185249146:931356-932925:+:hypothetical protein	0	0	0	0	0	0	0	0	0	0	0	0	NA	0	NA	0	NA	0	NA	0	NA	0	NA	0	NA	0	NA	0	NA	0	NA	0	NA	0	NA	0
PPTG_01453	CENP-B_N	327	NA	NA	NA	NA	0	0	0	0	PPTG_01453:185249146:933066-933453:-:hypothetical protein	0	0	0	0	0	0	0	0	0	0	0	0	NA	0	NA	0	NA	0	NA	0	NA	0	NA	0	NA	0	NA	0	NA	0	NA	0	NA	0	NA	0
PPTG_01454		288	NA	NA	NA	NA	0	0	0	0	PPTG_01454:185249146:944721-945008:-:hypothetical protein	0	0	0	0	0	0	0	0	0	0	0	0	NA	0	NA	0	NA	0	NA	0	NA	0	NA	0	NA	0	NA	0	NA	0	NA	0	NA	0	NA	0
PPTG_01455	DUF667	2229	498	623	494	477	6.89456	8.86507	7.4561	6.7686	PPTG_01455:185249146:947209-949579:+:hypothetical protein	519	573	573	712	401	686	489	466	425	345	612	473	456	6.3892	479	6.89456	558	7.15401	625	9.19188	560	8.14982	684	8.86507	512	7.4561	536	7.58814	435	5.91391	467	6.7686	507	7.59285	456	6.20563
PPTG_01456	PDEase_IIon_trans	2562	183	187	179	179	1.77824	1.63336	1.8925	2.49824	PPTG_01456:185249146:949545-952106:-:hypothetical protein	354	170	98	331	92	143	250	100	156	161	130	219	311	3.79116	142	1.77824	95	1.05967	290	3.71068	129	1.63336	143	1.61247	262	3.31951	115	1.41644	160	1.8925	218	2.74897	108	1.40719	211	2.49824
PPTG_01457	PSP1	3108	16512	16883	15679	14600	156.75	178.181	152.808	146.507	PPTG_01457:185249146:952925-956311:+:hypothetical protein	17741	22132	15825	19253	13972	14278	13983	14810	15008	9840	18641	15567	15599	156.75	18521	191.19	15415	141.738	16893	178.181	19527	203.81	14230	132.27	14631	152.808	17030	172.908	15376	149.919	13333	138.592	15457	166.016	15011	146.507
PPTG_01460		648	1662	1766	1961	2087	81.6313	96.2083	102.088	116.608	PPTG_01460:185249146:962155-962862:-:hypothetical protein	2108	1532	1900	2233	846	2165	2159	1252	2131	1813	1582	2583	1853	89.3083	1282	63.4738	1851	81.6313	1959	99.1046	1182	59.1715	2158	96.2083	2259	113.16	1440	70.1242	2183	102.088	2457	122.496	1312	67.5874	2491	116.608
PPTG_01461	FAR1FAR1FAR1	4288	2551	2339	2480	2220	18.7802	17.7288	17.0553	17.0956	PPTG_01461:185249146:963084-967443:-:hypothetical protein	2645	3000	2893	2643	1737	2278	2153	1840	2997	1403	2648	2658	2326	16.9413	2510	18.7802	2818	18.7807	2319	17.7288	2428	18.3681	2270	15.2935	2253	17.0553	2116	15.5719	3071	21.703	1901	14.3225	2196	17.0956	2563	18.1311
PPTG_01464	zf-HC5HC2H_2PHD_2zf-HC5HC2H_2PHD_2	2827	1240	1066	1151	1177	13.478	12.8716	12.6419	13.2605	PPTG_01464:185249146:969523-972349:+:hypothetical protein	1388	1437	1331	1265	814	952	1052	1019	1151	932	1354	1186	1220	13.478	1203	13.6528	1297	13.1111	1110	12.8716	1138	13.0583	949	9.69787	1101	12.6419	1172	13.0822	1179	12.6382	1263	14.4334	1123	13.2605	1144	12.2753
PPTG_01465	Cofilin_ADF	1006	623	652	495	539	15.0879	14.7291	17.2949	15.2575	PPTG_01465:185249146:972168-973173:-:hypothetical protein	553	376	1097	515	195	1236	512	326	561	500	524	525	486	15.0879	315	10.046	1069	30.3672	452	14.7291	273	8.80308	1232	35.3793	536	17.2949	375	11.7629	575	17.3207	677	21.7412	434	14.4012	506	15.2575
PPTG_01466	eIF-5aEFP_N	1110	40461	36106	40916	44176	1048.06	950.322	1140.73	1328.93	PPTG_01466:185249146:973148-974441:+:translation elongation factor IF5A	54165	43330	38497	45314	23268	36161	43140	31154	40783	34880	44183	50432	47624	1339.97	36260	1048.06	37499	965.433	39759	1174.21	32518	950.322	36040	937.989	45139	1320.02	35825	1018.46	41784	1140.73	47262	1375.56	36636	1101.77	48629	1328.93
PPTG_01467	PhosphodiestPhosphodiest	3004	298	247	306	300	3.21255	2.2262	3.35098	3.15055	PPTG_01467:185249146:974232-977362:-:hypothetical protein	352	360	292	232	239	205	306	277	272	211	364	324	309	3.21255	301	3.21475	284	2.70174	204	2.2262	334	3.60675	204	1.96185	320	3.45782	319	3.35098	279	2.81449	286	3.0758	302	3.35594	312	3.15055
PPTG_01468	TauDDUF971	1636	39	32	41	42	0.751122	0.582729	0.771538	0.734558	PPTG_01468:185249146:977327-979247:-:hypothetical protein	46	42	44	44	18	33	32	35	48	39	43	37	40	0.763604	35	0.686382	43	0.751122	39	0.781476	25	0.495709	33	0.582729	33	0.65476	40	0.771538	49	0.907629	53	1.04661	36	0.734558	36	0.667499
PPTG_01469	Trehalose_PPase	1334	720	673	702	757	17.1141	17.5814	18.1671	17.6417	PPTG_01469:185249146:979308-980777:-:trehalose-phosphatase	831	921	675	884	517	522	763	668	528	637	850	730	731	17.1141	771	18.543	658	14.096	776	19.0695	723	17.5814	520	11.2612	798	19.4177	768	18.1671	541	12.2896	863	20.9	705	17.6417	704	16.0084
PPTG_01470	RibD_C	1340	227	262	233	224	5.43053	6.36067	5.98334	5.41034	PPTG_01470:185249146:980790-982200:-:hypothetical protein	265	379	136	296	264	158	236	232	182	131	308	248	233	5.43053	317	7.58989	132	2.8151	260	6.36067	369	8.93288	157	3.38478	247	5.98334	267	6.28763	186	4.20633	178	4.29148	255	6.35246	239	5.41034
PPTG_01471	Ribosomal_L32p	565	2210	2291	2395	2440	136.965	136.872	144.664	132.226	PPTG_01471:185249146:982234-982983:+:ribosomal protein L32	2921	2882	1695	2689	1938	1811	2406	2258	2020	1979	2699	2490	2568	141.951	2412	136.965	1651	83.5072	2359	136.872	2708	155.478	1805	92.2922	2518	144.664	2597	145.045	2070	111.024	2682	153.357	2238	132.226	2401	128.907
PPTG_01472	Ribonucleas_3_3Ribonuclease_3Ribonucleas_3_3	3059	37	43	40	37	0.377758	0.460812	0.402315	0.392853	PPTG_01472:185249146:983027-986227:+:hypothetical protein	42	47	36	49	38	33	34	34	43	34	43	31	37	0.377758	39	0.40904	35	0.326974	43	0.460812	53	0.562039	33	0.311652	36	0.38201	39	0.402315	44	0.435882	46	0.485814	36	0.392853	30	0.29749
PPTG_01473	Torus	1019	596	530	648	623	19.9525	16.8253	20.6553	19.2951	PPTG_01473:185249146:986033-987051:-:hypothetical protein	740	776	502	596	455	433	669	580	564	480	710	652	651	19.9525	649	20.4339	489	13.7139	523	16.8253	636	20.2466	432	12.2474	700	22.2985	667	20.6553	578	17.1889	650	20.6078	589	19.2951	629	18.7244
PPTG_01474	GCV_TGCV_T_C	1107	766	791	795	796	21.6673	24.1348	21.3763	22.2779	PPTG_01474:185249146:987171-988421:+:hypothetical protein	874	1162	572	929	713	565	697	880	630	519	1050	843	768	21.6673	972	28.1708	557	14.3791	815	24.1348	996	29.1865	563	14.6925	729	21.3763	1012	28.8479	645	17.6566	703	20.5163	871	26.265	813	22.2779
PPTG_01475	PI31_Prot_N	1053	812	950	913	881	22.3632	30.6338	28.6069	24.5138	PPTG_01475:185249146:988679-990102:+:hypothetical protein	857	1314	598	1122	809	737	887	1013	631	590	1329	768	754	22.3632	1100	33.5155	583	15.8221	984	30.6338	1131	34.8421	735	20.1649	928	28.6069	1165	34.9123	646	18.5909	799	24.5138	1102	34.9349	741	21.3462
PPTG_01476	TPR_1AgenetTPR_12	2226	139	100	105	104	1.96424	1.58844	1.92487	1.60801	PPTG_01476:185249146:990287-992580:+:hypothetical protein	159	169	141	126	78	79	126	34	140	85	94	122	140	1.96424	141	2.03224	137	1.75882	111	1.63468	109	1.58844	79	1.02527	132	1.92487	39	0.552866	143	1.94673	115	1.66903	78	1.1697	118	1.60801
PPTG_01477	SPX	1619	1021	1013	940	796	19.5413	18.6284	18.6334	14.5361	PPTG_01477:185249146:992112-993805:-:hypothetical protein	1152	1217	1059	1049	780	1032	815	831	986	501	850	1042	1013	19.5413	1018	20.1735	1032	18.2162	920	18.6284	1090	21.8399	1029	18.3613	853	17.1023	956	18.6334	1010	18.9047	679	13.5492	705	14.5361	1005	18.83
PPTG_01478		942	863	817	887	833	28.2475	24.7184	28.463	28.8428	PPTG_01478:185249146:993826-994767:-:hypothetical protein	969	1084	853	779	687	809	789	917	762	621	1178	707	852	28.2475	907	30.8914	831	25.2101	684	23.8034	960	33.0591	806	24.7184	826	28.463	1054	35.3078	781	25.1244	841	28.8428	977	34.6219	682	21.9616
PPTG_01479	Aldo_ket_red	1188	NA	NA	NA	NA	0	0	0	0	PPTG_01479:185249146:994893-996080:+:hypothetical protein	2	0	1	0	1	1	13	0	0	0	2	0	NA	0	NA	0	NA	0	NA	0	NA	0	NA	0	NA	0	NA	0	NA	0	NA	0	NA	0	NA	0
PPTG_01480	PkinasePkinasecNMP_bindingcNMP_bindingcNMP_binding	3648	2047	1801	1620	1178	11.8402	10.9633	11.6345	10.6148	PPTG_01480:185249146:995176-998889:-:CAMK protein kinase	1573	1287	3779	1391	871	2975	1022	1170	2387	754	1399	1401	1383	11.8402	1077	9.47201	3681	28.8361	1220	10.9633	1217	10.822	2965	23.4804	1069	9.51206	1345	11.6345	2446	20.3188	1022	9.05082	1160	10.6148	1351	11.2339
PPTG_01481	AA_permease_2	1763	1319	1581	936	674	10.373	16.2701	10.2002	11.3039	PPTG_01481:185249146:999997-1002328:+:hypothetical protein	637	681	2903	997	445	3258	529	368	1786	283	720	1081	560	9.92035	570	10.373	2828	45.8408	875	16.2701	622	11.4448	3247	53.2067	554	10.2002	423	7.57127	1830	31.4553	383	7.0184	597	11.3039	1042	17.9286
PPTG_01482	AA_permease_2	654	254	262	187	109	6.44685	7.26816	5.65821	3.93025	PPTG_01482:185249146:1004532-1005357:+:hypothetical protein	154	121	541	165	83	528	109	80	346	57	93	179	135	6.44685	101	4.95478	527	23.0281	145	7.26816	116	5.75374	526	23.2351	114	5.65821	92	4.43906	354	16.4029	77	3.80369	77	3.93025	173	8.02416
PPTG_01483	Cellulase	1821	155	151	174	201	2.23756	2.13767	2.25276	2.98803	PPTG_01483:185249146:1004817-1006637:-:hypothetical protein	265	152	108	247	86	116	261	113	117	193	197	185	233	3.99611	127	2.23756	105	1.6478	217	3.90647	120	2.13767	116	1.84028	273	4.86636	130	2.25276	120	1.99695	262	4.64818	163	2.98803	178	2.96511
PPTG_01484	Amino_oxidase	1236	298	308	313	249	7.65624	9.389	8.64031	7.31866	PPTG_01484:185249146:1009837-1011072:-:hypothetical protein	345	464	207	403	298	155	314	299	259	207	364	170	303	7.65624	388	10.0715	202	4.67044	354	9.389	416	10.918	154	3.59947	329	8.64031	344	8.78255	265	6.49715	280	7.31866	302	8.15634	164	4.02491
PPTG_01485	Amino_oxidase	1635	634	713	608	480	11.7149	14.0471	11.8922	9.65718	PPTG_01485:185249146:1011937-1013728:-:hypothetical protein	670	713	734	815	450	798	572	565	561	375	571	476	589	11.2509	597	11.7149	715	12.4972	715	14.3358	629	12.4797	795	14.0471	599	11.8922	650	12.5452	575	10.6573	508	10.0378	473	9.65718	459	8.51581
PPTG_01486	ANAPC4ANAPC4_WD40	3795	90	73	84	51	0.693239	0.68383	0.432387	0.281478	PPTG_01486:185249146:1014108-1017970:+:hypothetical protein	87	98	116	109	57	42	47	45	148	22	39	93	76	0.625451	82	0.693239	113	0.850926	96	0.829266	80	0.68383	42	0.319723	49	0.419118	52	0.432387	152	1.21374	30	0.255389	32	0.281478	90	0.719386
PPTG_01487	Ion_transIon_transcNMP_bindingcNMP_bindingcNMP_binding	4311	30	28	25	35	0.225386	0.190106	0.165652	0.253312	PPTG_01487:185249146:1017000-1021377:-:hypothetical protein	37	29	35	29	28	19	21	36	12	18	53	37	33	0.239071	24	0.178614	34	0.225386	25	0.190106	39	0.293465	19	0.127324	22	0.165652	41	0.300114	12	0.0843527	24	0.179856	44	0.340707	36	0.253312
PPTG_01488	SRP54SRP_SPBSRP54_N	1919	2686	2352	2350	2198	45.0325	38.4064	37.7547	36.9531	PPTG_01488:185249146:1021256-1023174:-:signal recognition particle protein SRP54	3147	2548	3244	2361	1626	2721	2133	1686	2809	1620	2473	2435	2767	45.0325	2132	35.6446	3160	47.0584	2072	35.3956	2272	38.4064	2712	40.8273	2232	37.7547	1939	31.8848	2878	45.4477	2195	36.9531	2051	35.6778	2348	37.1154
PPTG_01489	SelR	779	448	520	480	544	17.7606	19.6944	17.2093	20.6116	PPTG_01489:185249146:1023292-1024149:+:methionine-R-sulfoxide reductase	504	391	589	533	253	740	395	360	597	367	506	743	443	17.7606	327	13.4676	574	21.0572	468	19.6944	354	14.7413	738	27.3687	413	17.2093	414	16.7704	612	23.8073	497	20.6116	420	17.9978	716	27.8809
PPTG_01490	zf-DHHC	1376	4274	4840	4886	5213	93.2175	116.643	123.047	119.107	PPTG_01490:185249146:1023833-1025331:-:hypothetical protein	4671	6311	3525	5580	3834	4279	4985	4967	3642	3744	7093	4858	4107	93.2175	5281	123.134	3434	71.3193	4896	116.643	5358	126.315	4265	89.544	5216	123.047	5712	130.994	3731	82.1679	5073	119.107	5882	142.697	4684	103.259
PPTG_01491	Ank_4Ank_2	2258	23	34	26	23	0.354372	0.498973	0.388143	0.335852	PPTG_01491:185249146:1025277-1027675:+:hypothetical protein	30	17	29	55	10	39	26	33	13	23	17	26	26	0.359618	14	0.198923	28	0.354372	48	0.69687	14	0.201129	39	0.498973	27	0.388143	38	0.531056	13	0.174468	31	0.443537	14	0.206972	25	0.335852
PPTG_01492	RXLR	628	NA	NA	NA	NA	0	0	0	0	PPTG_01492:185249146:1028561-1029555:-:hypothetical protein	1	0	1	0	0	0	0	5	0	2	0	1	NA	0	NA	0	NA	0	NA	0	NA	0	NA	0	NA	0	NA	0	NA	0	NA	0	NA	0	NA	0
PPTG_01493	TubulinFtsZ_C	1568	NA	NA	NA	NA	0	0	0	0	PPTG_01493:185249146:1030730-1032297:+:cell division protein FtsZ	12	5	7	9	5	11	0	2	7	0	2	2	NA	0	NA	0	NA	0	NA	0	NA	0	NA	0	NA	0	NA	0	NA	0	NA	0	NA	0	NA	0
PPTG_01494	ThioredoxinPUBUBA	1770	190	166	154	184	3.75835	3.0189	2.71419	3.12115	PPTG_01494:185249146:1032141-1033910:-:hypothetical protein	242	148	240	186	97	199	141	105	188	126	192	229	213	3.75835	124	2.24765	234	3.77805	163	3.0189	136	2.4925	198	3.23168	148	2.71419	121	2.15721	193	3.3043	171	3.12115	159	2.99868	221	3.78748
PPTG_01495		579	NA	NA	NA	NA	0	0	0	0	PPTG_01495:185249146:1054607-1055232:-:hypothetical protein	0	0	0	0	0	0	0	0	0	0	0	0	NA	0	NA	0	NA	0	NA	0	NA	0	NA	0	NA	0	NA	0	NA	0	NA	0	NA	0	NA	0
PPTG_01496	DUF445DUF445	2108	1621	1619	1556	1463	23.7734	24.5864	23.2365	21.2831	PPTG_01496:185249146:1058418-1060525:+:hypothetical protein	1656	1867	1893	1802	1049	1815	1442	1300	1624	966	1621	1799	1456	21.5716	1562	23.7734	1844	24.9986	1581	24.5864	1466	22.5597	1809	24.7916	1509	23.2365	1495	22.3795	1664	23.9209	1309	20.0614	1344	21.2831	1735	24.9666
PPTG_01497	zf-RING_2	3056	7683	7871	7583	6787	78.8438	81.0619	79.4192	69.0428	PPTG_01497:185249146:1060477-1063848:-:hypothetical protein	7940	8975	8785	8618	5350	8604	7146	6075	8087	4820	8701	6860	6981	71.3437	7510	78.8438	8557	80.0191	7562	81.1181	7477	79.3678	8575	81.0619	7477	79.4192	6986	72.1366	8285	82.1551	6531	69.0428	7215	78.8115	6615	65.661
PPTG_01498	eIF3gRRM_1	1297	2664	2287	2228	2388	66.4359	48.8317	53.433	62.0247	PPTG_01498:185249146:1063883-1065179:-:hypothetical protein	3138	2326	3373	2202	1344	3062	2040	1519	2736	1906	2325	2750	2759	66.4359	1946	48.1376	3286	72.4024	1932	48.8317	1878	46.9706	3052	67.9799	2135	53.433	1747	42.5044	2803	65.4906	2583	64.3393	1928	49.622	2652	62.0247
PPTG_01499	Dimer_Tnp_hAT	1515	NA	NA	NA	NA	0	0	0	0	PPTG_01499:185249146:1066420-1068130:+:hypothetical protein	0	0	0	0	0	0	0	0	0	0	0	0	NA	0	NA	0	NA	0	NA	0	NA	0	NA	0	NA	0	NA	0	NA	0	NA	0	NA	0	NA	0
PPTG_01500	DDE_Tnp_4	189	NA	NA	NA	NA	0	0	0	0	PPTG_01500:185249146:1087412-1087600:+:hypothetical protein	0	0	0	0	0	0	0	0	0	0	0	0	NA	0	NA	0	NA	0	NA	0	NA	0	NA	0	NA	0	NA	0	NA	0	NA	0	NA	0	NA	0
PPTG_01501		1073	NA	NA	NA	NA	0	0	0	0	PPTG_01501:185249146:1087935-1088666:-:hypothetical protein	0	0	0	0	0	0	0	0	0	0	0	0	NA	0	NA	0	NA	0	NA	0	NA	0	NA	0	NA	0	NA	0	NA	0	NA	0	NA	0	NA	0
PPTG_01503	Aminotran_1_2PDTACT	2200	23	16	23	26	0.340706	0.265412	0.35859	0.424856	PPTG_01503:185249146:1096126-1098325:-:hypothetical protein	27	42	9	29	13	4	34	22	7	29	34	12	24	0.340706	35	0.510419	9	0.116908	25	0.372522	18	0.265412	4	0.0525259	36	0.531168	25	0.35859	7	0.0964209	39	0.572709	28	0.424856	12	0.165459
PPTG_01504		270	35	67	45	55	3.81717	10.0922	4.32433	5.68723	PPTG_01504:185249146:1098670-1098972:+:hypothetical protein	38	51	29	98	60	30	68	32	27	56	55	44	33	3.81717	43	5.10959	28	2.9636	86	10.4417	84	10.0922	30	3.20992	71	8.53584	37	4.32433	28	3.14261	76	9.09372	46	5.68723	42	4.71864
PPTG_01505	Ion_transIon_trans	3105	641	687	712	720	6.12048	6.5687	8.41281	7.53302	PPTG_01505:185249146:1099256-1102432:-:hypothetical protein	769	697	683	966	362	708	794	385	841	534	856	752	676	6.79949	583	6.02404	665	6.12048	848	8.953	506	5.28639	706	6.5687	831	8.68743	443	4.50218	862	8.41281	724	7.53302	710	7.63315	725	7.08284
PPTG_01506	Aminotran_1_2PDTPDH	3207	1986	1760	1746	1577	18.1695	17.4182	17.4811	16.186	PPTG_01506:185249146:1102588-1105794:+:hypothetical protein	2412	2149	2093	2116	1232	1706	1660	1437	1806	1187	1875	1626	2121	20.6554	1798	17.9875	2039	18.1695	1857	18.9822	1722	17.4182	1700	15.3139	1737	17.5814	1652	16.2552	1850	17.4811	1608	16.1987	1555	16.186	1568	14.8313
PPTG_01507		882	NA	NA	NA	NA	0	0	0	0	PPTG_01507:185249146:1122132-1123269:-:hypothetical protein	0	0	0	0	0	0	0	0	0	0	0	0	NA	0	NA	0	NA	0	NA	0	NA	0	NA	0	NA	0	NA	0	NA	0	NA	0	NA	0	NA	0
PPTG_01509		321	NA	NA	NA	NA	0	0	0	0	PPTG_01509:185249146:1128525-1128845:-:hypothetical protein	3	4	14	9	10	3	7	3	13	1	7	5	NA	0	NA	0	NA	0	NA	0	NA	0	NA	0	NA	0	NA	0	NA	0	NA	0	NA	0	NA	0
PPTG_01510	ABATE	1668	78	50	70	32	1.17332	0.963018	1.36213	0.503581	PPTG_01510:185249146:1129056-1131013:-:hypothetical protein	54	73	129	56	18	77	45	63	88	19	27	49	47	0.880021	61	1.17332	126	2.15874	49	0.963018	25	0.486199	77	1.33362	47	0.914647	72	1.36213	90	1.63509	26	0.503581	22	0.440285	47	0.854738
PPTG_01513	BT1BT1BT1	2007	NA	NA	NA	NA	0	0	0	0	PPTG_01513:185249146:1150102-1153333:-:hypothetical protein	12	19	7	7	10	9	15	1	10	9	10	9	NA	0	NA	0	NA	0	NA	0	NA	0	NA	0	NA	0	NA	0	NA	0	NA	0	NA	0	NA	0
PPTG_01514	BT1BT1BT1	1822	NA	NA	NA	NA	0	0	0	0	PPTG_01514:185249146:1155851-1157672:-:hypothetical protein	15	21	29	11	1	29	26	33	16	9	29	19	NA	0	NA	0	NA	0	NA	0	NA	0	NA	0	NA	0	NA	0	NA	0	NA	0	NA	0	NA	0
PPTG_01515	BT1BT1BT1	1909	NA	NA	NA	NA	0	0	0	0	PPTG_01515:185249146:1158227-1160135:+:hypothetical protein	14	13	7	18	0	0	13	3	0	13	7	3	NA	0	NA	0	NA	0	NA	0	NA	0	NA	0	NA	0	NA	0	NA	0	NA	0	NA	0	NA	0
PPTG_01516	FYVE	1260	145	129	197	171	4.06504	3.27819	6.31118	5.85502	PPTG_01516:185249146:1160542-1161801:+:hypothetical protein	187	260	54	144	134	73	248	219	78	186	267	43	164	4.06504	218	5.55095	53	1.20207	126	3.27819	187	4.81439	73	1.67374	259	6.67238	252	6.31118	80	1.92404	252	6.46133	221	5.85502	41	0.987062
PPTG_01517	Thiolase_NThiolase_C	1341	901	852	1092	1147	20.1449	20.6827	25.6024	27.93	PPTG_01517:185249146:1162010-1163350:+:hypothetical protein	1351	1006	690	1166	612	680	1159	946	951	946	1353	1076	1188	27.6681	842	20.1449	672	14.3207	1023	25.0081	855	20.6827	678	14.6062	1213	29.3619	1088	25.6024	974	22.0103	1282	30.8853	1122	27.93	1038	23.4801
PPTG_01518	Ribosomal_S8e	964	1990	1709	1660	1619	63.2079	57.3407	53.3035	52.1092	PPTG_01518:185249146:1163429-1164392:-:hypothetical protein	2219	2119	2306	1425	1219	2179	1513	1378	1769	1262	1798	1717	1951	63.2079	1773	59.0083	2246	66.5822	1250	42.5077	1704	57.3407	2172	65.0907	1583	53.3035	1585	51.8839	1812	56.9609	1710	57.3074	1491	51.6306	1656	52.1092
PPTG_01519	Peptidase_M24AMP_N	1794	163	161	194	184	2.90727	2.91121	3.5883	3.25628	PPTG_01519:185249146:1164498-1166520:+:hypothetical protein	190	220	142	202	115	146	190	177	175	152	211	176	167	2.90727	184	3.29061	138	2.19827	177	3.23434	161	2.91121	146	2.35107	199	3.60066	204	3.5883	179	3.02361	206	3.70968	175	3.25628	170	2.87447
PPTG_01520	SPOC	1219	1990	2727	2660	2684	48.7558	77.093	65.4531	75.574	PPTG_01520:185249146:1166464-1167822:-:hypothetical protein	2164	2992	1605	3584	2073	2146	2349	2634	2433	1646	3359	3150	1903	48.7558	2504	65.904	1563	36.6421	3145	84.5768	2897	77.093	2139	50.6924	2458	65.4531	3029	78.4108	2493	61.9747	2230	59.1008	2785	76.2655	3037	75.574
PPTG_01521	Mlh1_CDNA_mis_repairHATPase_c_3	2340	3912	4342	3603	2984	54.487	57.3958	44.2727	36.3774	PPTG_01521:185249146:1167938-1170832:+:hypothetical protein	3582	4749	4736	4470	3188	4665	2455	2855	4839	1312	3075	4796	3149	42.0289	3974	54.487	4613	56.3369	3922	54.9447	4455	61.7592	4649	57.3958	2569	35.6369	3283	44.2727	4958	64.2076	1778	24.5475	2550	36.3774	4625	59.9552
PPTG_01522	PkinasePAS	2124	6872	7150	7045	6904	98.5465	113.811	106.535	102.799	PPTG_01522:185249146:1171190-1173453:+:CMGC/MAPK protein kinase	7622	8890	6647	8404	5519	6384	6662	6732	6270	4653	8693	7465	6702	98.5465	7439	112.368	6475	87.1185	7374	113.811	7713	117.798	6363	86.5453	6971	106.535	7741	115.007	6424	91.653	6305	95.9009	7208	113.284	7198	102.799
PPTG_01523	RXLR	906	NA	NA	NA	NA	0	0	0	0	PPTG_01523:185249146:1173510-1174415:-:hypothetical protein	7	7	2	14	1	2	8	9	6	6	12	7	NA	0	NA	0	NA	0	NA	0	NA	0	NA	0	NA	0	NA	0	NA	0	NA	0	NA	0	NA	0
PPTG_01527		459	NA	NA	NA	NA	0	0	0	0	PPTG_01527:185249146:1181096-1181554:-:hypothetical protein	1	0	0	7	0	0	3	2	0	1	1	1	NA	0	NA	0	NA	0	NA	0	NA	0	NA	0	NA	0	NA	0	NA	0	NA	0	NA	0	NA	0
PPTG_01528		728	97	91	97	87	4.54743	3.96265	3.8578	4.12709	PPTG_01528:185249146:1192840-1193704:-:hypothetical protein	120	135	73	100	88	63	114	77	81	69	112	79	106	4.54743	113	4.97999	71	2.7871	88	3.96265	123	5.4808	63	2.50003	119	5.306	89	3.8578	83	3.45495	93	4.12709	93	4.2644	76	3.16675
PPTG_01529		450	NA	NA	NA	NA	0	0	0	0	PPTG_01529:185249146:1228325-1228774:-:hypothetical protein	0	0	0	0	0	0	0	0	0	0	0	0	NA	0	NA	0	NA	0	NA	0	NA	0	NA	0	NA	0	NA	0	NA	0	NA	0	NA	0	NA	0
PPTG_01530		750	NA	NA	NA	NA	0	0	0	0	PPTG_01530:185249146:1235881-1236701:-:hypothetical protein	0	0	0	0	0	0	0	0	0	0	0	0	NA	0	NA	0	NA	0	NA	0	NA	0	NA	0	NA	0	NA	0	NA	0	NA	0	NA	0	NA	0
PPTG_01531	PseudoU_synth_2S4	867	421	456	566	607	15.3816	16.9014	21.1829	23.0629	PPTG_01531:185249146:1239208-1240074:+:hypothetical protein	486	616	329	509	411	347	587	506	491	472	722	604	427	15.3816	515	19.0576	320	10.5477	447	16.9014	574	21.4765	346	11.529	614	22.988	582	21.1829	503	17.581	640	23.848	599	23.0629	582	20.3627
[truncated: 21,718 more rows]

## Sheet: Data set S2
Data set S2: Cluster of cell adhesion related annotated genes and relative expression levels, as number of reads (normalized using edgeR package) and Fragment Per Kilo base of exon per Million reads (FPKM), in freely swimming zoospore samples (C). For each group of genes, the sum of number of reads, FPKM and number of expressed genes is listed.
[truncated: 122 more rows]

[truncated: 6 more sheets: Data set S3, Data set S4, Data set S5, Data set S6, Data set S7, Data set S8]
